# Supplementary material for: Transcriptome and metabolome analyses of cold and darkness-induced pellicle cysts of Scrippsiella trochoidea
Source: BMC Genomics. 2021 Jul 10;22:526. doi: 10.1186/s12864-021-07840-7 (PMC8272339; doi:10.1186/s12864-021-07840-7)
Supplement: Supplementary file 3 — Additional file 3: Supplementary Table S3 Full lists of differentially expressed genes with annotations during encystment. [file 12864_2021_7840_MOESM3_ESM.xlsx]

## Sheet: CK vs. D2
Additional file 3 List of annotated differentially expressed genes between cold and darkness treatment for two hours (D2) and control (CK)
#ID	CK1_FPKM	CK2_FPKM	CK3_FPKM	D2-1_FPKM	D2-2_FPKM	D2-3_FPKM	FDR	log2FC	regulated	COG_class_annotation	GO_annotation	KEGG_annotation	KOG_class_annotation	Pfam_annotation	Swissprot_annotation	eggNOG_class_annotation	nr_annotation
c106023.graph_c0	1.18	1.02	1.58	5.88	3.18	5.74	2.63157e-05	1.01949	up	Cell wall/membrane/envelope biogenesis	Molecular Function: kinase activity (GO:0016301);; Biological Process: phosphorylation (GO:0016310);;	--	Signal transduction mechanisms	Protein kinase domain;; Protein tyrosine kinase	Casein kinase 1-like protein 11 OS=Arabidopsis thaliana OX=3702 GN=CKL11 PE=1 SV=1	Signal transduction mechanisms	PREDICTED: casein kinase I-like isoform X1 [Glycine max]

## Sheet: CK vs. D5
Additional file 3 List of annotated differentially expressed genes between cold and darkness treatment for five hours (D5) and control (CK)
#ID	CK1_FPKM	CK2_FPKM	CK3_FPKM	D5-1_FPKM	D5-2_FPKM	D5-3_FPKM	FDR	log2FC	regulated	COG_class_annotation	GO_annotation	KEGG_annotation	KOG_class_annotation	Pfam_annotation	Swissprot_annotation	eggNOG_class_annotation	nr_annotation
c92491.graph_c1	8.92	7.63	9.17	3.37	3.85	5.09	3.69e-06	-1.02242	down	Translation, ribosomal structure and biogenesis	--	--	--	--	--	Function unknown	hypothetical protein AK812_SmicGene9507 [Symbiodinium microadriaticum]
c52750.graph_c0	0.17	0	0.38	0.68	1.33	3	0.0018764	1.21919	up	--	Biological Process: cellular process (GO:0009987);;	--	Transcription	Maf1 regulator	--	Transcription	hypothetical protein AURANDRAFT_33964 [Aureococcus anophagefferens]
c99204.graph_c0	0.19	0	0.12	0.4	0.72	1.81	0.00113776	1.27144	up	Posttranslational modification, protein turnover, chaperones	--	K01279|9.22893e-24|gsl:Gasu_62160|K01279 tripeptidyl-peptidase I [EC:3.4.14.9] | (RefSeq) tripeptidyl-peptidase I	--	Pro-kumamolisin, activation domain;; Subtilase family	--	Posttranslational modification, protein turnover, chaperones	tripeptidyl-peptidase 1 precursor [Chrysochromulina sp. CCMP291]
c89708.graph_c0	0.17	0.07	0.07	1.16	1	3.23	0.000197911	1.42274	up	Posttranslational modification, protein turnover, chaperones	Molecular Function: endopeptidase activity (GO:0004175);; Cellular Component: proteasome core complex (GO:0005839);; Biological Process: proteolysis involved in cellular protein catabolic process (GO:0051603);;	K02730|8.60248e-81|ppp:PHYPADRAFT_194639|K02730 20S proteasome subunit alpha 1 [EC:3.4.25.1] | (RefSeq) hypothetical protein	Posttranslational modification, protein turnover, chaperones	Proteasome subunit;; Proteasome subunit A N-terminal signature	Proteasome subunit alpha type-6 OS=Oryza sativa subsp. japonica OX=39947 GN=PAA1 PE=2 SV=1	Posttranslational modification, protein turnover, chaperones	proteasome subunit alpha type-6 [Thraustotheca clavata]
c87941.graph_c0	0.25	0.19	0.32	0.59	1.29	2.59	0.00404719	1.15077	up	Lipid transport and metabolism	Biological Process: lipid metabolic process (GO:0006629);; Cellular Component: membrane (GO:0016020);;	K04712|8.48802e-09|thj:104812890|K04712 sphingolipid Delta-4 desaturase [EC:1.14.-.-] | (RefSeq) sphingolipid delta(4)-desaturase DES1-like	Lipid transport and metabolism	--	Sphingolipid delta(4)-desaturase DES1-like OS=Oryza sativa subsp. japonica OX=39947 GN=Os02g0639600 PE=2 SV=1	Lipid transport and metabolism	dihydroderamide delta 4-desaturase [Phaeodactylum tricornutum]
c59324.graph_c0	36.76	50.65	37.46	89.16	104.38	88.39	2.88e-15	1.14832	up	--	--	K02903|2.41667e-09|vra:106773004|K02903 large subunit ribosomal protein L28e | (RefSeq) 60S ribosomal protein L28-2-like	--	Ribosomal L28e protein family	--	Translation, ribosomal structure and biogenesis	60S ribosomal protein L28 [Symbiodinium microadriaticum]
c121974.graph_c0	17.75	17.13	11.81	35.18	33.05	32.8	6.01e-05	1.01306	up	--	--	--	--	--	--	--	hypothetical protein AK812_SmicGene9759 [Symbiodinium microadriaticum]
c72876.graph_c0	4.13	3.81	3.47	7.7	12.5	10.6	0.000287299	1.13538	up	--	--	--	--	--	--	--	hypothetical protein AK812_SmicGene40043 [Symbiodinium microadriaticum]
c69278.graph_c0	3.65	4.22	4.74	7.81	11.75	26.44	1.98e-05	1.40062	up	Translation, ribosomal structure and biogenesis	Molecular Function: structural constituent of ribosome (GO:0003735);; Biological Process: translation (GO:0006412);; Cellular Component: large ribosomal subunit (GO:0015934);;	K02898|7.09335e-48|bpg:Bathy07g03810|K02898 large subunit ribosomal protein L26e | (RefSeq) 60S ribosomal protein L26	Translation, ribosomal structure and biogenesis	Ribosomal proteins L26 eukaryotic, L24P archaeal;; KOW motif	60S ribosomal protein L26-2 OS=Arabidopsis thaliana OX=3702 GN=RPL26B PE=2 SV=1	Translation, ribosomal structure and biogenesis	hypothetical protein CEUSTIGMA_g7479.t1 [Chlamydomonas eustigma]
c70818.graph_c0	0.99	0.78	1.35	2.33	4.1	12.93	0.000178627	1.43755	up	--	--	K16297|3.26419e-24|cre:CHLREDRAFT_119383|K16297 serine carboxypeptidase-like clade II [EC:3.4.16.-] | (RefSeq) hypothetical protein	--	Serine carboxypeptidase	Serine carboxypeptidase 24 OS=Arabidopsis thaliana OX=3702 GN=SCPL24 PE=1 SV=1	Amino acid transport and metabolism	cathepsin a [Nannochloropsis gaditana]
c45201.graph_c0	2.59	4.2	2.82	10.83	10.08	27.38	4.15e-05	1.50935	up	Translation, ribosomal structure and biogenesis	Molecular Function: structural constituent of ribosome (GO:0003735);; Molecular Function: zinc ion binding (GO:0008270);; Cellular Component: cytosolic small ribosomal subunit (GO:0022627);;	K02980|7.19984e-17|olu:OSTLU_42310|K02980 small subunit ribosomal protein S29e | (RefSeq) RPS29; Ribosomal protein S29, component of cytosolic 80S ribosome and 40S small subunit	Translation, ribosomal structure and biogenesis	Ribosomal protein S14p/S29e	40S ribosomal protein S29 OS=Griffithsia japonica OX=83288 GN=RPS29 PE=3 SV=1	Translation, ribosomal structure and biogenesis	ribosomal protein S29 subunit [Chlamydomonas sp. ICE-L]
c110861.graph_c0	16.74	17.21	12.84	36.39	36.08	34.67	1.84e-08	1.1096	up	--	--	--	--	KH domain	--	Function unknown	KH domain protein [Talaromyces stipitatus ATCC 10500]
c89179.graph_c0	0.56	0.27	0.47	1.19	1.29	3.88	0.00418863	1.14634	up	--	--	--	--	Dopa 4,5-dioxygenase family	--	Function unknown	conserved hypothetical protein [Phytophthora infestans T30-4]
c95912.graph_c0	0.61	0.66	1.22	2.15	3.21	7.48	4.07e-06	1.61405	up	General function prediction only	--	--	--	--	--	Function unknown	acid ceramidase-like protein [Chrysochromulina sp. CCMP291]
c105025.graph_c0	54.15	51.36	46.96	113.87	113.62	85.86	4.98e-09	1.02206	up	--	Molecular Function: structural constituent of ribosome (GO:0003735);; Biological Process: translation (GO:0006412);; Cellular Component: cytosolic small ribosomal subunit (GO:0022627);;	K02983|3.33994e-18|bdi:100846307|K02983 small subunit ribosomal protein S30e | (RefSeq) 40S ribosomal protein S30	--	Ribosomal protein S30	40S ribosomal protein S30 OS=Arabidopsis thaliana OX=3702 GN=RPS30A PE=3 SV=3	Translation, ribosomal structure and biogenesis	ribosomal protein S30 [Pfiesteria piscicida]
c66975.graph_c0	0.81	0.27	0.36	1.64	1.49	4.03	0.00514545	1.12478	up	Posttranslational modification, protein turnover, chaperones	Molecular Function: threonine-type endopeptidase activity (GO:0004298);; Cellular Component: nucleus (GO:0005634);; Cellular Component: cytoplasm (GO:0005737);; Cellular Component: proteasome core complex (GO:0005839);; Biological Process: proteolysis involved in cellular protein catabolic process (GO:0051603);;	K02735|4.77188e-90|ccp:CHC_T00009544001|K02735 20S proteasome subunit beta 3 [EC:3.4.25.1] | (RefSeq) 20S core proteasome subunit beta	Posttranslational modification, protein turnover, chaperones	Proteasome subunit	Proteasome subunit beta type-3 OS=Picea mariana OX=3335 GN=PBC1 PE=2 SV=1	Posttranslational modification, protein turnover, chaperones	conserved unknown protein [Ectocarpus siliculosus]
c71465.graph_c0	35.93	40.41	32.56	109.99	89.33	89.06	5.14e-17	1.37508	up	--	--	--	--	Multicopper oxidase	--	Secondary metabolites biosynthesis, transport and catabolism	hypothetical protein EMIHUDRAFT_217008 [Emiliania huxleyi CCMP1516]
c106696.graph_c0	36	24.7	20.58	63.63	60.93	57.34	1.47e-05	1.06706	up	--	Molecular Function: structural constituent of ribosome (GO:0003735);; Biological Process: translation (GO:0006412);; Cellular Component: cytosolic large ribosomal subunit (GO:0022625);;	--	Translation, ribosomal structure and biogenesis	Ribosomal proteins 50S-L15, 50S-L18e, 60S-L27A	60S ribosomal protein L27a-2 OS=Arabidopsis thaliana OX=3702 GN=RPL27AB PE=2 SV=1	Translation, ribosomal structure and biogenesis	60S ribosomal protein L27a [Symbiodinium microadriaticum]
c28515.graph_c0	0.45	0.32	0.46	2.14	1.3	5.89	0.00209579	1.21572	up	--	Cellular Component: intracellular organelle (GO:0043229);; Biological Process: single-organism cellular process (GO:0044763);;	K05765|6.49685e-30|tcc:TCM_015173|K05765 cofilin | (RefSeq) Actin depolymerizing factor 7	Cytoskeleton	Cofilin/tropomyosin-type actin-binding protein	Actin-depolymerizing factor 12 OS=Arabidopsis thaliana OX=3702 GN=ADF12 PE=2 SV=2	Function unknown	cofilin [Fistulifera solaris]
c47945.graph_c0	16.99	8.85	6.37	48.18	38.66	48.86	1.58e-06	1.58962	up	--	--	--	--	--	--	--	Protein phosphatase 1 regulatory subunit 12B [Symbiodinium microadriaticum]
c87650.graph_c0	0.27	0.47	0.36	0.62	2.05	2.59	9.2e-05	1.43429	up	--	--	K09419|8.31132e-16|bna:106407137|K09419 heat shock transcription factor, other eukaryote | (RefSeq) heat stress transcription factor B-1-like	Transcription	HSF-type DNA-binding	Heat stress transcription factor B-2b OS=Oryza sativa subsp. japonica OX=39947 GN=HSFB2B PE=2 SV=1	Transcription	Heat Shock transcription factor [Ectocarpus siliculosus]
c89804.graph_c1	2.83	3.28	2.75	8.56	5.6	9.89	0.00336189	1.04921	up	--	--	K13207|4.42743e-06|cvr:CHLNCDRAFT_135626|K13207 CUG-BP- and ETR3-like factor | (RefSeq) hypothetical protein	--	RNA recognition motif. (a.k.a. RRM, RBD, or RNP domain)	--	Function unknown	Calpain-D [Symbiodinium microadriaticum]
c70119.graph_c0	0.8	1.2	1.26	2.22	4.5	2.43	0.00471665	1.03158	up	Cell wall/membrane/envelope biogenesis	--	K10457|2.80206e-16|smo:SELMODRAFT_3894|K10457 kelch-like protein 20 | (RefSeq) hypothetical protein	--	Kelch motif;; Kelch motif;; Kelch motif;; Galactose oxidase, central domain;; Galactose oxidase, central domain	F-box/kelch-repeat protein At1g16250 OS=Arabidopsis thaliana OX=3702 GN=At1g16250 PE=2 SV=1	Function unknown	kelch-like protein [Chrysochromulina sp. CCMP291]
c111948.graph_c0	2.14	2.1	1.89	5.86	5.06	5.61	0.0057822	1.01014	up	Signal transduction mechanisms	--	--	Lipid transport and metabolism	--	Acyl-CoA-binding domain-containing protein 2 OS=Arabidopsis thaliana OX=3702 GN=ACBP2 PE=1 SV=1	Function unknown	BnaC01g20440D [Brassica napus]
c84868.graph_c0	10.57	11.03	8.48	14.23	22.02	19.42	4.24e-06	1.09797	up	--	--	--	--	--	--	--	hypothetical protein AURANDRAFT_36504, partial [Aureococcus anophagefferens]
c72300.graph_c0	7.52	9.11	2.99	42.29	22.73	18.48	8.56e-05	1.42329	up	--	--	--	--	--	--	--	hypothetical protein [Pfiesteria piscicida]
c45431.graph_c1	10.36	11.57	10.51	24.35	21.89	26.59	2.5e-07	1.06941	up	--	--	--	--	--	--	--	Cell wall alpha-1,3-glucan synthase mok12 [Symbiodinium microadriaticum]
c94664.graph_c0	0.25	0.11	0.08	0.6	0.62	1.97	0.00376811	1.15239	up	Lipid transport and metabolism	Molecular Function: fatty-acyl-CoA binding (GO:0000062);; Molecular Function: acyl-CoA dehydrogenase activity (GO:0003995);; Molecular Function: electron carrier activity (GO:0009055);; Biological Process: fatty acid beta-oxidation using acyl-CoA dehydrogenase (GO:0033539);; Molecular Function: flavin adenine dinucleotide binding (GO:0050660);; Molecular Function: oxidoreductase activity, acting …	K00252|7.12897e-179|gsl:Gasu_45590|K00252 glutaryl-CoA dehydrogenase [EC:1.3.8.6] | (RefSeq) glutaryl-CoA dehydrogenase	Amino acid transport and metabolism	Acyl-CoA dehydrogenase, N-terminal domain;; Acyl-CoA dehydrogenase, C-terminal domain;; Acyl-CoA dehydrogenase, middle domain;; Acyl-CoA dehydrogenase, C-terminal domain	Acyl-coenzyme A oxidase 4, peroxisomal OS=Arabidopsis thaliana OX=3702 GN=ACX4 PE=1 SV=1	Lipid transport and metabolism	glutaryl- mitochondrial precursor [Nannochloropsis gaditana]
c64044.graph_c0	6.86	5.27	5.86	11.7	15.67	38.82	8.88e-06	1.42904	up	--	--	--	--	Ribosomal protein L41	--	--	--
c70710.graph_c0	0.27	0.11	0.37	1.26	1.89	4.9	8.18e-07	1.82975	up	--	--	--	--	--	--	Function unknown	hypothetical protein THAOC_10733 [Thalassiosira oceanica]
c46591.graph_c1	14.99	19.95	14.31	36.06	50.06	32.43	3.33e-08	1.1641	up	--	--	--	--	--	--	--	hypothetical protein AK812_SmicGene23337 [Symbiodinium microadriaticum]
c89113.graph_c0	1.69	1.18	1.67	2.4	4.72	6.91	0.000551618	1.18017	up	--	Biological Process: lipid metabolic process (GO:0006629);;	--	Lipid transport and metabolism	GNS1/SUR4 family	--	Lipid transport and metabolism	fatty acid elongase [Nannochloropsis oculata]
c17803.graph_c0	0	0	0	10.55	1.87	0.93	8.67e-05	1.43936	up	--	--	--	--	--	--	Function unknown	--
c87115.graph_c1	7.86	7.71	9.1	2.56	4.31	4.34	2.12e-08	-1.09325	down	--	--	--	--	EF-hand domain;; EF hand;; PH domain	--	--	--
c91745.graph_c0	0.4	0.21	0.15	0.26	1.22	2.35	0.00732167	1.08515	up	--	Molecular Function: protein serine/threonine kinase activity (GO:0004674);; Molecular Function: ATP binding (GO:0005524);; Biological Process: protein phosphorylation (GO:0006468);;	K10409|0|mpp:MICPUCDRAFT_50559|K10409 dynein intermediate chain 1, axonemal | (RefSeq) ODA-IC1; flagellar outer dynein arm intermediate chain 1	Cytoskeleton	WD domain, G-beta repeat;; Anaphase-promoting complex subunit 4 WD40 domain	Dynein, 78 kDa intermediate chain, flagellar outer arm OS=Chlamydomonas reinhardtii OX=3055 GN=ODA9 PE=1 SV=3	Function unknown	putative, Dynein intermediate chain [Ectocarpus siliculosus]
c82572.graph_c1	10.21	11.36	11.45	32.34	37.86	30.56	1.49e-10	1.46253	up	--	--	--	--	--	--	--	hypothetical protein AK812_SmicGene15602 [Symbiodinium microadriaticum]
c81882.graph_c0	23.37	27.05	19.43	55.83	66.81	53.83	2.71e-05	1.01242	up	--	Cellular Component: intracellular ribonucleoprotein complex (GO:0030529);;	K02873|7.46135e-20|cme:CYME_CMP006C|K02873 large subunit ribosomal protein L13e | (RefSeq) 60S ribosomal protein L13	Translation, ribosomal structure and biogenesis	Ribosomal protein L13e	60S ribosomal protein L13-1 OS=Arabidopsis thaliana OX=3702 GN=RPL13B PE=1 SV=1	Translation, ribosomal structure and biogenesis	60S ribosomal protein L13-1 [Symbiodinium microadriaticum]
c97230.graph_c0	0.24	0.23	0.3	0.52	1.44	3.72	4.98e-05	1.5428	up	Signal transduction mechanisms	--	--	Carbohydrate transport and metabolism	Calcineurin-like phosphoesterase;; Purple acid Phosphatase, N-terminal domain;; Iron/zinc purple acid phosphatase-like protein C	Purple acid phosphatase 18 OS=Arabidopsis thaliana OX=3702 GN=PAP18 PE=2 SV=1	Function unknown	diphosphonucleotide phosphatase 1 [Chrysochromulina sp. CCMP291]
c44829.graph_c0	0.18	0.43	0.34	1.42	2.6	5.29	0.000479777	1.35806	up	--	--	--	--	Cytochrome c oxidase subunit Vb	--	Posttranslational modification, protein turnover, chaperones	cytochrome c oxidase subunit vb [Nannochloropsis gaditana]
c102361.graph_c0	1.95	1.43	2.47	5.18	9.14	18.95	3.71e-05	1.55439	up	General function prediction only	--	--	--	X-Pro dipeptidyl-peptidase C-terminal non-catalytic domain;; X-Pro dipeptidyl-peptidase (S15 family)	--	Function unknown	hypothetical protein BATDEDRAFT_93314 [Batrachochytrium dendrobatidis JAM81]
c105450.graph_c0	0.8	0.2	0.83	2.77	4.3	9.43	0.000845844	1.30439	up	--	--	--	--	--	--	--	hypothetical protein NGA_0266502 [Nannochloropsis gaditana CCMP526]
c115939.graph_c0	7.33	12.6	9.32	21.28	24.27	25	9.45e-09	1.15849	up	--	--	K03452|2.31848e-11|atr:18445353|K03452 magnesium/proton exchanger | (RefSeq) magnesium/proton exchanger	--	Sodium/calcium exchanger protein	Magnesium/proton exchanger OS=Arabidopsis thaliana OX=3702 GN=MHX PE=2 SV=3	Inorganic ion transport and metabolism	hypothetical protein EMIHUDRAFT_355783 [Emiliania huxleyi CCMP1516]
c69468.graph_c0	5.23	5.16	3.87	10.77	14.63	37.42	0.00271899	1.18371	up	Translation, ribosomal structure and biogenesis	Biological Process: ribosomal large subunit assembly (GO:0000027);; Molecular Function: structural constituent of ribosome (GO:0003735);; Biological Process: translation (GO:0006412);; Cellular Component: cytosolic large ribosomal subunit (GO:0022625);;	K02866|1.35261e-94|osa:4350098|K02866 large subunit ribosomal protein L10e | (RefSeq) OsJ_032053, SC34; 60S ribosomal protein L10-1	Translation, ribosomal structure and biogenesis	Ribosomal protein L16p/L10e	60S ribosomal protein L10-1 OS=Oryza sativa subsp. japonica OX=39947 GN=SC34 PE=2 SV=1	Translation, ribosomal structure and biogenesis	hypothetical protein AURANDRAFT_27934 [Aureococcus anophagefferens]
c41579.graph_c1	5.58	7.9	5.78	16	15.46	18.02	0.0017919	1.08004	up	--	--	--	--	--	--	--	hypothetical protein AK812_SmicGene44525, partial [Symbiodinium microadriaticum]
c73316.graph_c0	0.19	0.25	0.75	5.15	3.32	3.67	0.00372019	1.12803	up	--	--	--	--	--	--	--	unknown, partial [Pfiesteria piscicida]
c47162.graph_c0	0.79	0.79	1.85	1.96	3.2	8.81	0.00268333	1.17498	up	General function prediction only	Molecular Function: GTP binding (GO:0005525);; Cellular Component: intracellular (GO:0005622);; Biological Process: small GTPase mediated signal transduction (GO:0007264);;	K07937|1.15303e-112|ota:Ot12g02810|K07937 ADP-ribosylation factor 1 | (RefSeq) hypothetical protein	Intracellular trafficking, secretion, and vesicular transport	ADP-ribosylation factor family;; Ras of Complex, Roc, domain of DAPkinase;; Ras family;; Signal recognition particle receptor beta subunit;; Gtr1/RagA G protein conserved region;; 50S ribosome-binding GTPase	ADP-ribosylation factor 1 OS=Arabidopsis thaliana OX=3702 GN=ARF1 PE=1 SV=2	Function unknown	Arf1, ARF family GTPase [Ectocarpus siliculosus]
c96295.graph_c0	0.15	0.23	0.43	0.51	1.4	2.06	0.000443609	1.33991	up	General function prediction only	--	--	--	Domain of unknown function (DUF5107);; Transcriptional regulator, SIX1, N-terminal SD domain	--	Function unknown	hypothetical protein AURANDRAFT_65056 [Aureococcus anophagefferens]
c38804.graph_c0	2.04	2.95	3.27	6.3	10.54	30.03	1.46e-06	1.68849	up	Translation, ribosomal structure and biogenesis	Cellular Component: ribosome (GO:0005840);;	K02889|2.42895e-46|ppp:PHYPADRAFT_171540|K02889 large subunit ribosomal protein L21e | (RefSeq) hypothetical protein	Translation, ribosomal structure and biogenesis	Ribosomal protein L21e	60S ribosomal protein L21 OS=Cyanophora paradoxa OX=2762 GN=RPL21 PE=2 SV=1	Translation, ribosomal structure and biogenesis	hypothetical protein AURANDRAFT_38325 [Aureococcus anophagefferens]
c57897.graph_c0	8.47	10.6	10.46	26.43	39.32	22.88	3.23e-05	1.32121	up	--	--	--	--	--	40S ribosomal protein S19-2 OS=Arabidopsis thaliana OX=3702 GN=RPS19B PE=2 SV=1	--	putative copper-transporting ATPase HMA5 [Symbiodinium microadriaticum]
c24746.graph_c0	5.98	6.61	7.11	15.01	23.81	49.71	0.000424568	1.33239	up	--	Cellular Component: ribosome (GO:0005840);;	K02873|4.59106e-65|gsl:Gasu_35130|K02873 large subunit ribosomal protein L13e | (RefSeq) 60S ribosomal protein L13e	Translation, ribosomal structure and biogenesis	Ribosomal protein L13e	60S ribosomal protein L13-2 OS=Brassica napus OX=3708 PE=2 SV=1	Translation, ribosomal structure and biogenesis	60S ribosomal protein L13-1-like [Phalaenopsis equestris]
c105007.graph_c0	14.01	19.41	12.7	56.91	55.32	55.42	7.8e-15	1.73459	up	Translation, ribosomal structure and biogenesis	Molecular Function: RNA binding (GO:0003723);; Molecular Function: structural constituent of ribosome (GO:0003735);; Cellular Component: nucleolus (GO:0005730);; Cellular Component: vacuolar membrane (GO:0005774);; Cellular Component: plasma membrane (GO:0005886);; Biological Process: translation (GO:0006412);; Cellular Component: chloroplast (GO:0009507);; Cellular Component: cytosolic large rib…	K02938|7.2013e-21|cme:CYME_CMR287C|K02938 large subunit ribosomal protein L8e | (RefSeq) 60S ribosomal protein L8	Translation, ribosomal structure and biogenesis	Ribosomal Proteins L2, C-terminal domain	60S ribosomal protein L8 OS=Nicotiana tabacum OX=4097 GN=RPL8 PE=2 SV=1	Translation, ribosomal structure and biogenesis	60S ribosomal protein L8-like [Ananas comosus]
c95493.graph_c0	0.09	0	0	0.09	0.75	1.84	0.00249919	1.12164	up	Signal transduction mechanisms	--	--	Carbohydrate transport and metabolism	Calcineurin-like phosphoesterase;; Purple acid Phosphatase, N-terminal domain;; Iron/zinc purple acid phosphatase-like protein C	Probable purple acid phosphatase 20 OS=Arabidopsis thaliana OX=3702 GN=PAP20 PE=2 SV=1	Function unknown	hypothetical protein F443_16843 [Phytophthora parasitica P1569]
c121570.graph_c0	3.61	13.35	11.76	22.62	26.51	24.87	0.000275754	1.12245	up	--	--	--	--	--	--	--	Eukaryotic translation initiation factor 2A [Symbiodinium microadriaticum]
c98195.graph_c0	0.59	0.52	0.79	1.16	2.6	6.36	1.15e-05	1.56975	up	--	--	--	--	GDSL-like Lipase/Acylhydrolase	--	Carbohydrate transport and metabolism	--
c70818.graph_c1	1.54	0.92	1.23	2.74	9.27	13.03	1.22e-05	1.62245	up	Amino acid transport and metabolism	Molecular Function: carboxypeptidase activity (GO:0004180);;	K16297|3.4201e-43|sbi:SORBI_02g026830|K16297 serine carboxypeptidase-like clade II [EC:3.4.16.-] | (RefSeq) SORBIDRAFT_02g026830, Sb02g026830; hypothetical protein	--	Serine carboxypeptidase	Serine carboxypeptidase-like 20 OS=Arabidopsis thaliana OX=3702 GN=SCPL20 PE=2 SV=2	Amino acid transport and metabolism	cathepsin a [Nannochloropsis gaditana]
c26370.graph_c0	5.4	4.88	3.62	14.31	19.47	22.98	0.000428584	1.32989	up	--	Molecular Function: structural constituent of ribosome (GO:0003735);; Cellular Component: ribosome (GO:0005840);; Biological Process: translation (GO:0006412);;	K02962|5.61541e-15|ota:Ot04g05240|K02962 small subunit ribosomal protein S17e | (RefSeq) Putative 40S ribosomal protein S17 (ISS)	Translation, ribosomal structure and biogenesis	Ribosomal S17	40S ribosomal protein S17 OS=Solanum lycopersicum OX=4081 GN=RPS17 PE=2 SV=3	Translation, ribosomal structure and biogenesis	40S ribosomal protein S17 [Oxyrrhis marina]
c95217.graph_c1	2.83	3.44	3.66	7.88	14.18	28.44	0.000315473	1.37158	up	Translation, ribosomal structure and biogenesis	Molecular Function: structural constituent of ribosome (GO:0003735);; Biological Process: translation (GO:0006412);; Cellular Component: cytosolic large ribosomal subunit (GO:0022625);;	K02930|5.27773e-140|vcn:VOLCADRAFT_103563|K02930 large subunit ribosomal protein L4e | (RefSeq) rpl4; component of cytosolic 80S ribosome and 60S large subunit	RNA processing and modification	Ribosomal protein L4/L1 family;; 60S ribosomal protein L4 C-terminal domain	60S ribosomal protein L4 OS=Prunus armeniaca OX=36596 GN=RPL4 PE=2 SV=1	Translation, ribosomal structure and biogenesis	component of cytosolic 80S ribosome and 60S large subunit [Volvox carteri f. nagariensis]
c103428.graph_c0	0.55	0.55	0.75	1.15	2.06	5.45	3.31e-05	1.48096	up	--	--	K17987|5.00491e-23|sita:101767234|K17987 next to BRCA1 gene 1 protein | (RefSeq) protein NBR1 homolog	Function unknown	Ig-like domain from next to BRCA1 gene;; Zinc finger, ZZ type	Protein NBR1 homolog OS=Arabidopsis thaliana OX=3702 GN=NBR1 PE=1 SV=1	Function unknown	Protein NBR1-like protein [Dichanthelium oligosanthes]
c95831.graph_c0	0.18	0.14	0	0.43	0.99	1.74	0.0014273	1.24658	up	--	--	K12384|2.46261e-13|vcn:VOLCADRAFT_95412|K12384 lysosome membrane protein 2 | (RefSeq) ssa5; hypothetical protein	Signal transduction mechanisms	CD36 family	--	Intracellular trafficking, secretion, and vesicular transport	scavenger receptor class b member 1 [Nannochloropsis gaditana]
c114162.graph_c0	2.96	2.69	2.99	3.71	7.42	22.58	0.000967131	1.244	up	--	--	K03626|1.1604e-42|vra:106753888|K03626 nascent polypeptide-associated complex subunit alpha | (RefSeq) nascent polypeptide-associated complex subunit alpha-like protein 1	Transcription	NAC domain	Nascent polypeptide-associated complex subunit alpha-like protein OS=Pinus taeda OX=3352 PE=2 SV=1	Transcription	nascent polypeptide-associated complex subunit alpha-like protein 1 [Vigna radiata var. radiata]
c98915.graph_c0	1.02	0.28	1.28	2.1	9.32	8.53	0.000168365	1.45495	up	--	--	--	--	--	--	--	hypothetical protein BVRB_041110, partial [Beta vulgaris subsp. vulgaris]
c70615.graph_c0	0.23	0	0.41	1.33	1.29	2.52	0.00129191	1.26564	up	--	--	--	--	Domain of unknown function (DUF4336)	--	Function unknown	hypothetical protein GUITHDRAFT_82993 [Guillardia theta CCMP2712]
c30936.graph_c0	0	0	0	0.66	0.83	4.14	0.00473301	1.00324	up	--	--	--	Intracellular trafficking, secretion, and vesicular transport	GRASP55/65 PDZ-like domain;; PDZ domain	--	Intracellular trafficking, secretion, and vesicular transport	Golgi reassembly stacking protein GRASP65, contains PDZ domain [Plasmopara halstedii]
c22789.graph_c0	3.39	7.24	10.86	39.86	37.39	41.76	1.1e-08	1.8939	up	Translation, ribosomal structure and biogenesis	Molecular Function: RNA binding (GO:0003723);; Molecular Function: structural constituent of ribosome (GO:0003735);; Biological Process: translation (GO:0006412);; Cellular Component: small ribosomal subunit (GO:0015935);;	K02958|8.50834e-11|eus:EUTSA_v10014919mg|K02958 small subunit ribosomal protein S15e | (RefSeq) hypothetical protein	Translation, ribosomal structure and biogenesis	--	40S ribosomal protein S15-3 OS=Arabidopsis thaliana OX=3702 GN=RPS15C PE=2 SV=1	Translation, ribosomal structure and biogenesis	40S ribosomal protein S15 [Symbiodinium microadriaticum]
c38578.graph_c1	5.94	1.44	2.02	12.91	22.19	16.19	0.00285769	1.18928	up	Translation, ribosomal structure and biogenesis	Molecular Function: RNA binding (GO:0003723);; Molecular Function: structural constituent of ribosome (GO:0003735);; Molecular Function: protein kinase activity (GO:0004672);; Molecular Function: ATP binding (GO:0005524);; Biological Process: translation (GO:0006412);; Biological Process: protein phosphorylation (GO:0006468);; Cellular Component: chloroplast (GO:0009507);; Cellular Component: sma…	K02989|4.13871e-15|cam:101492544|K02989 small subunit ribosomal protein S5e | (RefSeq) 40S ribosomal protein S5-like	Translation, ribosomal structure and biogenesis	--	40S ribosomal protein S5 (Fragment) OS=Cicer arietinum OX=3827 GN=RPS5 PE=2 SV=1	Translation, ribosomal structure and biogenesis	40S ribosomal protein S5 [Pfiesteria piscicida]
c64763.graph_c0	0.25	0.28	0.13	0.82	0.64	2.3	0.000235853	1.40392	up	Posttranslational modification, protein turnover, chaperones	Molecular Function: ATP binding (GO:0005524);; Cellular Component: cytoplasm (GO:0005737);; Biological Process: protein folding (GO:0006457);; Molecular Function: unfolded protein binding (GO:0051082);;	K09498|0|mtr:MTR_7g406870|K09498 T-complex protein 1 subunit zeta | (RefSeq) TCP-1/cpn60 chaperonin family protein	Posttranslational modification, protein turnover, chaperones	TCP-1/cpn60 chaperonin family;; HIT domain;; Scavenger mRNA decapping enzyme C-term binding	T-complex protein 1 subunit zeta 1 OS=Arabidopsis thaliana OX=3702 GN=CCT6A PE=1 SV=1	Posttranslational modification, protein turnover, chaperones	t-complex protein 1 subunit zeta isoform a [Nannochloropsis gaditana]
c22620.graph_c0	4.66	6.04	4.57	16.99	14.95	16.57	0.00527231	1.09834	up	--	--	K02934|7.991e-07|rcu:8261126|K02934 large subunit ribosomal protein L6e | (RefSeq) 60S ribosomal protein L6	--	Ribosomal protein L6e	60S ribosomal protein L6 OS=Mesembryanthemum crystallinum OX=3544 GN=RPL6 PE=2 SV=1	--	60S ribosomal protein L6 [Symbiodinium microadriaticum]
c68483.graph_c0	4.19	3.89	3.08	6.46	13.88	30.91	8.57e-06	1.53833	up	Translation, ribosomal structure and biogenesis	Biological Process: maturation of SSU-rRNA from tricistronic rRNA transcript (SSU-rRNA, 5.8S rRNA, LSU-rRNA) (GO:0000462);; Molecular Function: structural constituent of ribosome (GO:0003735);; Biological Process: translation (GO:0006412);; Cellular Component: cytosolic small ribosomal subunit (GO:0022627);;	K02960|2.0528e-73|aly:ARALYDRAFT_488708|K02960 small subunit ribosomal protein S16e | (RefSeq) 40S ribosomal protein S16	Translation, ribosomal structure and biogenesis	Ribosomal protein S9/S16	40S ribosomal protein S16 OS=Gossypium hirsutum OX=3635 GN=RPS16 PE=2 SV=1	Translation, ribosomal structure and biogenesis	40S ribosomal protein S16 [Basidiobolus meristosporus CBS 931.73]
c43862.graph_c0	3.95	3.3	4.84	15.14	11.07	11.02	0.00882906	1.03867	up	--	--	--	--	Herpesvirus glycoprotein L	--	--	--
c33425.graph_c0	0.92	2.29	3.17	5.07	3.4	17.32	0.0096979	1.05152	up	--	Biological Process: maturation of LSU-rRNA from tricistronic rRNA transcript (SSU-rRNA, 5.8S rRNA, LSU-rRNA) (GO:0000463);; Biological Process: cytoplasmic translation (GO:0002181);; Molecular Function: structural constituent of ribosome (GO:0003735);; Cellular Component: cytosolic large ribosomal subunit (GO:0022625);; Molecular Function: RNA binding (GO:0044822);;	K02937|8.0647e-09|ccp:CHC_T00010071001|K02937 large subunit ribosomal protein L7e | (RefSeq) 60S ribosomal protein L7	Translation, ribosomal structure and biogenesis	--	60S ribosomal protein L7-2 OS=Arabidopsis thaliana OX=3702 GN=RPL7B PE=1 SV=1	Translation, ribosomal structure and biogenesis	60S ribosomal protein L7 [Stagonospora sp. SRC1lsM3a]
c107975.graph_c0	18.91	28.21	16.9	54.05	37.85	47.77	1.48e-05	1.06094	up	--	--	--	--	--	--	--	hypothetical protein AK812_SmicGene9759 [Symbiodinium microadriaticum]
c114928.graph_c0	2.14	2.62	3.6	9.25	6.15	23.77	9.33e-05	1.43905	up	Translation, ribosomal structure and biogenesis	Molecular Function: mRNA binding (GO:0003729);; Molecular Function: structural constituent of ribosome (GO:0003735);; Biological Process: translation (GO:0006412);; Cellular Component: cytosolic small ribosomal subunit (GO:0022627);;	K02976|3.7125e-29|mus:103988880|K02976 small subunit ribosomal protein S26e | (RefSeq) 40S ribosomal protein S26-1	Translation, ribosomal structure and biogenesis	Ribosomal protein S26e	40S ribosomal protein S26-1 OS=Arabidopsis thaliana OX=3702 GN=RPS26A PE=2 SV=2	Translation, ribosomal structure and biogenesis	40S ribosomal protein S26 [Ectocarpus siliculosus]
c114772.graph_c0	5.3	8.85	6.84	14.13	17.9	19.18	6.6e-07	1.14409	up	--	--	K11593|1.33264e-18|sita:101783844|K11593 eukaryotic translation initiation factor 2C | (RefSeq) protein argonaute 18-like	Translation, ribosomal structure and biogenesis	Piwi domain	Protein argonaute 14 OS=Oryza sativa subsp. japonica OX=39947 GN=AGO14 PE=2 SV=1	Translation, ribosomal structure and biogenesis	Protein argonaute-2 [Symbiodinium microadriaticum]
c99970.graph_c0	1.28	1.03	1.74	2.94	5.2	12.17	0.00425511	1.14546	up	Lipid transport and metabolism	--	--	Signal transduction mechanisms	Carboxylesterase family;; alpha/beta hydrolase fold	Probable isoprenylcysteine alpha-carbonyl methylesterase ICMEL2 OS=Oryza sativa subsp. japonica OX=39947 GN=IMCEL2 PE=2 SV=1	Lipid transport and metabolism	crystal protein [Nannochloropsis gaditana]
c19204.graph_c0	0.07	0	0	0.55	1.34	1.77	0.00320759	1.08016	up	--	Biological Process: ubiquitin-dependent protein catabolic process (GO:0006511);; Molecular Function: kinase activity (GO:0016301);; Biological Process: phosphorylation (GO:0016310);; Molecular Function: ligase activity (GO:0016874);;	K03094|3.34029e-44|adu:107486754|K03094 S-phase kinase-associated protein 1 | (RefSeq) SKP1-like protein 1B	Posttranslational modification, protein turnover, chaperones	Skp1 family, dimerisation domain;; Skp1 family, tetramerisation domain	SKP1-like protein 11 OS=Arabidopsis thaliana OX=3702 GN=ASK11 PE=1 SV=1	Posttranslational modification, protein turnover, chaperones	conserved unknown protein [Ectocarpus siliculosus]
c40222.graph_c0	5.15	4.77	6.51	10.16	16.51	35.12	1.31e-06	1.48942	up	Translation, ribosomal structure and biogenesis	Molecular Function: structural constituent of ribosome (GO:0003735);; Biological Process: translation (GO:0006412);; Cellular Component: cytosolic large ribosomal subunit (GO:0022625);;	K02885|1.55996e-66|thj:104804722|K02885 large subunit ribosomal protein L19e | (RefSeq) 60S ribosomal protein L19-1-like	Translation, ribosomal structure and biogenesis	Ribosomal protein L19e	60S ribosomal protein L19-3 OS=Arabidopsis thaliana OX=3702 GN=RPL19C PE=2 SV=3	Translation, ribosomal structure and biogenesis	60S ribosomal protein L19-1 [Pythium insidiosum]
c83286.graph_c0	33.34	42.47	28.55	91.53	75.34	75.65	1.71e-11	1.18036	up	Carbohydrate transport and metabolism	Molecular Function: adenosine kinase activity (GO:0004001);; Molecular Function: copper ion binding (GO:0005507);; Cellular Component: cytosol (GO:0005829);; Cellular Component: plasma membrane (GO:0005886);; Biological Process: purine ribonucleoside salvage (GO:0006166);; Biological Process: AMP biosynthetic process (GO:0006167);; Biological Process: phosphorylation (GO:0016310);;	K00856|3.98691e-30|smo:SELMODRAFT_154567|K00856 adenosine kinase [EC:2.7.1.20] | (RefSeq) hypothetical protein	Carbohydrate transport and metabolism	pfkB family carbohydrate kinase	Adenosine kinase 2 OS=Arabidopsis thaliana OX=3702 GN=ADK2 PE=1 SV=1	Carbohydrate transport and metabolism	Adenosine kinase 1 [Symbiodinium microadriaticum]
c30065.graph_c0	1.17	1.6	2.3	5.35	8.62	4.76	6.06e-05	1.36612	up	--	--	--	--	WW domain	--	--	--
c116516.graph_c0	4.64	6.2	3.5	16.74	21.64	20.57	3.46e-09	1.68255	up	--	--	--	--	--	--	Intracellular trafficking, secretion, and vesicular transport	--
c29863.graph_c0	2.48	2.61	3.33	1.3	1.1	0.99	0.000960778	-1.05814	down	--	--	--	--	MFS/sugar transport protein	--	Intracellular trafficking, secretion, and vesicular transport	Major facilitator superfamily domain, general substrate transporter [Ostreococcus tauri]
c114122.graph_c0	1.38	5.45	2.46	8.97	7.62	23.88	0.000669617	1.30521	up	Translation, ribosomal structure and biogenesis	Molecular Function: structural constituent of ribosome (GO:0003735);; Cellular Component: ribosome (GO:0005840);; Biological Process: translation (GO:0006412);;	K02921|1.04769e-35|mpp:MICPUCDRAFT_28424|K02921 large subunit ribosomal protein L37Ae | (RefSeq) ribosomal protein L37ae	Translation, ribosomal structure and biogenesis	Ribosomal L37ae protein family	60S ribosomal protein L37a OS=Gossypium hirsutum OX=3635 GN=RPL37A PE=3 SV=1	Translation, ribosomal structure and biogenesis	60s ribosomal protein l37a [Nannochloropsis gaditana]
c84267.graph_c0	1.36	1.14	1.17	2	3.08	8.13	0.000547634	1.24733	up	Cell wall/membrane/envelope biogenesis	Molecular Function: dTDP-glucose 4,6-dehydratase activity (GO:0008460);; Biological Process: nucleotide-sugar metabolic process (GO:0009225);; Cellular Component: integral component of membrane (GO:0016021);;	K12450|3.47954e-138|sita:101768755|K12450 UDP-glucose 4,6-dehydratase [EC:4.2.1.76] | (RefSeq) trifunctional UDP-glucose 4,6-dehydratase/UDP-4-keto-6-deoxy-D-glucose 3,5-epimerase/UDP-4-keto-L-rhamnose-reductase RHM1-like	Carbohydrate transport and metabolism	GDP-mannose 4,6 dehydratase;; NAD dependent epimerase/dehydratase family;; Polysaccharide biosynthesis protein;; 3-beta hydroxysteroid dehydrogenase/isomerase family;; Male sterility protein;; RmlD substrate binding domain	Trifunctional UDP-glucose 4,6-dehydratase/UDP-4-keto-6-deoxy-D-glucose 3,5-epimerase/UDP-4-keto-L-rhamnose-reductase RHM2 OS=Arabidopsis thaliana OX=3702 GN=RHM2 PE=1 SV=1	Cell wall/membrane/envelope biogenesis	rhamnose biosynthetic enzyme expressed [Nannochloropsis gaditana]
c104922.graph_c0	5.63	6.92	8.62	45.11	56.45	15.77	4.54e-09	1.87922	up	--	--	--	--	--	--	--	hypothetical protein AK812_SmicGene47135 [Symbiodinium microadriaticum]
c77351.graph_c1	7.19	5.94	5.2	1.95	1.77	3.16	0.00170513	-1.07216	down	--	--	--	Signal transduction mechanisms	Organic solute transporter Ostalpha	Protein LAZ1 OS=Arabidopsis thaliana OX=3702 GN=LAZ1 PE=1 SV=1	Function unknown	hypothetical protein SDRG_13265 [Saprolegnia diclina VS20]
c100451.graph_c0	0.7	0.6	1.02	1.04	2.83	4.89	0.00043941	1.27554	up	--	--	--	--	PH domain	--	Function unknown	predicted protein [Hordeum vulgare subsp. vulgare]
c104901.graph_c0	25.42	31.16	21.7	85.19	73.81	80.92	2.15e-22	1.55052	up	--	--	--	--	--	--	--	Cryptochrome-2 [Symbiodinium microadriaticum]
c74443.graph_c0	0.21	0.2	0.08	0.19	0.51	2.1	0.00554859	1.11459	up	--	--	--	--	Dpy-30 motif	--	--	--
c111420.graph_c0	2.62	1.9	2.07	6.89	7.65	17.47	4.66e-09	1.762	up	--	--	--	--	EGF-like domain;; PT repeat;; EGF-like domain	--	Function unknown	mastigoneme protein [Ochromonas danica]
c97889.graph_c0	0.11	0.28	0.34	0.47	2	3.68	2.93e-05	1.58904	up	--	--	--	Posttranslational modification, protein turnover, chaperones	RING-like zinc finger;; Ring finger domain	Probable E3 ubiquitin-protein ligase ATL44 OS=Arabidopsis thaliana OX=3702 GN=ATL44 PE=2 SV=1	Posttranslational modification, protein turnover, chaperones	E3 ubiquitin-protein ligase RNF167 [Fistulifera solaris]
c104450.graph_c0	0.5	0.5	1.16	3.32	11.52	18.75	8.8e-06	1.68526	up	--	Cellular Component: chloroplast (GO:0009507);;	--	--	--	Uncharacterized protein ORF91 OS=Phalaenopsis aphrodite subsp. formosana OX=308872 PE=4 SV=1	--	hypothetical protein BVRB_042430, partial [Beta vulgaris subsp. vulgaris]
c104079.graph_c0	3.42	2.25	2.56	10.76	28.59	42.5	3.83e-05	1.57672	up	--	--	--	--	--	--	--	hypothetical protein BVRB_018500 [Beta vulgaris subsp. vulgaris]
c82731.graph_c0	0.36	0.32	0.69	1.36	1.58	4.8	6.54e-05	1.49191	up	Posttranslational modification, protein turnover, chaperones	Biological Process: cellular process (GO:0009987);;	K09580|1.85292e-93|smo:SELMODRAFT_142613|K09580 protein disulfide-isomerase A1 [EC:5.3.4.1] | (RefSeq) hypothetical protein	Posttranslational modification, protein turnover, chaperones	Thioredoxin;; Thioredoxin-like domain;; Thioredoxin-like domain;; Thioredoxin-like;; AhpC/TSA family;; Thioredoxin-like;; OST3 / OST6 family, transporter family;; Calsequestrin;; Glutaredoxin	Protein disulfide-isomerase OS=Medicago sativa OX=3879 GN=PDI PE=2 SV=1	Posttranslational modification, protein turnover, chaperones	protein disulfide isomerase [Ectocarpus siliculosus]
c20813.graph_c0	4.39	4.91	4.48	9.76	12.46	29.09	0.00188908	1.14644	up	--	Molecular Function: transferase activity (GO:0016740);;	--	--	ADP-ribosyltransferase exoenzyme;; NAD:arginine ADP-ribosyltransferase	--	--	hypothetical protein EMIHUDRAFT_231296 [Emiliania huxleyi CCMP1516]
c73693.graph_c0	5.03	7.33	6.03	10.16	15.53	15.13	4.97e-07	1.02909	up	Signal transduction mechanisms	--	--	--	Prolyl oligopeptidase family;; Dienelactone hydrolase family;; Acetyl xylan esterase (AXE1)	--	Function unknown	uncharacterized protein LOC110602842 [Manihot esculenta]
c102421.graph_c0	26.56	38.15	25.62	97.31	95.03	77.55	7.03e-31	1.48665	up	--	--	--	--	--	--	--	hypothetical protein AK812_SmicGene38523 [Symbiodinium microadriaticum]
c105051.graph_c0	16.53	18.31	18.27	53.84	46.44	50.2	5.15e-08	1.39683	up	Translation, ribosomal structure and biogenesis	Biological Process: ribosomal large subunit assembly (GO:0000027);; Molecular Function: nucleotide binding (GO:0000166);; Molecular Function: structural constituent of ribosome (GO:0003735);; Biological Process: translation (GO:0006412);; Cellular Component: cytosolic large ribosomal subunit (GO:0022625);;	K02893|2.66546e-24|csv:101222977|K02893 large subunit ribosomal protein L23Ae | (RefSeq) 60S ribosomal protein L23a-like	Translation, ribosomal structure and biogenesis	Ribosomal protein L23	60S ribosomal protein L23a OS=Daucus carota OX=4039 GN=RPL23A PE=2 SV=1	Translation, ribosomal structure and biogenesis	60s ribosomal protein L25, partial [Rhodomonas sp. CCMP768]
c40067.graph_c0	33.01	34.4	27	81.42	80.81	94.62	1.87e-12	1.40964	up	Translation, ribosomal structure and biogenesis	Molecular Function: structural constituent of ribosome (GO:0003735);; Biological Process: translation (GO:0006412);; Cellular Component: large ribosomal subunit (GO:0015934);;	K02898|1.2219e-22|gsl:Gasu_54520|K02898 large subunit ribosomal protein L26e | (RefSeq) 60S ribosomal protein L26e	Translation, ribosomal structure and biogenesis	Ribosomal proteins L26 eukaryotic, L24P archaeal	60S ribosomal protein L26-1 OS=Arabidopsis thaliana OX=3702 GN=RPL26A PE=2 SV=2	Translation, ribosomal structure and biogenesis	ribosomal protein L26 [Karlodinium veneficum]
c93134.graph_c0	0.08	0.23	0.1	0.84	1.06	3.37	9.94e-05	1.4961	up	--	Cellular Component: proteasome complex (GO:0000502);; Biological Process: proteasome-mediated ubiquitin-dependent protein catabolic process (GO:0043161);;	K03038|5.09043e-107|fve:101314478|K03038 26S proteasome regulatory subunit N8 | (RefSeq) 26S proteasome non-ATPase regulatory subunit 7 homolog A	Posttranslational modification, protein turnover, chaperones	Maintenance of mitochondrial structure and function;; JAB1/Mov34/MPN/PAD-1 ubiquitin protease	26S proteasome non-ATPase regulatory subunit 7 homolog A OS=Arabidopsis thaliana OX=3702 GN=RPN8A PE=1 SV=1	Function unknown	conserved unknown protein [Ectocarpus siliculosus]
c40812.graph_c0	8.35	10.29	7.95	28.49	28.46	24.88	4.06e-09	1.44482	up	--	Cellular Component: nucleus (GO:0005634);; Cellular Component: cytoplasm (GO:0005737);; Biological Process: regulation of transcription, DNA-templated (GO:0006355);; Biological Process: protein transport (GO:0015031);;	K01527|5.64593e-23|mpp:MICPUCDRAFT_8355|K01527 nascent polypeptide-associated complex subunit beta | (RefSeq) hypothetical protein	Transcription	NAC domain	Nascent polypeptide-associated complex subunit beta OS=Arabidopsis thaliana OX=3702 GN=At1g73230 PE=2 SV=1	Transcription	Transcription factor BTF3 [Symbiodinium microadriaticum]
c60302.graph_c0	3.71	4.02	4.89	7.41	10.49	22.88	8.73e-05	1.28357	up	--	Biological Process: ribosomal large subunit assembly (GO:0000027);; Molecular Function: structural constituent of ribosome (GO:0003735);; Biological Process: translation (GO:0006412);; Cellular Component: cytosolic large ribosomal subunit (GO:0022625);; Biological Process: assembly of large subunit precursor of preribosome (GO:1902626);;	K02896|9.44872e-28|bdi:100825894|K02896 large subunit ribosomal protein L24e | (RefSeq) 60S ribosomal protein L24	Translation, ribosomal structure and biogenesis	Ribosomal protein L24e	60S ribosomal protein L24 OS=Hordeum vulgare OX=4513 GN=RPL24 PE=2 SV=1	Translation, ribosomal structure and biogenesis	60s ribosomal protein l24 [Nannochloropsis gaditana]
c48132.graph_c0	2.78	3.63	3.9	7.46	10.15	23.02	5.16e-06	1.48504	up	Translation, ribosomal structure and biogenesis	Cellular Component: intracellular ribonucleoprotein complex (GO:0030529);;	K02991|6.94461e-54|mdm:103448627|K02991 small subunit ribosomal protein S6e | (RefSeq) 40S ribosomal protein S6	Translation, ribosomal structure and biogenesis	Ribosomal protein S6e	40S ribosomal protein S6 OS=Asparagus officinalis OX=4686 GN=rps6 PE=2 SV=1	Translation, ribosomal structure and biogenesis	40S ribosomal protein S6 [Pythium insidiosum]
c104136.graph_c0	3.76	5.5	3.74	15.17	11.34	8.33	0.000318081	1.14092	up	--	--	--	--	FAST kinase-like protein, subdomain 1	Tbc2 translation factor, chloroplastic OS=Chlamydomonas reinhardtii OX=3055 GN=TBC2 PE=1 SV=1	Function unknown	Tbc2 translation factor, chloroplastic [Auxenochlorella protothecoides]
c30826.graph_c0	8.81	14	12.71	56.65	45.04	44.33	3.13e-12	1.82317	up	--	Biological Process: ribosomal small subunit assembly (GO:0000028);; Molecular Function: structural constituent of ribosome (GO:0003735);; Biological Process: translation (GO:0006412);; Cellular Component: cytosolic small ribosomal subunit (GO:0022627);; Molecular Function: metal ion binding (GO:0046872);;	K02978|2.59288e-23|gsl:Gasu_53510|K02978 small subunit ribosomal protein S27e | (RefSeq) 40S ribosomal protein S27e	Translation, ribosomal structure and biogenesis	Ribosomal protein S27	40S ribosomal protein S27-2 OS=Arabidopsis thaliana OX=3702 GN=RPS27B PE=2 SV=2	Translation, ribosomal structure and biogenesis	putative 40s ribosomal protein S27 [Fragilariopsis cylindrus CCMP1102]
c84856.graph_c0	98.69	108.81	95.99	244.09	188.01	215.53	3.86e-16	1.06558	up	--	Cellular Component: integral component of membrane (GO:0016021);;	--	--	--	--	--	hypothetical protein [Pfiesteria piscicida]
c63370.graph_c0	0.26	0	0.22	0.83	2.25	2.92	0.00433703	1.09985	up	Carbohydrate transport and metabolism	Molecular Function: isomerase activity (GO:0016853);; Biological Process: glyceraldehyde-3-phosphate metabolic process (GO:0019682);; Biological Process: ribose phosphate metabolic process (GO:0019693);; Cellular Component: cytoplasmic part (GO:0044444);; Biological Process: single-organism biosynthetic process (GO:0044711);; Biological Process: single-organism carbohydrate catabolic process (GO:…	K01803|3.6594e-45|bdi:100842850|K01803 triosephosphate isomerase (TIM) [EC:5.3.1.1] | (RefSeq) triosephosphate isomerase, cytosolic	Carbohydrate transport and metabolism	Triosephosphate isomerase	Triosephosphate isomerase, cytosolic OS=Secale cereale OX=4550 PE=2 SV=3	Carbohydrate transport and metabolism	hypothetical protein THAOC_21096 [Thalassiosira oceanica]
c45061.graph_c0	2.82	2.99	1.25	25.81	25.6	16.29	3.75e-09	2.07211	up	--	--	--	--	--	--	--	putative dimethyladenosine transferase [Symbiodinium microadriaticum]
c102818.graph_c0	0.29	0.23	0.27	0.29	1.08	1.88	0.00108692	1.24032	up	--	--	--	--	PH domain	--	--	--
c85978.graph_c0	0.19	0.07	0.2	0.65	0.57	2.58	0.00155254	1.2452	up	--	--	--	--	Laminin B (Domain IV)	--	Function unknown	hypothetical protein SPRG_11429 [Saprolegnia parasitica CBS 223.65]
c119298.graph_c0	13.47	15.84	11.58	34.13	23.78	31.95	5.43e-08	1.04121	up	--	--	--	--	Fungal cellulose binding domain	--	--	diphenol oxidase [Rhodotorula toruloides NP11]
c120766.graph_c0	5.86	10.5	8.6	25.44	40.21	30.63	5.81e-07	1.59319	up	--	--	--	--	--	--	--	hypothetical protein EMIHUDRAFT_237031 [Emiliania huxleyi CCMP1516]
c61503.graph_c0	0.51	0	0	0.8	2.45	5.65	0.00175983	1.19026	up	--	--	--	--	Interferon-induced 6-16 family	--	--	--
c92673.graph_c0	0.23	0.3	0.25	0.58	1.03	2.16	0.00637095	1.10081	up	--	--	--	--	BNR/Asp-box repeat	--	--	hypothetical protein Ctob_005986 [Chrysochromulina sp. CCMP291]
c125950.graph_c0	0.34	0.21	0.12	0.49	1.05	1.91	0.00709961	1.08861	up	--	--	--	Function unknown	Ubiquitin-binding domain;; Ubiquitin family	--	Posttranslational modification, protein turnover, chaperones	hypothetical protein GUITHDRAFT_96365 [Guillardia theta CCMP2712]
c95716.graph_c0	0.28	0.17	0.26	0.81	1	2.68	0.000188436	1.43233	up	Signal transduction mechanisms	--	--	Carbohydrate transport and metabolism	Purple acid Phosphatase, N-terminal domain;; Calcineurin-like phosphoesterase;; Iron/zinc purple acid phosphatase-like protein C	Purple acid phosphatase 22 OS=Arabidopsis thaliana OX=3702 GN=PAP22 PE=2 SV=1	Function unknown	purple acid phosphatase 22 [Prunus persica]
c81666.graph_c1	0.25	0.41	0.27	0.68	2.46	5.15	2.54e-05	1.60227	up	Carbohydrate transport and metabolism	Cellular Component: membrane (GO:0016020);; Molecular Function: lyase activity (GO:0016829);;	K01623|3.86899e-140|fve:101304014|K01623 fructose-bisphosphate aldolase, class I [EC:4.1.2.13] | (RefSeq) fructose-bisphosphate aldolase cytoplasmic isozyme-like	Carbohydrate transport and metabolism	Fructose-bisphosphate aldolase class-I	Fructose-bisphosphate aldolase 5, cytosolic OS=Arabidopsis thaliana OX=3702 GN=FBA5 PE=1 SV=1	Carbohydrate transport and metabolism	fructose-bisphosphate aldolase [Klebsormidium nitens]
c106023.graph_c0	1.18	1.02	1.58	5.66	5.64	4.87	1.81e-09	1.69337	up	Cell wall/membrane/envelope biogenesis	Molecular Function: kinase activity (GO:0016301);; Biological Process: phosphorylation (GO:0016310);;	--	Signal transduction mechanisms	Protein kinase domain;; Protein tyrosine kinase	Casein kinase 1-like protein 11 OS=Arabidopsis thaliana OX=3702 GN=CKL11 PE=1 SV=1	Signal transduction mechanisms	PREDICTED: casein kinase I-like isoform X1 [Glycine max]
c116436.graph_c0	1.57	2.77	4.12	15.08	11.62	34.65	1.51e-06	1.76103	up	Translation, ribosomal structure and biogenesis	Molecular Function: structural constituent of ribosome (GO:0003735);; Biological Process: rRNA export from nucleus (GO:0006407);; Biological Process: translation (GO:0006412);; Cellular Component: cytosolic small ribosomal subunit (GO:0022627);;	K02979|1.00309e-28|cme:CYME_CMO024C|K02979 small subunit ribosomal protein S28e | (RefSeq) 40S ribosomal protein S28	Translation, ribosomal structure and biogenesis	Ribosomal protein S28e	40S ribosomal protein S28 OS=Zea mays OX=4577 GN=RPS28 PE=3 SV=1	Translation, ribosomal structure and biogenesis	40S ribosomal protein S28 [Ectocarpus siliculosus]
c88259.graph_c8	3.57	3.28	4.01	0.92	1.7	1.82	8.12e-05	-1.08536	down	--	--	--	--	Sushi repeat (SCR repeat);; Organic solute transporter Ostalpha	--	Function unknown	Sushi, von Willebrand factor type A, EGF and pentraxin domain-containing protein 1 [Symbiodinium microadriaticum]
c100070.graph_c0	0.25	0.37	0.29	1.02	1.73	3.22	1.89e-06	1.71557	up	Carbohydrate transport and metabolism	Molecular Function: hydrolase activity, acting on glycosyl bonds (GO:0016798);; Cellular Component: cell part (GO:0044464);;	K12373|7.00634e-143|atr:18447517|K12373 hexosaminidase [EC:3.2.1.52] | (RefSeq) beta-hexosaminidase 1	Carbohydrate transport and metabolism	Glycosyl hydrolase family 20, catalytic domain;; beta-acetyl hexosaminidase like	Beta-hexosaminidase 1 OS=Arabidopsis thaliana OX=3702 GN=HEXO1 PE=1 SV=1	Carbohydrate transport and metabolism	beta-hexosaminidase 1-like protein [Chrysochromulina sp. CCMP291]
c28882.graph_c0	4.45	5.75	6.62	12.34	9.77	36.88	0.00912168	1.05558	up	Translation, ribosomal structure and biogenesis	Molecular Function: structural constituent of ribosome (GO:0003735);; Biological Process: translation (GO:0006412);; Cellular Component: cytosolic large ribosomal subunit (GO:0022625);;	K02924|1.52511e-20|ppp:PHYPADRAFT_187356|K02924 large subunit ribosomal protein L39e | (RefSeq) hypothetical protein	Translation, ribosomal structure and biogenesis	Ribosomal L39 protein	60S ribosomal protein L39-1 OS=Arabidopsis thaliana OX=3702 GN=RPL39A PE=3 SV=2	Translation, ribosomal structure and biogenesis	ribosomal protein L39e [Fragilariopsis cylindrus CCMP1102]
c104959.graph_c0	18.53	34.18	19.74	75.12	63.83	64.86	2.75e-11	1.41966	up	Posttranslational modification, protein turnover, chaperones	Molecular Function: ATP binding (GO:0005524);; Cellular Component: mitochondrial matrix (GO:0005759);; Biological Process: response to unfolded protein (GO:0006986);; Molecular Function: metal ion binding (GO:0046872);; Molecular Function: unfolded protein binding (GO:0051082);; Biological Process: chaperone mediated protein folding requiring cofactor (GO:0051085);; Molecular Function: chaperone …	K04078|3.72194e-13|pvu:PHAVU_001G120500g|K04078 chaperonin GroES | (RefSeq) hypothetical protein	Posttranslational modification, protein turnover, chaperones	Chaperonin 10 Kd subunit	10 kDa chaperonin OS=Brassica napus OX=3708 PE=3 SV=1	Posttranslational modification, protein turnover, chaperones	Hsp10 [Crypthecodinium cohnii]
c86425.graph_c0	240.39	247.23	219.3	547.81	537.81	495.58	6.61e-38	1.16537	up	Translation, ribosomal structure and biogenesis	Biological Process: ribosomal small subunit assembly (GO:0000028);; Molecular Function: structural constituent of ribosome (GO:0003735);; Biological Process: translation (GO:0006412);; Cellular Component: cytosolic small ribosomal subunit (GO:0022627);; Molecular Function: metal ion binding (GO:0046872);;	K02978|1.05535e-39|sot:102599917|K02978 small subunit ribosomal protein S27e | (RefSeq) 40S ribosomal protein S27-2	Translation, ribosomal structure and biogenesis	Ribosomal protein S27	40S ribosomal protein S27-2 OS=Arabidopsis thaliana OX=3702 GN=RPS27B PE=2 SV=2	Translation, ribosomal structure and biogenesis	40S ribosomal protein [Saprolegnia diclina VS20]
c94286.graph_c0	0.38	0.3	0.15	0.65	1.01	3.43	0.00130148	1.26799	up	--	--	--	--	Radial spokehead-like protein	Flagellar radial spoke protein 4 OS=Chlamydomonas reinhardtii OX=3055 GN=RSP4 PE=3 SV=1	Function unknown	putative: flagellar radial spoke protein 4 [Ectocarpus siliculosus]
c124342.graph_c0	3.73	6.96	6.21	16.46	15.62	21.14	3.47e-05	1.32955	up	--	--	--	--	'Cold-shock' DNA-binding domain	--	--	--
c36992.graph_c0	3.66	6.3	3.95	16.88	11.95	10.76	3.04e-05	1.27756	up	Posttranslational modification, protein turnover, chaperones	--	--	--	Iron-sulphur cluster assembly	--	Function unknown	--
c98366.graph_c1	5.01	6.62	5.99	16.42	16.35	14.44	3.7e-06	1.22937	up	--	--	--	--	--	--	--	hypothetical protein AK812_SmicGene36603 [Symbiodinium microadriaticum]
c78483.graph_c0	0	0.15	0.11	0.49	1.58	1.55	0.00123657	1.24258	up	--	Cellular Component: proteasome complex (GO:0000502);;	K03031|9.86e-38|rcu:8286253|K03031 26S proteasome regulatory subunit N12 | (RefSeq) 26S proteasome non-ATPase regulatory subunit 8 homolog A	Posttranslational modification, protein turnover, chaperones	CSN8/PSMD8/EIF3K family	26S proteasome non-ATPase regulatory subunit 8 homolog A OS=Arabidopsis thaliana OX=3702 GN=RPN12A PE=1 SV=1	Posttranslational modification, protein turnover, chaperones	conserved unknown protein [Ectocarpus siliculosus]
c100569.graph_c0	0.64	0.83	1.03	0.78	2.43	4.33	0.00507979	1.04993	up	Inorganic ion transport and metabolism	Molecular Function: oxidoreductase activity (GO:0016491);;	K00327|2.38198e-124|dosa:Os08t0243500-01|K00327 NADPH-ferrihemoprotein reductase [EC:1.6.2.4] | (RAP-DB) Os08g0243500; Similar to NADPH-cytochrome P450 oxydoreductase isoform 2.	Energy production and conversion	FAD binding domain;; Flavodoxin;; Oxidoreductase NAD-binding domain	NADPH--cytochrome P450 reductase 1 OS=Arabidopsis thaliana OX=3702 GN=ATR1 PE=1 SV=1	Inorganic ion transport and metabolism	conserved unknown protein [Ectocarpus siliculosus]
c105410.graph_c0	0	0	0.1	2.43	3.1	6.12	1.97e-09	2.19842	up	Function unknown	--	--	--	--	--	Function unknown	hypothetical protein F511_19580 [Dorcoceras hygrometricum]
c108312.graph_c0	3.62	4.58	4.23	8.03	10.45	25.91	1.6e-05	1.39375	up	Translation, ribosomal structure and biogenesis	Molecular Function: mRNA binding (GO:0003729);; Molecular Function: structural constituent of ribosome (GO:0003735);; Biological Process: translation (GO:0006412);; Cellular Component: cytosolic large ribosomal subunit (GO:0022625);;	K02872|4.04746e-68|gmx:100808497|K02872 large subunit ribosomal protein L13Ae | (RefSeq) 60S ribosomal protein L13a-4-like	Translation, ribosomal structure and biogenesis	Ribosomal protein L13	60S ribosomal protein L13a OS=Cyanophora paradoxa OX=2762 PE=2 SV=1	Translation, ribosomal structure and biogenesis	60S ribosomal protein L13a [Ectocarpus siliculosus]
c99963.graph_c0	0.49	0.47	0.77	1.02	3.86	10.56	0.00881821	1.04111	up	--	Molecular Function: peptidase activity, acting on L-amino acid peptides (GO:0070011);;	--	--	Serine carboxypeptidase S28	Probable serine protease EDA2 OS=Arabidopsis thaliana OX=3702 GN=EDA2 PE=2 SV=2	Posttranslational modification, protein turnover, chaperones	conserved unknown protein [Ectocarpus siliculosus]
c54413.graph_c0	3.77	3.82	3.23	5.2	12.53	27.39	7.56e-05	1.4088	up	Translation, ribosomal structure and biogenesis	Biological Process: ribosomal small subunit assembly (GO:0000028);; Molecular Function: mRNA binding (GO:0003729);; Molecular Function: structural constituent of ribosome (GO:0003735);; Biological Process: translation (GO:0006412);; Molecular Function: rRNA binding (GO:0019843);; Cellular Component: cytosolic small ribosomal subunit (GO:0022627);;	K02989|1.11611e-101|vcn:VOLCADRAFT_120316|K02989 small subunit ribosomal protein S5e | (RefSeq) rps5; component of cytosolic 80S ribosome and 40S small subunit	Translation, ribosomal structure and biogenesis	Ribosomal protein S7p/S5e	40S ribosomal protein S5 (Fragment) OS=Cicer arietinum OX=3827 GN=RPS5 PE=2 SV=1	Translation, ribosomal structure and biogenesis	small subunit ribosomal protein S5e [Fistulifera solaris]
c43136.graph_c1	21.52	23.09	17.34	45.31	42.66	41.73	1.28e-07	1.00639	up	--	--	--	--	--	--	--	Ankyrin-2 [Symbiodinium microadriaticum]
c101726.graph_c5	4.92	3.02	5.41	1.24	1.61	1.59	0.00410577	-1.07597	down	--	--	--	--	Putative ephrin-receptor like	--	Function unknown	Signal peptide, CUB and EGF-like domain-containing protein 2 [Symbiodinium microadriaticum]
c91926.graph_c0	0.2	0.31	0.31	1.65	2.96	6.28	2.47e-12	2.37233	up	Posttranslational modification, protein turnover, chaperones	Molecular Function: ATP binding (GO:0005524);; Molecular Function: hydrolase activity (GO:0016787);; Biological Process: cell division (GO:0051301);;	K13525|0|thj:104823234|K13525 transitional endoplasmic reticulum ATPase | (RefSeq) cell division control protein 48 homolog E	Posttranslational modification, protein turnover, chaperones	ATPase family associated with various cellular activities (AAA);; AAA domain (Cdc48 subfamily);; Vps4 C terminal oligomerisation domain;; Holliday junction DNA helicase ruvB N-terminus;; AAA domain (dynein-related subfamily)	Cell division cycle protein 48 homolog OS=Glycine max OX=3847 GN=CDC48 PE=2 SV=1	Posttranslational modification, protein turnover, chaperones	ATPase, AAA-type, core [Nannochloropsis gaditana]
c74098.graph_c0	0.06	0.07	0	0.75	0.38	2.17	0.0063251	1.00964	up	Posttranslational modification, protein turnover, chaperones	Molecular Function: threonine-type endopeptidase activity (GO:0004298);; Cellular Component: nucleus (GO:0005634);; Cellular Component: cytoplasm (GO:0005737);; Cellular Component: proteasome core complex (GO:0005839);; Biological Process: proteolysis involved in cellular protein catabolic process (GO:0051603);;	K02738|4.79198e-94|ccp:CHC_T00008406001|K02738 20S proteasome subunit beta 1 [EC:3.4.25.1] | (RefSeq) Proteasome subunit beta type	Posttranslational modification, protein turnover, chaperones	Proteasome subunit	Proteasome subunit beta type-6 OS=Nicotiana tabacum OX=4097 PE=2 SV=1	Posttranslational modification, protein turnover, chaperones	conserved unknown protein [Ectocarpus siliculosus]
c26841.graph_c1	1.72	2.2	2.65	4.96	5.78	8.91	0.00067311	1.16675	up	--	--	--	--	Vacuolar sorting protein 9 (VPS9) domain	--	--	--
c96398.graph_c2	1.99	3.5	1.72	10.42	10.45	11.56	1.4e-05	1.52765	up	--	--	--	--	--	--	--	Peptide-N4-(N-acetyl-beta-glucosaminyl)asparagine amidase A [Symbiodinium microadriaticum]
c59613.graph_c1	9.7	8.01	10.21	25.88	24.04	22.3	4.43e-07	1.2157	up	Function unknown	--	--	--	MMPL family	--	Function unknown	putative membrane protein [Symbiodinium microadriaticum]
c122915.graph_c0	5.34	3.48	4.92	18.75	9.87	14.58	8.42e-05	1.2752	up	Translation, ribosomal structure and biogenesis	Molecular Function: nucleotide binding (GO:0000166);; Biological Process: translation (GO:0006412);; Cellular Component: plastid (GO:0009536);; Molecular Function: hydrolase activity (GO:0016787);;	K02358|1.75512e-18|csl:CospP_p071|K02358 elongation factor Tu | (RefSeq) tufA; elongation factor Tu	Translation, ribosomal structure and biogenesis	Elongation factor Tu C-terminal domain	Elongation factor Tu, plastid OS=Euglena longa OX=3037 GN=tufA PE=3 SV=1	Translation, ribosomal structure and biogenesis	Elongation factor Tu [Symbiodinium microadriaticum]
c92858.graph_c0	4.39	6.55	3.92	9.56	10.98	11.37	2.77e-05	1.08911	up	--	--	--	--	Ubiquitin family	--	--	--
c68734.graph_c0	2.83	2.6	1.32	7.31	8.85	19.05	4.96e-06	1.60804	up	Translation, ribosomal structure and biogenesis	Molecular Function: structural constituent of ribosome (GO:0003735);; Biological Process: translation (GO:0006412);; Cellular Component: cytosolic small ribosomal subunit (GO:0022627);;	K02949|1.50548e-39|gsl:Gasu_61400|K02949 small subunit ribosomal protein S11e | (RefSeq) 40S ribosomal protein S11e	Translation, ribosomal structure and biogenesis	Ribosomal protein S17;; Ribosomal_S17 N-terminal	40S ribosomal protein S11 OS=Glycine max OX=3847 GN=RPS11 PE=2 SV=2	Translation, ribosomal structure and biogenesis	hypothetical protein AURANDRAFT_21483 [Aureococcus anophagefferens]
c72221.graph_c1	7.15	11.01	8.25	28.04	15.9	24.49	0.00196428	1.09249	up	Translation, ribosomal structure and biogenesis	Biological Process: cytoplasmic translation (GO:0002181);; Molecular Function: structural constituent of ribosome (GO:0003735);; Cellular Component: nucleolus (GO:0005730);; Cellular Component: vacuolar membrane (GO:0005774);; Cellular Component: plasma membrane (GO:0005886);; Cellular Component: chloroplast (GO:0009507);; Molecular Function: rRNA binding (GO:0019843);; Cellular Component: cytoso…	K02938|1.04864e-29|pop:POPTR_0789s00210g|K02938 large subunit ribosomal protein L8e | (RefSeq) hypothetical protein	Translation, ribosomal structure and biogenesis	Ribosomal Proteins L2, C-terminal domain	60S ribosomal protein L8 OS=Nicotiana tabacum OX=4097 GN=RPL8 PE=2 SV=1	Translation, ribosomal structure and biogenesis	Ribosomal 60S subunit protein L2 [Rhizophagus irregularis DAOM 181602]
c93719.graph_c0	50.32	42.91	23	123.21	110.67	93.43	1.89e-13	1.50078	up	--	Molecular Function: translation elongation factor activity (GO:0003746);; Molecular Function: GTPase activity (GO:0003924);; Molecular Function: GTP binding (GO:0005525);; Biological Process: translational elongation (GO:0006414);;	K03231|1.9676e-12|vcn:VOLCADRAFT_102756|K03231 elongation factor 1-alpha | (RefSeq) eif1A1; eukaryotic translation initiation factor 1 alpha 1	--	--	--	Translation, ribosomal structure and biogenesis	EF-1 alpha-like protein [Heterocapsa triquetra]
c102038.graph_c0	4.44	4.45	5.39	13.65	20.93	46.32	9.59e-05	1.47003	up	Posttranslational modification, protein turnover, chaperones	Molecular Function: peptidase activity (GO:0008233);;	K01363|2.14285e-74|sot:102605708|K01363 cathepsin B [EC:3.4.22.1] | (RefSeq) cathepsin B-like	Posttranslational modification, protein turnover, chaperones	Papain family cysteine protease;; Peptidase family C1 propeptide	Cathepsin B-like protease 3 OS=Arabidopsis thaliana OX=3702 GN=CATHB3 PE=1 SV=1	Posttranslational modification, protein turnover, chaperones	cathepsin b [Nannochloropsis gaditana]
c95968.graph_c0	6.53	6.35	5.78	23.69	22.13	13.72	0.000719143	1.22694	up	--	--	--	--	--	--	--	putative dimethyladenosine transferase [Symbiodinium microadriaticum]
c51803.graph_c0	7.2	12.62	11.37	30.03	20.01	24.82	4.23e-06	1.12617	up	--	--	--	--	RNA recognition motif. (a.k.a. RRM, RBD, or RNP domain)	Serine/arginine-rich splicing factor SR30 OS=Arabidopsis thaliana OX=3702 GN=SR30 PE=1 SV=1	Function unknown	Kinase D-interacting substrate of 220 kDa [Symbiodinium microadriaticum]
c73111.graph_c0	0.6	0.52	0.81	1.01	2.7	5.51	0.000580728	1.31734	up	--	--	--	--	--	--	--	hypothetical protein VOLCADRAFT_92455 [Volvox carteri f. nagariensis]
c39395.graph_c0	1.36	6.68	2.44	8.77	9.49	13.75	0.00488948	1.07949	up	--	--	K09549|2.73681e-12|fve:101303803|K09549 prefoldin subunit 2 | (RefSeq) probable prefoldin subunit 2	Posttranslational modification, protein turnover, chaperones	Prefoldin subunit	Probable prefoldin subunit 2 OS=Arabidopsis thaliana OX=3702 GN=At3g22480 PE=2 SV=1	Posttranslational modification, protein turnover, chaperones	Prefoldin subunit 2 [Symbiodinium microadriaticum]
c79631.graph_c0	0.51	0.35	0.11	0.81	1.95	3.54	0.00112401	1.28277	up	General function prediction only	Cellular Component: membrane (GO:0016020);;	--	--	short chain dehydrogenase;; Enoyl-(Acyl carrier protein) reductase;; KR domain;; 3-hydroxyacyl-CoA dehydrogenase, NAD binding domain	Very-long-chain 3-oxoacyl-CoA reductase 1 OS=Arabidopsis thaliana OX=3702 GN=KCR1 PE=1 SV=1	Function unknown	short-chain dehydrogenase reductase [Nannochloropsis gaditana]
c125598.graph_c0	7.85	14.36	11.79	47.74	53.45	36.84	5.59e-08	1.70304	up	--	Cellular Component: ribosome (GO:0005840);;	--	--	--	40S ribosomal protein S3a OS=Daucus carota OX=4039 GN=cyc07 PE=2 SV=1	--	40S ribosomal protein S3a [Symbiodinium microadriaticum]
c102540.graph_c0	2.49	3.59	3.99	4.44	9.15	11.94	0.000185489	1.08893	up	Energy production and conversion	Molecular Function: binding (GO:0005488);; Molecular Function: oxidoreductase activity (GO:0016491);;	--	Energy production and conversion	Oxidoreductase FAD-binding domain;; Oxidoreductase NAD-binding domain;; Globin;; Ferric reductase NAD binding domain	--	--	oxidoreductase FAD-binding domain protein [Saitoella complicata NRRL Y-17804]
c90345.graph_c0	0.44	0.31	0.22	1.41	1.81	1.13	0.00786309	1.07556	up	General function prediction only	--	--	--	Methyltransferase domain	--	Function unknown	hypothetical protein AK812_SmicGene33432 [Symbiodinium microadriaticum]
c77178.graph_c0	26.52	29.31	19.75	58.95	75.32	56.34	1.05e-08	1.26564	up	--	--	--	--	Ribosomal L18 C-terminal region	--	--	60S ribosomal protein L5 [Symbiodinium microadriaticum]
c25384.graph_c0	3.25	2.68	1.89	14.99	11.49	10.86	0.00552391	1.11647	up	--	--	--	--	--	--	--	UPF0160 protein [Symbiodinium microadriaticum]
c94038.graph_c0	0.07	0.31	0.17	0.7	0.72	1.74	0.00763762	1.07569	up	Lipid transport and metabolism	Molecular Function: fatty-acyl-CoA binding (GO:0000062);; Molecular Function: acyl-CoA dehydrogenase activity (GO:0003995);; Molecular Function: electron carrier activity (GO:0009055);; Biological Process: fatty acid beta-oxidation using acyl-CoA dehydrogenase (GO:0033539);; Molecular Function: flavin adenine dinucleotide binding (GO:0050660);; Molecular Function: oxidoreductase activity, acting …	--	Lipid transport and metabolism	Acyl-CoA dehydrogenase, C-terminal domain;; Acyl-CoA dehydrogenase, N-terminal domain;; Acyl-CoA dehydrogenase, middle domain;; Acyl-CoA dehydrogenase, C-terminal domain	2-methylacyl-CoA dehydrogenase, mitochondrial OS=Solanum tuberosum OX=4113 GN=2MBCD PE=1 SV=2	Lipid transport and metabolism	isobutyryl- mitochondrial [Nannochloropsis gaditana]
c97112.graph_c0	0.66	1.12	1.2	3.56	4.23	6.58	0.000327022	1.36357	up	--	--	--	--	--	--	--	PhoPQ-activated pathogenicity-related protein [Chrysochromulina sp. CCMP291]
c85439.graph_c0	0.36	0.37	0.32	0.68	1.46	2.92	0.00300221	1.1797	up	--	Molecular Function: G-protein coupled receptor binding (GO:0001664);; Molecular Function: GTPase activity (GO:0003924);; Molecular Function: signal transducer activity (GO:0004871);; Cellular Component: heterotrimeric G-protein complex (GO:0005834);; Biological Process: adenylate cyclase-modulating G-protein coupled receptor signaling pathway (GO:0007188);; Molecular Function: guanyl nucleotide b…	K04630|5.06055e-74|bvg:104885887|K04630 guanine nucleotide-binding protein G(i) subunit alpha | (RefSeq) guanine nucleotide-binding protein subunit alpha-like	--	G-protein alpha subunit;; ADP-ribosylation factor family	Guanine nucleotide-binding protein alpha-1 subunit OS=Arabidopsis thaliana OX=3702 GN=GPA1 PE=1 SV=1	Function unknown	G protein alpha subunit putative [Albugo laibachii Nc14]
c85107.graph_c0	0.57	0.52	0.32	1.4	2.35	4.53	0.000978335	1.29374	up	--	--	--	--	KIAA1430 homologue	--	Function unknown	hypothetical protein ACHHYP_03969 [Achlya hypogyna]
c99781.graph_c0	0.48	0.8	0.6	1.71	2.91	9.56	1.25e-05	1.62864	up	Lipid transport and metabolism	--	--	--	Pectinacetylesterase	--	Function unknown	hypothetical protein EMIHUDRAFT_117547 [Emiliania huxleyi CCMP1516]
c98031.graph_c0	0.45	0.21	0.27	0.5	1.17	2.37	0.00683269	1.08973	up	--	--	--	--	Trichohyalin-plectin-homology domain	--	Function unknown	conserved unknown protein [Ectocarpus siliculosus]
c32093.graph_c1	4.57	4.93	4.93	9.97	17.03	18.03	7.77e-05	1.28286	up	Translation, ribosomal structure and biogenesis	--	K12741|7.34881e-13|vra:106762095|K12741 heterogeneous nuclear ribonucleoprotein A1/A3 | (RefSeq) heterogeneous nuclear ribonucleoprotein 1	RNA processing and modification	RNA recognition motif. (a.k.a. RRM, RBD, or RNP domain)	Polyadenylate-binding protein RBP47C&apos; OS=Arabidopsis thaliana OX=3702 GN=RBP47C&apos; PE=2 SV=1	Function unknown	PREDICTED: heterogeneous nuclear ribonucleoprotein 1 [Vigna angularis]
c102278.graph_c0	9.52	7.55	9.45	3.99	8.87	4.29	2.7e-08	-1.05389	down	--	--	--	--	--	--	Function unknown	OSTLU_25507 [Ostreococcus lucimarinus CCE9901]
c25445.graph_c0	1.91	2.18	2.18	1	0.45	0.44	0.000646442	-1.21951	down	Signal transduction mechanisms	--	K08794|3.02913e-23|gsl:Gasu_50310|K08794 calcium/calmodulin-dependent protein kinase I [EC:2.7.11.17] | (RefSeq) serine/threonine protein kinase	Signal transduction mechanisms	Protein kinase domain;; Protein tyrosine kinase;; ABC1 family	Serine/threonine-protein kinase TIO OS=Arabidopsis thaliana OX=3702 GN=TIO PE=1 SV=1	Signal transduction mechanisms	SNF1-like protein kinase ssp2 [Symbiodinium microadriaticum]
c91676.graph_c1	24.44	31.37	24.13	76.71	61.39	57.34	3.46e-13	1.22821	up	--	--	--	--	--	--	--	Pentatricopeptide repeat-containing protein [Symbiodinium microadriaticum]
c39208.graph_c0	4.51	3.91	4.64	9.58	15.79	28.84	4.96e-09	1.65739	up	Translation, ribosomal structure and biogenesis	Biological Process: maturation of LSU-rRNA (GO:0000470);; Molecular Function: RNA binding (GO:0003723);; Molecular Function: structural constituent of ribosome (GO:0003735);; Biological Process: translation (GO:0006412);; Cellular Component: cytosolic large ribosomal subunit (GO:0022625);;	K02865|2.94466e-79|csl:COCSUDRAFT_22596|K02865 large subunit ribosomal protein L10Ae | (RefSeq) 60S ribosomal protein L10a	Translation, ribosomal structure and biogenesis	Ribosomal protein L1p/L10e family	60S ribosomal protein L10a OS=Oryza sativa subsp. japonica OX=39947 GN=RPL10A PE=1 SV=1	Translation, ribosomal structure and biogenesis	60S ribosomal protein L10A [Ectocarpus siliculosus]
c100904.graph_c2	0.74	0.6	1.01	0.98	2.31	4.52	0.00557972	1.07303	up	Translation, ribosomal structure and biogenesis	Biological Process: rRNA modification (GO:0000154);; Molecular Function: snoRNA binding (GO:0030515);; Cellular Component: box C/D snoRNP complex (GO:0031428);; Cellular Component: small-subunit processome (GO:0032040);;	K14565|3.79882e-180|pper:PRUPE_ppa003941mg|K14565 nucleolar protein 58 | (RefSeq) hypothetical protein	--	snoRNA binding domain, fibrillarin;; NOP5NT (NUC127) domain	Probable nucleolar protein 5-1 OS=Arabidopsis thaliana OX=3702 GN=NOP5-1 PE=1 SV=2	Translation, ribosomal structure and biogenesis	nucleolar protein expressed [Nannochloropsis gaditana]
c104896.graph_c0	11.86	17.11	13.21	41.85	57.63	47.95	2.59e-09	1.62506	up	--	--	--	--	--	--	Translation, ribosomal structure and biogenesis	40S ribosomal protein S10 [Symbiodinium microadriaticum]
c29154.graph_c0	5.65	5.03	5.51	2.17	3.11	2.63	1.55e-07	-1.00291	down	--	--	K10357|2.68244e-106|adu:107462552|K10357 myosin V | (RefSeq) myosin-2-like	Cell motility	Myosin head (motor domain)	Myosin-12 OS=Arabidopsis thaliana OX=3702 GN=XI-F PE=2 SV=1	Cytoskeleton	hypothetical protein SPPG_07005 [Spizellomyces punctatus DAOM BR117]
c31954.graph_c0	7.81	4.86	3.22	19.39	11.09	14.87	0.00167063	1.10737	up	--	--	--	--	--	--	--	CBL-interacting serine/threonine-protein kinase 24 [Symbiodinium microadriaticum]
c78827.graph_c0	2.64	2.11	2.74	3.55	9.72	14.93	0.000646614	1.25988	up	Translation, ribosomal structure and biogenesis	Molecular Function: structural constituent of ribosome (GO:0003735);; Biological Process: rRNA processing (GO:0006364);; Biological Process: translation (GO:0006412);; Cellular Component: cytosolic large ribosomal subunit (GO:0022625);; Molecular Function: pre-mRNA 5'-splice site binding (GO:0030627);; Biological Process: negative regulation of mRNA splicing, via spliceosome (GO:0048025);;	K02908|2.31637e-50|smo:SELMODRAFT_269052|K02908 large subunit ribosomal protein L30e | (RefSeq) hypothetical protein	Translation, ribosomal structure and biogenesis	Ribosomal protein L7Ae/L30e/S12e/Gadd45 family	60S ribosomal protein L30 OS=Euphorbia esula OX=3993 GN=RPL30 PE=3 SV=1	Translation, ribosomal structure and biogenesis	ribosomal protein rpl30 [Ectocarpus siliculosus]
c61722.graph_c1	3.59	6.5	2.4	16.15	11.82	12.98	0.00700281	1.07662	up	--	--	--	--	--	--	--	hypothetical protein AK812_SmicGene44207 [Symbiodinium microadriaticum]
c76494.graph_c0	0.18	0.22	0	0.72	1.18	3.78	0.0084281	1.00011	up	--	--	--	--	Cystatin domain	--	--	--
c77902.graph_c0	3.77	2.57	4.44	9.25	12.53	27.23	0.000894862	1.27741	up	--	--	--	--	EGF-like domain	--	Function unknown	tubular mastigoneme protein [Ochromonas danica]
c71005.graph_c0	0	0.19	0.14	0.43	0.79	2.59	0.00910571	1.00009	up	Posttranslational modification, protein turnover, chaperones	Molecular Function: peptidyl-prolyl cis-trans isomerase activity (GO:0003755);; Molecular Function: FK506 binding (GO:0005528);; Cellular Component: cytoplasm (GO:0005737);; Biological Process: chaperone-mediated protein folding (GO:0061077);;	K09569|1.98598e-27|pmum:103342805|K09569 FK506-binding protein 2 [EC:5.2.1.8] | (RefSeq) peptidyl-prolyl cis-trans isomerase FKBP15-1	Posttranslational modification, protein turnover, chaperones	FKBP-type peptidyl-prolyl cis-trans isomerase;; Domain amino terminal to FKBP-type peptidyl-prolyl isomerase	Peptidyl-prolyl cis-trans isomerase FKBP15-2 OS=Arabidopsis thaliana OX=3702 GN=FKBP15-2 PE=2 SV=2	Posttranslational modification, protein turnover, chaperones	hypothetical protein FisN_7Hh019 [Fistulifera solaris]
c34022.graph_c0	17.75	18.52	15.62	57.6	66.17	51.82	5.83e-14	1.63814	up	Translation, ribosomal structure and biogenesis	Molecular Function: structural constituent of ribosome (GO:0003735);; Cellular Component: cytosol (GO:0005829);; Cellular Component: ribosome (GO:0005840);; Biological Process: translation (GO:0006412);;	K02921|5.22081e-20|ccp:CHC_T00010262001|K02921 large subunit ribosomal protein L37Ae | (RefSeq) 60S ribosomal protein L37a	Translation, ribosomal structure and biogenesis	Ribosomal L37ae protein family	60S ribosomal protein L37a OS=Gossypium hirsutum OX=3635 GN=RPL37A PE=3 SV=1	Translation, ribosomal structure and biogenesis	60S ribosomal protein L43 [Symbiodinium microadriaticum]
c102512.graph_c0	6.31	5.49	6.62	18.95	23.08	16.18	3.28e-06	1.34131	up	--	--	--	--	--	--	--	Pentatricopeptide repeat-containing protein, chloroplastic [Symbiodinium microadriaticum]
c103853.graph_c0	0.27	0.34	0.48	0.98	1.01	3.14	8.47e-05	1.43456	up	--	--	--	--	--	--	--	hypothetical protein AURANDRAFT_67954 [Aureococcus anophagefferens]
c98797.graph_c0	0.52	0.65	1.16	1.21	1.96	8.53	0.00363076	1.16326	up	--	Molecular Function: Rab GDP-dissociation inhibitor activity (GO:0005093);; Cellular Component: intracellular (GO:0005622);; Biological Process: small GTPase mediated signal transduction (GO:0007264);; Biological Process: protein transport (GO:0015031);; Molecular Function: oxidoreductase activity (GO:0016491);; Molecular Function: transferase activity (GO:0016740);; Biological Process: regulation…	K17255|4.34126e-107|gra:105786609|K17255 Rab GDP dissociation inhibitor | (RefSeq) guanosine nucleotide diphosphate dissociation inhibitor 2	Posttranslational modification, protein turnover, chaperones	GDP dissociation inhibitor	Guanosine nucleotide diphosphate dissociation inhibitor At5g09550 OS=Arabidopsis thaliana OX=3702 GN=At5g09550 PE=3 SV=1	Posttranslational modification, protein turnover, chaperones	rab GDP dissociation inhibitor alpha putative [Albugo laibachii Nc14]
c74284.graph_c0	9.85	8.66	8.56	3.23	3.09	4.11	5.06e-09	-1.28253	down	--	--	--	--	Peridinin-chlorophyll A binding protein	Peridinin-chlorophyll a-binding protein, chloroplastic OS=Symbiodinium sp. OX=2950 PE=1 SV=1	--	chloroplast soluble peridinin-chlorophyll a-binding protein precursor [Symbiodinium sp. clade B isolate FLAp2-10AB]
c112299.graph_c0	7.31	6.63	4.86	1.17	2.71	1.68	0.00277078	-1.13317	down	--	--	--	--	--	--	--	hypothetical protein AK812_SmicGene9974 [Symbiodinium microadriaticum]
c93803.graph_c0	6.78	3.74	1.81	13.68	20.89	13.33	0.00347521	1.15493	up	Translation, ribosomal structure and biogenesis	--	--	--	--	--	Translation, ribosomal structure and biogenesis	Pentatricopeptide repeat-containing protein, chloroplastic [Symbiodinium microadriaticum]
c114329.graph_c0	17.7	28.01	19.19	67.19	54.81	67.58	2.66e-15	1.46943	up	--	Molecular Function: structural constituent of ribosome (GO:0003735);; Biological Process: translation (GO:0006412);; Cellular Component: cytosolic large ribosomal subunit (GO:0022625);; Biological Process: ribosomal large subunit biogenesis (GO:0042273);;	K02875|6.44418e-18|cme:CYME_CMH065C|K02875 large subunit ribosomal protein L14e | (RefSeq) 60S ribosomal protein L14	Translation, ribosomal structure and biogenesis	Ribosomal protein L14	Probable 60S ribosomal protein L14 OS=Pisum sativum OX=3888 PE=2 SV=1	Translation, ribosomal structure and biogenesis	60S ribosomal protein L14 [Thraustotheca clavata]
c91608.graph_c2	15.12	17.18	11.22	35.86	37.25	33.65	8.07e-10	1.19757	up	--	--	--	--	--	--	--	2-isopropylmalate synthase [Symbiodinium microadriaticum]
c98402.graph_c0	0.31	0.45	0.39	1.12	2.14	4.59	2.38e-06	1.70666	up	General function prediction only	--	--	--	Acyl-coenzyme A:6-aminopenicillanic acid acyl-transferase	--	Function unknown	acyl-coenzyme a:6-aminopenicillanic acid acyl-transferase [Chrysochromulina sp. CCMP291]
c77340.graph_c0	26.5	30.79	23.86	65.04	59.15	47.54	9.49e-05	1.06077	up	--	Molecular Function: structural constituent of ribosome (GO:0003735);; Cellular Component: ribosome (GO:0005840);; Biological Process: translation (GO:0006412);;	K02979|4.21355e-09|pxb:103941734|K02979 small subunit ribosomal protein S28e | (RefSeq) 40S ribosomal protein S28-B	Translation, ribosomal structure and biogenesis	Ribosomal protein S28e	40S ribosomal protein S28 OS=Zea mays OX=4577 GN=RPS28 PE=3 SV=1	Translation, ribosomal structure and biogenesis	40S ribosomal protein S28 [Oxyrrhis marina]
c82543.graph_c0	51.44	50.3	40.29	137.16	80.94	102.43	5.81e-09	1.11682	up	--	--	--	Cytoskeleton	--	Actin-3 OS=Glycine max OX=3847 GN=SAC3 PE=3 SV=2	Cytoskeleton	actin [Symbiodinium microadriaticum]
c87546.graph_c0	0.26	1.49	1.04	1.38	2.75	6.87	0.00929816	1.05375	up	Energy production and conversion	Cellular Component: mitochondrial inner membrane (GO:0005743);; Molecular Function: ubiquinol-cytochrome-c reductase activity (GO:0008121);; Molecular Function: metal ion binding (GO:0046872);; Molecular Function: 2 iron, 2 sulfur cluster binding (GO:0051537);; Biological Process: oxidation-reduction process (GO:0055114);; Cellular Component: respiratory chain (GO:0070469);; Biological Process: h…	K00411|1.43977e-72|bpg:Bathy04g01510|K00411 ubiquinol-cytochrome c reductase iron-sulfur subunit [EC:1.10.2.2] | (RefSeq) hypothetical protein	Energy production and conversion	Rieske [2Fe-2S] domain;; Ubiquinol cytochrome reductase transmembrane region	Cytochrome b-c1 complex subunit Rieske, mitochondrial OS=Solanum tuberosum OX=4113 GN=FES1 PE=1 SV=1	Energy production and conversion	ubiquinol-cytochrome c iron-sulfur subunit [Plasmopara halstedii]
c112141.graph_c0	3.54	4.54	4.24	6.1	9.54	21.44	0.00175054	1.12918	up	Translation, ribosomal structure and biogenesis	Biological Process: ribosomal small subunit assembly (GO:0000028);; Molecular Function: structural constituent of ribosome (GO:0003735);; Biological Process: translation (GO:0006412);; Cellular Component: cytosolic small ribosomal subunit (GO:0022627);;	K02962|2.38105e-57|olu:OSTLU_31424|K02962 small subunit ribosomal protein S17e | (RefSeq) RPS17; Ribosomal protein S17, component of cytosolic 80S ribosome and 40S small subunit	Translation, ribosomal structure and biogenesis	Ribosomal S17	40S ribosomal protein S17-2 OS=Arabidopsis thaliana OX=3702 GN=RPS17B PE=2 SV=3	Translation, ribosomal structure and biogenesis	40S ribosomal protein S17 [Ectocarpus siliculosus]
c37800.graph_c0	2.6	1.71	3.16	8.43	9.44	19.69	1.92e-05	1.5378	up	Translation, ribosomal structure and biogenesis	Biological Process: cytoplasmic translation (GO:0002181);; Molecular Function: structural constituent of ribosome (GO:0003735);; Cellular Component: cytosolic large ribosomal subunit (GO:0022625);; Biological Process: ribosomal large subunit biogenesis (GO:0042273);;	K02917|9.77717e-40|apro:F751_4716|K02917 large subunit ribosomal protein L35Ae | (RefSeq) 60S ribosomal protein L35a-4	Translation, ribosomal structure and biogenesis	Ribosomal protein L35Ae	60S ribosomal protein L35a-1 OS=Arabidopsis thaliana OX=3702 GN=RPL35AA PE=3 SV=1	Translation, ribosomal structure and biogenesis	large subunit ribosomal protein L35Ae, cytoplasmic [Guillardia theta CCMP2712]
c80882.graph_c0	0.26	0.26	0.51	1.41	1.76	5.57	8.49e-06	1.67162	up	--	--	--	--	Mitochondrial ATP synthase B chain precursor (ATP-synt_B)	--	Function unknown	hypothetical protein ACHHYP_07793 [Achlya hypogyna]
c43579.graph_c0	0.44	0.46	0.4	2.29	2.28	5.56	2.86e-07	1.83161	up	--	--	--	--	Putative peptidoglycan binding domain	--	Function unknown	--
c89423.graph_c0	35.34	46.09	42.28	131.35	124.06	125.61	5.47e-21	1.63104	up	--	Molecular Function: structural constituent of ribosome (GO:0003735);; Biological Process: translation (GO:0006412);; Cellular Component: large ribosomal subunit (GO:0015934);;	K02880|2.42239e-18|cvr:CHLNCDRAFT_59600|K02880 large subunit ribosomal protein L17e | (RefSeq) hypothetical protein	Translation, ribosomal structure and biogenesis	Ribosomal protein L22p/L17e	60S ribosomal protein L17 OS=Zea mays OX=4577 GN=RPL17 PE=2 SV=1	Translation, ribosomal structure and biogenesis	ribosomal protein L17 [Amphidinium carterae]
c98889.graph_c0	0.79	0.15	0.36	1.33	1.5	4.36	0.000379283	1.36614	up	Amino acid transport and metabolism	Molecular Function: hydrolase activity (GO:0016787);; Cellular Component: intracellular membrane-bounded organelle (GO:0043231);; Cellular Component: cytoplasmic part (GO:0044444);;	K16296|2.21806e-76|thj:104804644|K16296 serine carboxypeptidase-like clade I [EC:3.4.16.-] | (RefSeq) serine carboxypeptidase-like 20	--	Serine carboxypeptidase	Serine carboxypeptidase-like 20 OS=Arabidopsis thaliana OX=3702 GN=SCPL20 PE=2 SV=2	Amino acid transport and metabolism	lysosomal protective protein [Chrysochromulina sp. CCMP291]
c122702.graph_c0	11.07	13.45	11.08	29.94	27.41	27.9	1.56e-07	1.15752	up	--	--	--	--	Ricin-type beta-trefoil lectin domain	--	--	--
c120147.graph_c0	2.38	3.1	3.23	5.72	12.85	7.99	0.00326464	1.1016	up	--	--	--	--	--	--	--	Inactive polypeptide N-acetylgalactosaminyltransferase-like protein 5 [Symbiodinium microadriaticum]
c89505.graph_c0	2.32	1.29	2.11	6.14	7.8	20.55	0.000742945	1.31995	up	--	--	--	--	EGF-like domain;; Laminin EGF domain	--	Function unknown	tubular mastigoneme protein [Ochromonas danica]
c118829.graph_c0	23.88	16.97	15.95	61.75	30.89	49.22	0.000176854	1.1356	up	--	--	--	--	KH domain	--	--	Poly(rC)-binding protein 3 [Symbiodinium microadriaticum]
c99259.graph_c2	5.99	6.92	9.84	32.38	28.46	35.93	3.3449e-09	1.73895	up	Inorganic ion transport and metabolism	Molecular Function: binding (GO:0005488);; Cellular Component: membrane (GO:0016020);;	--	Inorganic ion transport and metabolism	E1-E2 ATPase;; Cation transporter/ATPase, N-terminus	Calcium-transporting ATPase 1, endoplasmic reticulum-type OS=Arabidopsis thaliana OX=3702 GN=ECA1 PE=1 SV=2	Inorganic ion transport and metabolism	Calcium-transporting ATPase 1 [Symbiodinium microadriaticum]
c75744.graph_c0	10.17	23.84	16.33	32.9	29.33	49.74	0.000628566	1.03503	up	--	Molecular Function: structural constituent of ribosome (GO:0003735);; Cellular Component: ribosome (GO:0005840);; Biological Process: translation (GO:0006412);;	--	--	Ribosomal protein S26e	--	--	ribosomal protein S26 [Karlodinium veneficum]
c38373.graph_c0	5.13	5.36	8.66	27.08	29.55	22.93	1.03e-06	1.60172	up	--	Molecular Function: structural constituent of ribosome (GO:0003735);; Cellular Component: ribosome (GO:0005840);; Biological Process: translation (GO:0006412);;	K02889|5.56995e-09|sind:105159656|K02889 large subunit ribosomal protein L21e | (RefSeq) 60S ribosomal protein L21-1-like	Translation, ribosomal structure and biogenesis	--	60S ribosomal protein L21-2 OS=Arabidopsis thaliana OX=3702 GN=RPL21E PE=2 SV=1	Translation, ribosomal structure and biogenesis	60S ribosomal protein I21 [Pfiesteria piscicida]
c24039.graph_c1	2.93	2.17	3.46	0.87	0.73	1.1	0.000361388	-1.23106	down	--	Biological Process: transport (GO:0006810);;	--	--	Ion transport protein	--	Intracellular trafficking, secretion, and vesicular transport	Potassium voltage-gated channel subfamily H member 2 [Symbiodinium microadriaticum]
c110283.graph_c0	0.54	1.66	0.93	1.7	2.75	9.84	0.00108577	1.26487	up	Energy production and conversion	Molecular Function: succinate-CoA ligase (ADP-forming) activity (GO:0004775);; Molecular Function: succinate-CoA ligase (GDP-forming) activity (GO:0004776);; Cellular Component: mitochondrial matrix (GO:0005759);; Cellular Component: cytosol (GO:0005829);; Biological Process: tricarboxylic acid cycle (GO:0006099);; Biological Process: succinyl-CoA metabolic process (GO:0006104);; Biological Proce…	K01899|8.30147e-137|jcu:105639815|K01899 succinyl-CoA synthetase alpha subunit [EC:6.2.1.4 6.2.1.5] | (RefSeq) succinyl-CoA ligase [ADP-forming] subunit alpha-2, mitochondrial	Energy production and conversion	CoA binding domain;; CoA-ligase;; Succinyl-CoA ligase like flavodoxin domain;; CoA binding domain	Succinate--CoA ligase [ADP-forming] subunit alpha OS=Blastocystis sp. subtype 1 (strain ATCC 50177 / NandII) OX=478820 GN=SCSa PE=1 SV=1	Energy production and conversion	mitochondrial succinyl-CoA synthetase alpha subunit [Fragilariopsis cylindrus CCMP1102]
c120286.graph_c0	18.74	24.3	23.63	70.74	46.56	63.04	2.09e-08	1.35713	up	--	--	--	--	--	--	--	hypothetical protein AK812_SmicGene30414 [Symbiodinium microadriaticum]
c75974.graph_c1	0.65	0.96	1.65	5.78	4.72	4.79	7.57e-05	1.4465	up	--	--	--	--	Zinc finger C-x8-C-x5-C-x3-H type (and similar)	--	--	--
c87310.graph_c0	2.7	1.98	2.31	8.33	11.37	19.26	7.97e-11	1.92471	up	Cell wall/membrane/envelope biogenesis	--	--	--	Protein of unknown function (DUF2778)	--	Function unknown	--
c73579.graph_c0	9.59	11.45	10.17	17.47	30.3	21.28	2.06e-05	1.01705	up	--	--	K17783|6.29011e-12|smo:SELMODRAFT_113099|K17783 mitochondrial FAD-linked sulfhydryl oxidase [EC:1.8.3.2] | (RefSeq) hypothetical protein	Posttranslational modification, protein turnover, chaperones	Erv1 / Alr family	FAD-linked sulfhydryl oxidase ERV1 OS=Arabidopsis thaliana OX=3702 GN=ERV1 PE=1 SV=1	Posttranslational modification, protein turnover, chaperones	putative FAD-linked sulfhydryl oxidase [Symbiodinium microadriaticum]
c74203.graph_c0	2.66	2.33	2.75	4.88	12.4	21.83	0.00207051	1.2186	up	--	--	--	--	EGF-like domain	--	Function unknown	tubular mastigoneme protein [Ochromonas danica]
c98753.graph_c0	0.85	1.11	0.86	1.81	3.02	6.28	1.93e-05	1.43385	up	Replication, recombination and repair	Molecular Function: nucleic acid binding (GO:0003676);; Molecular Function: ATP-dependent RNA helicase activity (GO:0004004);; Molecular Function: ATP binding (GO:0005524);; Cellular Component: cytosol (GO:0005829);; Biological Process: RNA secondary structure unwinding (GO:0010501);;	K12823|1.65349e-141|csl:COCSUDRAFT_65263|K12823 ATP-dependent RNA helicase DDX5/DBP2 [EC:3.6.4.13] | (RefSeq) DEAD-box RNA helicase	RNA processing and modification	Helicase conserved C-terminal domain	DEAD-box ATP-dependent RNA helicase 20 OS=Oryza sativa subsp. japonica OX=39947 GN=Os01g0197200 PE=3 SV=2	Replication, recombination and repair	DEAD box helicase [Ectocarpus siliculosus]
c24482.graph_c0	5.2	4.53	2.86	12.02	9.74	8.67	0.00141326	1.00952	up	--	--	--	--	--	--	--	ATP-citrate synthase [Symbiodinium microadriaticum]
c35795.graph_c0	23.6	33.26	21.47	97.53	100.6	93.69	4.25e-27	1.83413	up	--	--	--	--	--	--	--	hypothetical protein AK812_SmicGene47135 [Symbiodinium microadriaticum]
c88599.graph_c0	0.11	0.26	0.17	0.36	0.98	1.9	0.001846	1.23409	up	--	--	--	General function prediction only	Arrestin (or S-antigen), N-terminal domain;; Arrestin (or S-antigen), C-terminal domain	--	Function unknown	hypothetical protein AURANDRAFT_67197 [Aureococcus anophagefferens]
c90975.graph_c0	36.26	41.54	36.02	93.88	64.22	79.41	3.63e-11	1.00606	up	--	--	--	--	Calcium-dependent channel, 7TM region, putative phosphate	--	--	Uncharacterized protein RSN1, partial [Symbiodinium microadriaticum]
c38053.graph_c0	6.56	8.74	7.26	19.19	16.05	15.85	7.43e-10	1.08277	up	--	--	--	--	--	--	--	hypothetical protein AK812_SmicGene25340 [Symbiodinium microadriaticum]
c86726.graph_c0	1.2	1	1.21	2.43	4.76	10.26	1.39e-05	1.54863	up	Energy production and conversion	Molecular Function: citrate (Si)-synthase activity (GO:0004108);; Biological Process: tricarboxylic acid cycle (GO:0006099);;	K01647|2.48185e-101|apro:F751_4422|K01647 citrate synthase [EC:2.3.3.1] | (RefSeq) putative citrate synthase, mitochondrial	Energy production and conversion	Citrate synthase, C-terminal domain	Citrate synthase 4, mitochondrial OS=Arabidopsis thaliana OX=3702 GN=CSY4 PE=1 SV=3	Energy production and conversion	hypothetical protein AURANDRAFT_37826 [Aureococcus anophagefferens]
c81191.graph_c0	2.04	1.06	1.45	2.57	3.93	11.4	0.00376811	1.13987	up	--	Biological Process: autophagy (GO:0006914);;	K08341|1.06586e-44|olu:OSTLU_29190|K08341 GABA(A) receptor-associated protein | (RefSeq) hypothetical protein	Cytoskeleton	Autophagy protein Atg8 ubiquitin like;; Ubiquitin-like autophagy protein Apg12	Autophagy-related protein 8 OS=Phytophthora infestans OX=4787 GN=ATG8 PE=3 SV=1	Intracellular trafficking, secretion, and vesicular transport	autophagy-like protein 8 [Mortierella verticillata NRRL 6337]
c42321.graph_c0	7.57	8.92	6.35	23.44	15.21	17.73	8.62e-05	1.11246	up	--	--	--	--	--	--	--	conserved hypothetical protein, partial [Prorocentrum minimum]
c96803.graph_c0	0.41	0.59	0.36	1.39	1.93	4.02	8.08e-06	1.58931	up	Lipid transport and metabolism	Cellular Component: mitochondrion (GO:0005739);; Molecular Function: 3-oxoacid CoA-transferase activity (GO:0008260);; Biological Process: ketone body catabolic process (GO:0046952);;	--	Energy production and conversion	Coenzyme A transferase	--	Lipid transport and metabolism	succinyl CoA transferase, putative [Pythium insidiosum]
c86675.graph_c0	2.65	2.4	2.73	5.79	8.6	5.59	0.000147971	1.10432	up	Posttranslational modification, protein turnover, chaperones	Cellular Component: nucleus (GO:0005634);; Biological Process: translational initiation (GO:0006413);; Biological Process: protein folding (GO:0006457);; Cellular Component: cytosolic small ribosomal subunit (GO:0022627);; Molecular Function: ion binding (GO:0043167);; Molecular Function: unfolded protein binding (GO:0051082);; Molecular Function: misfolded protein binding (GO:0051787);; Biologic…	--	Posttranslational modification, protein turnover, chaperones	DnaJ domain	DnaJ protein homolog 2 OS=Allium porrum OX=4681 GN=LDJ2 PE=2 SV=1	Posttranslational modification, protein turnover, chaperones	Phosphatidylinositol 4-phosphate 5-kinase 4 [Symbiodinium microadriaticum]
c91165.graph_c0	0.75	0.5	1.42	4.81	2.54	10.09	0.000228416	1.41189	up	Transcription	Molecular Function: nucleic acid binding (GO:0003676);; Molecular Function: metal ion binding (GO:0046872);;	--	Translation, ribosomal structure and biogenesis	'Cold-shock' DNA-binding domain	Glycine-rich protein 2 OS=Nicotiana sylvestris OX=4096 GN=GRP-2 PE=2 SV=1	Transcription	Cold shock domain-containing protein 4 [Zostera marina]
c79984.graph_c4	2.4	1.77	1.4	11.22	7.35	11.77	0.00067367	1.32563	up	--	--	K11805|3.51024e-06|bpg:Bathy18g00590|K11805 WD repeat-containing protein 68 | (RefSeq) WD40 repeat protein	Function unknown	--	WD repeat-containing protein LWD1 OS=Arabidopsis thaliana OX=3702 GN=LWD1 PE=2 SV=1	--	--
c120108.graph_c0	8.21	6.09	5.55	18.49	19.61	14.44	0.000606523	1.11677	up	General function prediction only	--	K14963|4.16879e-20|ppp:PHYPADRAFT_88111|K14963 COMPASS component SWD3 | (RefSeq) SWDC1503; WD40 repeat protein, COMPASS complex protein	General function prediction only	WD domain, G-beta repeat;; Anaphase-promoting complex subunit 4 WD40 domain;; WD40 region of Ge1, enhancer of mRNA-decapping protein;; Nucleoporin Nup120/160	COMPASS-like H3K4 histone methylase component WDR5B OS=Arabidopsis thaliana OX=3702 GN=WDR5B PE=1 SV=1	Function unknown	WD40 repeat-like protein [Rhizoclosmatium globosum]
c101556.graph_c0	0.36	0.7	0.88	1.83	2.65	6.01	2.31e-07	1.7234	up	Amino acid transport and metabolism	--	K01581|1.42802e-78|gsl:Gasu_54820|K01581 ornithine decarboxylase [EC:4.1.1.17] | (RefSeq) ornithine decarboxylase	Amino acid transport and metabolism	Pyridoxal-dependent decarboxylase, pyridoxal binding domain;; Pyridoxal-dependent decarboxylase, C-terminal sheet domain	Ornithine decarboxylase OS=Solanum lycopersicum OX=4081 GN=ODC PE=2 SV=2	Amino acid transport and metabolism	ornithine decarboxylase [Linderina pennispora]
c98024.graph_c6	0.34	0.72	1.86	4.76	3.46	3.01	0.00989861	1.04603	up	Amino acid transport and metabolism	--	K12259|2.17454e-14|mus:103979667|K12259 spermine oxidase [EC:1.5.3.16 1.5.3.-] | (RefSeq) probable polyamine oxidase 5	Coenzyme transport and metabolism	Flavin containing amine oxidoreductase	Probable polyamine oxidase 5 OS=Arabidopsis thaliana OX=3702 GN=PAO5 PE=2 SV=1	Function unknown	Spermine oxidase [Symbiodinium microadriaticum]
c35756.graph_c0	5.75	4.68	4.97	9.87	13.14	35.89	2.96e-05	1.41152	up	Translation, ribosomal structure and biogenesis	Molecular Function: structural constituent of ribosome (GO:0003735);; Cellular Component: nucleolus (GO:0005730);; Biological Process: translation (GO:0006412);; Cellular Component: cytosolic large ribosomal subunit (GO:0022625);; Molecular Function: large ribosomal subunit rRNA binding (GO:0070180);;	K02894|7.01217e-72|bdi:100838831|K02894 large subunit ribosomal protein L23e | (RefSeq) 60S ribosomal protein L23	Translation, ribosomal structure and biogenesis	Ribosomal protein L14p/L23e	60S ribosomal protein L23 OS=Nicotiana tabacum OX=4097 GN=RPL23 PE=2 SV=1	Translation, ribosomal structure and biogenesis	PREDICTED: 60S ribosomal protein L23 [Brachypodium distachyon]
c106064.graph_c0	25.04	30.28	27.59	81.7	68.72	76.58	3.48e-11	1.42337	up	Translation, ribosomal structure and biogenesis	Molecular Function: structural constituent of ribosome (GO:0003735);; Cellular Component: ribosome (GO:0005840);; Biological Process: translation (GO:0006412);;	K02949|4.2803e-15|gsl:Gasu_61400|K02949 small subunit ribosomal protein S11e | (RefSeq) 40S ribosomal protein S11e	Translation, ribosomal structure and biogenesis	Ribosomal protein S17	40S ribosomal protein S11-2 OS=Arabidopsis thaliana OX=3702 GN=RPS11B PE=2 SV=2	Translation, ribosomal structure and biogenesis	40S ribosomal protein S11 [Symbiodinium microadriaticum]
c95530.graph_c0	0.5	0.52	0.18	0.71	2.89	5.09	0.000761328	1.3165	up	Amino acid transport and metabolism	--	--	--	Peptidase family C69	--	Amino acid transport and metabolism	Peptidase_C69-domain-containing protein [Fragilariopsis cylindrus CCMP1102]
c93548.graph_c1	28.14	38.79	38.08	90.59	80.32	78.64	4.01e-18	1.19903	up	--	--	--	--	--	--	--	Uncharacterized protein AK812_SmicGene20278 [Symbiodinium microadriaticum]
c28690.graph_c0	10.92	6.78	5.47	25.28	17.06	22.35	0.00258322	1.09358	up	Posttranslational modification, protein turnover, chaperones	Biological Process: protein peptidyl-prolyl isomerization (GO:0000413);; Molecular Function: peptidyl-prolyl cis-trans isomerase activity (GO:0003755);; Biological Process: protein folding (GO:0006457);;	--	Posttranslational modification, protein turnover, chaperones	Cyclophilin type peptidyl-prolyl cis-trans isomerase/CLD	Peptidyl-prolyl cis-trans isomerase OS=Allium cepa OX=4679 GN=CYP PE=2 SV=1	Posttranslational modification, protein turnover, chaperones	Peptidyl-prolyl cis-trans isomerase B [Symbiodinium microadriaticum]
c48191.graph_c0	0.16	0.2	0.21	1.51	3.28	5.58	0.00177237	1.1862	up	Cytoskeleton	--	K05692|1.45388e-73|pda:103700236|K05692 actin beta/gamma 1 | (RefSeq) actin, muscle	Cytoskeleton	Actin	Actin (Fragment) OS=Costaria costata OX=2872 PE=3 SV=2	Cytoskeleton	actin, partial [Spumella-like flagellate JBC/S23]
c75532.graph_c0	35.57	44.26	32.34	86.71	74.22	75.29	1.31e-10	1.05222	up	--	--	--	--	DSS1/SEM1 family	--	--	--
c88306.graph_c0	0.23	0.21	0.16	0.82	1.27	3.05	9.41e-06	1.66344	up	--	--	--	--	--	--	Function unknown	hypothetical protein GUITHDRAFT_105603 [Guillardia theta CCMP2712]
c80350.graph_c2	14.08	11.36	8.19	26.5	22.09	26.54	8.16e-05	1.01427	up	--	--	--	--	--	--	--	putative rhamnogalacturonate lyase C [Symbiodinium microadriaticum]
c53479.graph_c0	16.57	18.53	17.61	32.97	43.89	34.85	3.33e-05	1.00484	up	--	Molecular Function: structural constituent of ribosome (GO:0003735);; Biological Process: translation (GO:0006412);; Cellular Component: cytosolic small ribosomal subunit (GO:0022627);;	K02983|2.39211e-12|mtr:MTR_4g100900|K02983 small subunit ribosomal protein S30e | (RefSeq) 40S ribosomal S30-like protein	--	Ribosomal protein S30	40S ribosomal protein S30 OS=Arabidopsis thaliana OX=3702 GN=RPS30A PE=3 SV=3	Translation, ribosomal structure and biogenesis	ribosomal protein S30 [Pfiesteria piscicida]
c39631.graph_c0	12.08	12.53	11.36	29.66	27.12	27.98	6.34e-11	1.14907	up	--	--	--	--	--	--	--	hypothetical protein AK812_SmicGene40921 [Symbiodinium microadriaticum]
c56876.graph_c0	0.52	0.73	1	2.45	3.81	9.17	2.61e-07	1.80898	up	Amino acid transport and metabolism	Molecular Function: carboxypeptidase activity (GO:0004180);; Biological Process: proteolysis (GO:0006508);;	K16298|1.33566e-80|gra:105792416|K16298 serine carboxypeptidase-like clade IV [EC:3.4.16.-] | (RefSeq) serine carboxypeptidase-like	--	Serine carboxypeptidase	Serine carboxypeptidase 3 OS=Hordeum vulgare OX=4513 GN=CBP3 PE=1 SV=2	Amino acid transport and metabolism	Serine Carboxypeptidase [Ectocarpus siliculosus]
c43855.graph_c0	0.2	0.28	0.51	0.64	1.71	3.03	0.00311805	1.17996	up	Lipid transport and metabolism	Molecular Function: oxidoreductase activity (GO:0016491);; Biological Process: single-organism metabolic process (GO:0044710);;	K00074|1.06791e-52|zma:100191282|K00074 3-hydroxybutyryl-CoA dehydrogenase [EC:1.1.1.157] | (RefSeq) 3-hydroxybutyryl-CoA dehydrogenase	Lipid transport and metabolism	3-hydroxyacyl-CoA dehydrogenase, NAD binding domain;; 3-hydroxyacyl-CoA dehydrogenase, C-terminal domain;; NAD binding domain of 6-phosphogluconate dehydrogenase	Glyoxysomal fatty acid beta-oxidation multifunctional protein MFP-a OS=Brassica napus OX=3708 PE=2 SV=2	Lipid transport and metabolism	hydroxyacyl-coenzyme A dehydrogenase, mitochondrial precursor [Pythium insidiosum]
c99693.graph_c0	0.48	0.14	0.55	0.61	1.25	2.63	0.00744248	1.07055	up	--	Biological Process: regulation of cellular metabolic process (GO:0031323);; Biological Process: cellular macromolecule metabolic process (GO:0044260);; Biological Process: regulation of macromolecule metabolic process (GO:0060255);; Biological Process: regulation of primary metabolic process (GO:0080090);;	K15188|5.46276e-27|pxb:103940737|K15188 cyclin T | (RefSeq) cyclin-T1-5-like	Cell cycle control, cell division, chromosome partitioning	Cyclin, N-terminal domain	Cyclin-T1-4 OS=Oryza sativa subsp. japonica OX=39947 GN=CYCT1-1 PE=2 SV=1	--	PREDICTED: cyclin-T1-5-like isoform X1 [Pyrus x bretschneideri]
c29093.graph_c0	1.28	1.06	0.73	5.39	4.07	6.12	0.00160005	1.24289	up	Defense mechanisms	Molecular Function: hydrolase activity, acting on ester bonds (GO:0016788);;	K01070|1.11496e-12|sind:105159849|K01070 S-formylglutathione hydrolase [EC:3.1.2.12] | (RefSeq) S-formylglutathione hydrolase	General function prediction only	--	S-formylglutathione hydrolase OS=Arabidopsis thaliana OX=3702 GN=SFGH PE=1 SV=2	Function unknown	S-formylglutathione hydrolase [Symbiodinium microadriaticum]
c23982.graph_c0	2.9	3.74	4.81	6.49	13.1	20.28	8.71e-06	1.39397	up	Translation, ribosomal structure and biogenesis	Molecular Function: RNA binding (GO:0003723);; Molecular Function: structural constituent of ribosome (GO:0003735);; Biological Process: translation (GO:0006412);; Cellular Component: cytosolic large ribosomal subunit (GO:0022625);;	K02883|1.90385e-81|cam:101488396|K02883 large subunit ribosomal protein L18e | (RefSeq) 60S ribosomal protein L18	Translation, ribosomal structure and biogenesis	Ribosomal protein 60S L18 and 50S L18e	60S ribosomal protein L18 (Fragment) OS=Cicer arietinum OX=3827 GN=RPL18 PE=2 SV=1	Translation, ribosomal structure and biogenesis	cytoplasmic ribosomal protein L18 [Ectocarpus siliculosus]
c28706.graph_c1	2.41	1.45	2.23	3.79	9.44	16.86	0.000114353	1.43346	up	Translation, ribosomal structure and biogenesis	Biological Process: mRNA splicing, via spliceosome (GO:0000398);; Biological Process: maturation of SSU-rRNA from tricistronic rRNA transcript (SSU-rRNA, 5.8S rRNA, LSU-rRNA) (GO:0000462);; Biological Process: maturation of LSU-rRNA (GO:0000470);; Molecular Function: RNA binding (GO:0003723);; Biological Process: translation (GO:0006412);; Cellular Component: viral nucleocapsid (GO:0019013);; Cel…	K12845|8.91757e-49|mpp:MICPUCDRAFT_35474|K12845 U4/U6 small nuclear ribonucleoprotein SNU13 | (RefSeq) hypothetical protein	--	Ribosomal protein L7Ae/L30e/S12e/Gadd45 family	--	Translation, ribosomal structure and biogenesis	Ribonucleoprotein-associated protein [Phytophthora palmivora var. palmivora]
c79657.graph_c0	1.64	2.55	1.04	2.48	6.14	10.22	0.00253202	1.15738	up	--	Molecular Function: structural constituent of ribosome (GO:0003735);; Biological Process: translation (GO:0006412);; Cellular Component: integral component of membrane (GO:0016021);; Biological Process: transmembrane transport (GO:0055085);;	K15102|4.19592e-73|mpp:MICPUCDRAFT_30402|K15102 solute carrier family 25 (mitochondrial phosphate transporter), member 3 | (RefSeq) mitochondrial carrier family	Energy production and conversion	Mitochondrial carrier protein	Mitochondrial phosphate carrier protein 2, mitochondrial OS=Arabidopsis thaliana OX=3702 GN=MPT2 PE=2 SV=1	Function unknown	mitochondrial carrier family [Ectocarpus siliculosus]
c82224.graph_c0	7.7	15.45	7.66	21.31	24.03	24.66	0.000259979	1.03457	up	--	--	--	--	--	--	--	hypothetical protein AK812_SmicGene16796 [Symbiodinium microadriaticum]
c102129.graph_c0	0.24	0.39	0.17	0.54	0.79	1.9	0.000140619	1.35566	up	Function unknown	--	--	--	FG-GAP repeat	--	Function unknown	hypothetical protein AURANDRAFT_71308 [Aureococcus anophagefferens]
c98410.graph_c0	0.23	0.21	0.26	0.65	0.84	2.83	0.000191439	1.43035	up	--	Biological Process: single-organism cellular process (GO:0044763);;	--	Function unknown	DUF1126 PH-like domain	--	Function unknown	Protofilament ribbon protein of flagellar microtubules [Ectocarpus siliculosus]
c103649.graph_c0	0.55	0.82	0.83	1.52	3.53	7.28	0.00284799	1.18973	up	Carbohydrate transport and metabolism	Molecular Function: hydrolase activity, acting on glycosyl bonds (GO:0016798);;	K01187|0|cam:101508066|K01187 alpha-glucosidase [EC:3.2.1.20] | (RefSeq) alpha-glucosidase	Carbohydrate transport and metabolism	Glycosyl hydrolases family 31;; N-terminal barrel of NtMGAM and CtMGAM, maltase-glucoamylase;; Galactose mutarotase-like	Probable alpha-glucosidase Os06g0675700 OS=Oryza sativa subsp. japonica OX=39947 GN=Os06g0675700 PE=1 SV=1	Carbohydrate transport and metabolism	PREDICTED: alpha-glucosidase isoform X1 [Cicer arietinum]
c83736.graph_c0	0.63	1.68	1.19	3.52	4.83	12.11	4.49e-07	1.73661	up	Lipid transport and metabolism	Biological Process: lipid metabolic process (GO:0006629);;	--	Lipid transport and metabolism	Lipase (class 3)	Phospholipase A1-II 3 OS=Oryza sativa subsp. japonica OX=39947 GN=Os01g0651800 PE=2 SV=1	Function unknown	lipase family protein [Chrysochromulina sp. CCMP291]
c95925.graph_c0	1.41	0.8	2.21	2.84	6.9	12.03	1.03e-06	1.7088	up	Lipid transport and metabolism	Molecular Function: stearoyl-CoA 9-desaturase activity (GO:0004768);; Biological Process: fatty acid biosynthetic process (GO:0006633);; Cellular Component: integral component of membrane (GO:0016021);; Biological Process: oxidation-reduction process (GO:0055114);;	K00507|2.87106e-29|ccp:CHC_T00009557001|K00507 stearoyl-CoA desaturase (Delta-9 desaturase) [EC:1.14.19.1] | (RefSeq) stearoyl-CoA desaturase Delta-9 fatty acid desaturase	Lipid transport and metabolism	--	Probable lipid desaturase ADS3.2, chloroplastic OS=Arabidopsis thaliana OX=3702 GN=ADS3.2 PE=2 SV=3	Lipid transport and metabolism	stearoyl-CoA desaturase [Ectocarpus siliculosus]
c97615.graph_c0	0.26	0.4	0.44	0.43	1.2	2.34	0.00440347	1.11102	up	Lipid transport and metabolism	Molecular Function: catalytic activity (GO:0003824);;	K01853|0|sly:100147715|K01853 cycloartenol synthase [EC:5.4.99.8] | (RefSeq) CAS1; cycloartenol synthase	Lipid transport and metabolism	Squalene-hopene cyclase C-terminal domain;; Squalene-hopene cyclase N-terminal domain;; Prenyltransferase and squalene oxidase repeat	Cycloartenol synthase OS=Glycyrrhiza glabra OX=49827 GN=GgCAS1 PE=1 SV=1	Lipid transport and metabolism	cycloartenol synthase [Fistulifera solaris]
c94442.graph_c0	0.04	0.21	0.27	0.51	1.34	3.19	0.000457601	1.36258	up	--	--	--	--	Snare region anchored in the vesicle membrane C-terminus	--	--	--
c91719.graph_c0	1.15	1.31	1.55	2.87	5.91	8.03	2.93e-07	1.58232	up	--	--	--	--	--	--	--	hypothetical protein AURANDRAFT_71656 [Aureococcus anophagefferens]
c102646.graph_c0	2.74	9.02	5.1	17.52	13.48	13.98	0.00334033	1.06958	up	Defense mechanisms	Molecular Function: ATP binding (GO:0005524);; Cellular Component: integral component of membrane (GO:0016021);; Molecular Function: ATPase activity, coupled to transmembrane movement of substances (GO:0042626);; Biological Process: transmembrane transport (GO:0055085);;	--	Secondary metabolites biosynthesis, transport and catabolism	--	ABC transporter B family member 18 OS=Arabidopsis thaliana OX=3702 GN=ABCB18 PE=3 SV=1	Defense mechanisms	ATP-binding Cassette (ABC) Superfamily, partial [Thraustotheca clavata]
c99661.graph_c0	0.13	0.19	0.21	0.57	1.11	2.01	2.95e-05	1.56892	up	Carbohydrate transport and metabolism	--	--	--	Glycosyl hydrolases family 31	--	Carbohydrate transport and metabolism	Alpha-xylosidase [Neolecta irregularis DAH-3]
c93124.graph_c0	2.11	1.78	3.26	6.58	7.46	18.96	0.0018381	1.22216	up	Posttranslational modification, protein turnover, chaperones	Molecular Function: hydrolase activity (GO:0016787);;	--	Posttranslational modification, protein turnover, chaperones	Papain family cysteine protease;; Cathepsin propeptide inhibitor domain (I29)	KDEL-tailed cysteine endopeptidase CEP2 OS=Arabidopsis thaliana OX=3702 GN=CEP2 PE=1 SV=1	Posttranslational modification, protein turnover, chaperones	predicted protein [Phaeodactylum tricornutum CCAP 1055/1]
c64946.graph_c0	6.05	10.3	7.25	21.93	22.13	21.5	1.06e-06	1.2934	up	--	--	--	--	--	--	Function unknown	hypothetical protein AK812_SmicGene6321 [Symbiodinium microadriaticum]
c100105.graph_c0	0.24	0.67	0.45	0.77	2.09	4.84	0.00015032	1.43813	up	Lipid transport and metabolism	Molecular Function: acetyl-CoA carboxylase activity (GO:0003989);; Biological Process: fatty acid biosynthetic process (GO:0006633);; Cellular Component: acetyl-CoA carboxylase complex (GO:0009317);; Molecular Function: transferase activity (GO:0016740);;	K01966|0|apro:F751_5746|K01966 propionyl-CoA carboxylase beta chain [EC:6.4.1.3] | (RefSeq) Propionyl-CoA carboxylase beta chain, mitochondrial	--	Carboxyl transferase domain	Methylcrotonoyl-CoA carboxylase beta chain, mitochondrial OS=Arabidopsis thaliana OX=3702 GN=MCCB PE=2 SV=1	Lipid transport and metabolism	carboxyl transferase [Nannochloropsis gaditana]
c95122.graph_c0	0.96	1.1	1.7	2.41	3.23	8.05	0.00026303	1.29047	up	--	--	--	--	--	--	--	hypothetical protein AURANDRAFT_63658 [Aureococcus anophagefferens]
c102350.graph_c2	6.8	7.67	6.89	26.4	22.76	21.69	1.4e-18	1.59804	up	--	--	--	--	--	--	--	Heterogeneous nuclear ribonucleoprotein U [Symbiodinium microadriaticum]
c43928.graph_c0	1.73	1.53	1.12	5.44	6.8	14.28	0.000145788	1.45188	up	--	--	--	--	--	--	--	hypothetical protein H257_11737 [Aphanomyces astaci]
c94464.graph_c0	109.78	128.4	108.24	248.97	246.11	225.51	3.64e-21	1.06038	up	Translation, ribosomal structure and biogenesis	Molecular Function: structural constituent of ribosome (GO:0003735);; Cellular Component: ribosome (GO:0005840);; Biological Process: translation (GO:0006412);;	K02979|8.69311e-14|cme:CYME_CMO024C|K02979 small subunit ribosomal protein S28e | (RefSeq) 40S ribosomal protein S28	Translation, ribosomal structure and biogenesis	Ribosomal protein S28e	40S ribosomal protein S28-1 OS=Arabidopsis thaliana OX=3702 GN=RPS28A PE=3 SV=1	Translation, ribosomal structure and biogenesis	40S ribosomal protein S28 [Oxyrrhis marina]
c25355.graph_c0	2.8	5.28	3.82	10.41	10.1	8.59	0.00164563	1.02659	up	--	--	--	--	--	--	--	Zinc finger protein 470 [Symbiodinium microadriaticum]
c99806.graph_c1	2.6	2.78	3.41	2.32	8.9	18.72	0.00514545	1.09043	up	Posttranslational modification, protein turnover, chaperones	Molecular Function: ATP binding (GO:0005524);;	K03283|1.61466e-109|gra:105789234|K03283 heat shock 70kDa protein 1/8 | (RefSeq) heat shock 70 kDa protein-like	Posttranslational modification, protein turnover, chaperones	NAD-specific glutamate dehydrogenase;; Hsp70 protein;; MreB/Mbl protein	Heat shock 70 kDa protein OS=Achlya klebsiana OX=4767 GN=HSP70 PE=2 SV=1	Posttranslational modification, protein turnover, chaperones	heat shock protein 70 [Nannochloropsis gaditana]
c26604.graph_c1	1.37	1.94	2.36	5.69	8.38	5.72	2.64e-06	1.42358	up	--	--	--	--	Cid1 family poly A polymerase	--	--	--
c124145.graph_c0	7.9	5.47	6.09	16.36	18.34	20.97	0.000628361	1.16798	up	--	Molecular Function: ATP binding (GO:0005524);;	K03283|3.60274e-09|nnu:104609133|K03283 heat shock 70kDa protein 1/8 | (RefSeq) heat shock 70 kDa protein-like	Posttranslational modification, protein turnover, chaperones	--	Heat shock 70 kDa protein OS=Achlya klebsiana OX=4767 GN=HSP70 PE=2 SV=1	Posttranslational modification, protein turnover, chaperones	heat shock protein 70, partial [Symbiodinium sp. C3]
c117156.graph_c0	3.84	4.91	5.99	9.74	12.51	32.27	6.44e-06	1.44144	up	Translation, ribosomal structure and biogenesis	Molecular Function: damaged DNA binding (GO:0003684);; Molecular Function: RNA binding (GO:0003723);; Molecular Function: structural constituent of ribosome (GO:0003735);; Cellular Component: nucleus (GO:0005634);; Biological Process: DNA repair (GO:0006281);; Biological Process: translation (GO:0006412);; Molecular Function: oxidized purine nucleobase lesion DNA N-glycosylase activity (GO:000853…	K02985|1.56783e-107|sbi:SORBI_02g038990|K02985 small subunit ribosomal protein S3e | (RefSeq) SORBIDRAFT_02g038990, Sb02g038990; hypothetical protein	Translation, ribosomal structure and biogenesis	Ribosomal protein S3, C-terminal domain;; KH domain	40S ribosomal protein S3-2 OS=Arabidopsis thaliana OX=3702 GN=RPS3B PE=1 SV=1	Translation, ribosomal structure and biogenesis	hypothetical protein AURANDRAFT_60177 [Aureococcus anophagefferens]
c94164.graph_c0	8.92	14.52	13.67	32.14	36.65	32.69	3.59e-08	1.32294	up	--	--	--	--	--	--	--	hypothetical protein AK812_SmicGene34775 [Symbiodinium microadriaticum]
c120016.graph_c0	2.12	1.96	1.75	5.43	6.31	18.59	0.00077735	1.30977	up	Posttranslational modification, protein turnover, chaperones	Molecular Function: structural constituent of ribosome (GO:0003735);; Cellular Component: ribosome (GO:0005840);; Biological Process: translation (GO:0006412);;	K02927|1.11423e-47|gsl:Gasu_10140|K02927 large subunit ribosomal protein L40e | (RefSeq) ubiquitin	Translation, ribosomal structure and biogenesis	Ribosomal L40e family;; Ubiquitin family	Ubiquitin-60S ribosomal protein L40 OS=Chlamydomonas reinhardtii OX=3055 GN=UBI3 PE=1 SV=1	Translation, ribosomal structure and biogenesis	ubiquitin [Nannochloropsis gaditana]
c25104.graph_c0	20.19	23.51	14.86	38.44	39.09	47.77	2.11e-08	1.0163	up	--	--	--	--	MIT (microtubule interacting and transport) domain	--	--	--
c101324.graph_c0	3.88	3.4	4.39	7.93	12.49	30.1	0.00386343	1.148	up	--	--	--	--	EGF-like domain	--	Function unknown	tubular mastigoneme protein [Ochromonas danica]
c98246.graph_c0	0.22	0.38	0.52	0.84	1.32	2.97	0.00148073	1.23769	up	Amino acid transport and metabolism	Molecular Function: catalytic activity (GO:0003824);;	K00814|3.76453e-172|ppp:PHYPADRAFT_135465|K00814 alanine transaminase [EC:2.6.1.2] | (RefSeq) hypothetical protein	Amino acid transport and metabolism	Aminotransferase class I and II	Alanine aminotransferase 2, mitochondrial OS=Arabidopsis thaliana OX=3702 GN=ALAAT2 PE=1 SV=1	Amino acid transport and metabolism	alanine aminotransferase [Nannochloropsis gaditana]
c99128.graph_c0	2.07	1.9	1.84	0.66	0.88	0.56	0.00439683	-1.04639	down	--	--	--	--	--	--	Intracellular trafficking, secretion, and vesicular transport	Potassium channel AKT1 [Symbiodinium microadriaticum]
c84782.graph_c1	10.18	10.15	9.03	36.84	29.83	27.08	8.61e-07	1.43883	up	--	--	--	--	--	--	--	Lactation elevated protein 1 [Symbiodinium microadriaticum]
c99791.graph_c0	1.27	2.95	1.04	3.74	15.02	22.23	0.00271317	1.17918	up	--	--	--	--	--	--	Function unknown	hypothetical protein BVRB_037930, partial [Beta vulgaris subsp. vulgaris]
c90882.graph_c0	0.63	0.29	0.92	1.47	3.17	6.3	4.91e-06	1.6406	up	--	--	--	--	--	--	Function unknown	--
c63778.graph_c0	11.46	20.11	9.11	44.5	30.59	42.99	2.49e-06	1.15824	up	--	--	--	--	SET domain	--	Function unknown	hypothetical protein AK812_SmicGene30990 [Symbiodinium microadriaticum]
c21455.graph_c0	2.43	5.65	3.56	13.56	10.9	9.91	2.48e-05	1.26891	up	--	--	--	--	--	--	--	hypothetical protein AK812_SmicGene22893 [Symbiodinium microadriaticum]
c86347.graph_c0	0.15	0.25	0.27	0.24	1.45	2.4	0.00438423	1.13999	up	--	Cellular Component: cilium (GO:0005929);;	--	--	--	Outer dynein arm protein 1 OS=Chlamydomonas reinhardtii OX=3055 GN=ODA1 PE=1 SV=1	Function unknown	flagellar outer dynein arm-docking complex [Ectocarpus siliculosus]
c41035.graph_c0	33.22	36.04	27.86	92.47	61.89	70.71	3.06e-08	1.16878	up	--	--	--	--	Ribosomal L27e protein family	--	Translation, ribosomal structure and biogenesis	60S ribosomal protein L27-A [Symbiodinium microadriaticum]
c100506.graph_c0	4.78	4.89	4.38	1.81	1.9	2.6	3.6e-06	-1.06609	down	Signal transduction mechanisms	Biological Process: mitotic cell cycle G1 arrest in response to pheromone (GO:0000751);; Molecular Function: protein binding (GO:0005515);; Cellular Component: nucleus (GO:0005634);; Cellular Component: cytosol (GO:0005829);; Molecular Function: MAP kinase activity involved in conjugation with cellular fusion (GO:0038071);; Biological Process: response to starvation (GO:0042594);; Biological Proc…	K20537|8.59168e-55|csv:101203896|K20537 mitogen-activated protein kinase 7/14 [EC:2.7.11.24] | (RefSeq) mitogen-activated protein kinase 7	Signal transduction mechanisms	Protein kinase domain;; Protein tyrosine kinase	Mitogen-activated protein kinase homolog NTF3 OS=Nicotiana tabacum OX=4097 GN=NTF3 PE=1 SV=1	Signal transduction mechanisms	Mitogen-activated protein kinase 2 [Symbiodinium microadriaticum]
c48876.graph_c1	18.03	16.35	13.11	44.95	27.07	43.55	8.67e-05	1.12977	up	--	Molecular Function: protein binding (GO:0005515);; Biological Process: protein catabolic process (GO:0030163);; Biological Process: single-organism cellular process (GO:0044763);;	K04523|2.09898e-09|crb:CARUB_v10013359mg|K04523 ubiquilin | (RefSeq) hypothetical protein	--	UBA/TS-N domain	Ubiquitin domain-containing protein DSK2a OS=Arabidopsis thaliana OX=3702 GN=DSK2A PE=1 SV=2	Posttranslational modification, protein turnover, chaperones	Ubiquilin-4 [Symbiodinium microadriaticum]
c79327.graph_c0	2.44	2.51	3.29	4.47	14.07	25.78	2.41e-06	1.64659	up	Translation, ribosomal structure and biogenesis	Biological Process: ribosomal large subunit assembly (GO:0000027);; Molecular Function: structural constituent of ribosome (GO:0003735);; Biological Process: translation (GO:0006412);; Cellular Component: cytosolic large ribosomal subunit (GO:0022625);;	K02925|3.07727e-92|ppp:PHYPADRAFT_190959|K02925 large subunit ribosomal protein L3e | (RefSeq) hypothetical protein	Translation, ribosomal structure and biogenesis	Ribosomal protein L3	60S ribosomal protein L3-2 OS=Arabidopsis thaliana OX=3702 GN=ARP2 PE=2 SV=4	Translation, ribosomal structure and biogenesis	60S ribosomal protein L3 [Achlya hypogyna]
c65287.graph_c0	0.89	1.39	0.78	1.7	3.43	7.98	0.000316937	1.34743	up	Lipid transport and metabolism	Molecular Function: nucleotide binding (GO:0000166);; Molecular Function: ligase activity (GO:0016874);; Molecular Function: ion binding (GO:0043167);;	K01965|1.79206e-166|apro:F751_3701|K01965 propionyl-CoA carboxylase alpha chain [EC:6.4.1.3] | (RefSeq) Propionyl-CoA carboxylase alpha chain, mitochondrial	--	Carbamoyl-phosphate synthase L chain, ATP binding domain;; Biotin carboxylase C-terminal domain;; Biotin carboxylase, N-terminal domain;; D-ala D-ala ligase C-terminus;; ATP-grasp domain	Methylcrotonoyl-CoA carboxylase subunit alpha, mitochondrial OS=Oryza sativa subsp. japonica OX=39947 GN=MCCA PE=2 SV=2	Lipid transport and metabolism	acetyl-CoA carboxylase, biotin carboxylase subunit [Aphanomyces astaci]
c85631.graph_c0	2.23	2.44	2.72	6.15	8.04	14.76	2.53e-05	1.43008	up	Energy production and conversion	Cellular Component: mitochondrial intermembrane space (GO:0005758);; Biological Process: mitochondrial electron transport, ubiquinol to cytochrome c (GO:0006122);; Biological Process: mitochondrial electron transport, cytochrome c to oxygen (GO:0006123);; Molecular Function: electron carrier activity (GO:0009055);; Molecular Function: heme binding (GO:0020037);; Molecular Function: metal ion bind…	K08738|5.6888e-52|cvr:CHLNCDRAFT_30572|K08738 cytochrome c | (RefSeq) hypothetical protein	Energy production and conversion	Cytochrome c;; Cytochrome C oxidase, cbb3-type, subunit III	Cytochrome c OS=Fagopyrum esculentum OX=3617 PE=1 SV=1	Energy production and conversion	cytochrome c C1 [Gloeophyllum trabeum ATCC 11539]
c41625.graph_c0	10.66	10.41	12.31	3.38	5	5.1	1.28e-08	-1.21533	down	--	--	--	--	--	--	--	putative serine/threonine-protein kinase 2 [Symbiodinium microadriaticum]
c89356.graph_c0	0.21	0.24	0.27	0.95	1.96	2.36	4.56e-05	1.54711	up	Posttranslational modification, protein turnover, chaperones	Molecular Function: ATP binding (GO:0005524);; Molecular Function: peptidase activity (GO:0008233);; Cellular Component: proteasome regulatory particle, base subcomplex (GO:0008540);; Molecular Function: TBP-class protein binding (GO:0017025);; Biological Process: ubiquitin-dependent ERAD pathway (GO:0030433);; Cellular Component: nuclear proteasome complex (GO:0031595);; Cellular Component: cyto…	K03064|0|cre:CHLREDRAFT_24096|K03064 26S proteasome regulatory subunit T4 | (RefSeq) RPT4; 26S proteasome regulatory subunit	Posttranslational modification, protein turnover, chaperones	ATPase family associated with various cellular activities (AAA);; AAA domain (dynein-related subfamily);; AAA domain (Cdc48 subfamily);; Holliday junction DNA helicase ruvB N-terminus	26S proteasome regulatory subunit S10B homolog B OS=Arabidopsis thaliana OX=3702 GN=RPT4B PE=1 SV=1	Posttranslational modification, protein turnover, chaperones	26S protease regulatory subunit S10B [Achlya hypogyna]
c92564.graph_c0	0.56	0.61	0.74	1.18	1.92	3.23	0.00151556	1.16127	up	Energy production and conversion	Molecular Function: dihydrolipoyl dehydrogenase activity (GO:0004148);; Cellular Component: cell (GO:0005623);; Biological Process: cell redox homeostasis (GO:0045454);; Molecular Function: flavin adenine dinucleotide binding (GO:0050660);; Biological Process: oxidation-reduction process (GO:0055114);;	K00382|0|bdi:100830109|K00382 dihydrolipoamide dehydrogenase [EC:1.8.1.4] | (RefSeq) dihydrolipoyl dehydrogenase, mitochondrial	Energy production and conversion	Pyridine nucleotide-disulphide oxidoreductase;; Pyridine nucleotide-disulphide oxidoreductase, dimerisation domain;; Pyridine nucleotide-disulphide oxidoreductase;; FAD dependent oxidoreductase;; Pyridine nucleotide-disulphide oxidoreductase;; Glucose inhibited division protein A;; NAD(P)-binding Rossmann-like domain;; FAD binding domain;; L-lysine 6-monooxygenase (NADPH-requiring)	Dihydrolipoyl dehydrogenase 1, mitochondrial OS=Arabidopsis thaliana OX=3702 GN=LPD1 PE=1 SV=2	Energy production and conversion	dihydrolipoamide dehydrogenase [Ectocarpus siliculosus]
c56828.graph_c0	7.88	5.47	9.9	2.78	3.24	2.8	0.00205982	-1.05508	down	--	Molecular Function: dimethylpropiothetin dethiomethylase activity (GO:0047869);;	--	--	--	Dimethlysulfonioproprionate lyase 6 OS=Emiliania huxleyi OX=2903 GN=ALMA6 PE=3 SV=1	--	hypothetical protein AK812_SmicGene15032 [Symbiodinium microadriaticum]
c58421.graph_c0	5.5	3.91	3.76	5.74	12.64	25.14	0.000483525	1.22449	up	Translation, ribosomal structure and biogenesis	Biological Process: maturation of SSU-rRNA from tricistronic rRNA transcript (SSU-rRNA, 5.8S rRNA, LSU-rRNA) (GO:0000462);; Molecular Function: structural constituent of ribosome (GO:0003735);; Cellular Component: nucleolus (GO:0005730);; Biological Process: translation (GO:0006412);; Cellular Component: cytosolic small ribosomal subunit (GO:0022627);; Molecular Function: small ribosomal subunit …	K02953|3.47783e-80|thj:104801477|K02953 small subunit ribosomal protein S13e | (RefSeq) 40S ribosomal protein S13-1-like	Translation, ribosomal structure and biogenesis	Ribosomal S13/S15 N-terminal domain;; Ribosomal protein S15	40S ribosomal protein S13-1 OS=Arabidopsis thaliana OX=3702 GN=RPS13A PE=2 SV=1	Translation, ribosomal structure and biogenesis	conserved unknown protein [Ectocarpus siliculosus]
c95961.graph_c0	0.18	0.3	0.25	0.28	0.77	1.92	0.00759689	1.07631	up	Intracellular trafficking, secretion, and vesicular transport	--	--	--	Haemagluttinin repeat;; Chaperone of endosialidase	--	Function unknown	hypothetical protein PHYSODRAFT_300743 [Phytophthora sojae]
c128928.graph_c0	13.16	9.82	9.45	42.27	24.86	31.79	1.2e-05	1.33618	up	Energy production and conversion	Molecular Function: iron ion binding (GO:0005506);; Molecular Function: electron carrier activity (GO:0009055);; Cellular Component: chloroplast thylakoid lumen (GO:0009543);; Biological Process: photosynthesis (GO:0015979);; Molecular Function: heme binding (GO:0020037);; Biological Process: oxidation-reduction process (GO:0055114);;	K08906|2.56138e-10|gsl:JL72_p060|K08906 cytochrome c6 | (RefSeq) petJ; cytochrome c553	--	--	Cytochrome c6 OS=Alaria esculenta OX=2889 GN=petJ PE=1 SV=1	Energy production and conversion	chloroplast cytochrome c6 [Heterocapsa triquetra]
c35146.graph_c0	2.98	2.74	4.55	7.67	10.18	21.47	3.83e-05	1.4042	up	Translation, ribosomal structure and biogenesis	Molecular Function: RNA binding (GO:0003723);; Molecular Function: structural constituent of ribosome (GO:0003735);; Biological Process: rRNA export from nucleus (GO:0006407);; Biological Process: translation (GO:0006412);; Cellular Component: small ribosomal subunit (GO:0015935);;	K02958|6.34162e-70|pda:103716570|K02958 small subunit ribosomal protein S15e | (RefSeq) 40S ribosomal protein S15-like	Translation, ribosomal structure and biogenesis	Ribosomal protein S19	40S ribosomal protein S15 OS=Elaeis oleifera OX=80265 GN=RPS15 PE=2 SV=1	Translation, ribosomal structure and biogenesis	40S ribosomal protein S15 [Spizellomyces punctatus DAOM BR117]
c125043.graph_c0	6.37	5.2	2.19	13.39	24.99	13.56	0.000986976	1.24973	up	--	Molecular Function: structural constituent of ribosome (GO:0003735);; Biological Process: translation (GO:0006412);; Cellular Component: cytosolic large ribosomal subunit (GO:0022625);;	K02912|1.01245e-08|dosa:Os08t0524600-00|K02912 large subunit ribosomal protein L32e | (RAP-DB) Os08g0524600; Similar to 60S ribosomal protein L32.	Translation, ribosomal structure and biogenesis	--	60S ribosomal protein L32-1 OS=Arabidopsis thaliana OX=3702 GN=RPL32A PE=2 SV=2	Translation, ribosomal structure and biogenesis	60S ribosomal protein L32 [Pfiesteria piscicida]
c41566.graph_c0	10.37	14.75	5.24	38.78	31.93	21.78	3.84e-05	1.31261	up	Posttranslational modification, protein turnover, chaperones	Molecular Function: ATP binding (GO:0005524);; Molecular Function: lyase activity (GO:0016829);; Molecular Function: ligase activity (GO:0016874);;	--	Posttranslational modification, protein turnover, chaperones	Ubiquitin-conjugating enzyme	Ubiquitin-conjugating enzyme E2 28 OS=Arabidopsis thaliana OX=3702 GN=UBC28 PE=1 SV=1	Posttranslational modification, protein turnover, chaperones	ubiquitin-conjugating enzyme [Pfiesteria piscicida]
c86441.graph_c0	0.16	0.36	0.28	0.65	0.93	2.21	0.00605141	1.10624	up	Lipid transport and metabolism	Molecular Function: fatty-acyl-CoA binding (GO:0000062);; Molecular Function: acyl-CoA dehydrogenase activity (GO:0003995);; Cellular Component: mitochondrion (GO:0005739);; Molecular Function: electron carrier activity (GO:0009055);; Molecular Function: kinase activity (GO:0016301);; Biological Process: phosphorylation (GO:0016310);; Biological Process: fatty acid beta-oxidation using acyl-CoA d…	K00253|2.29592e-81|gsl:Gasu_38940|K00253 isovaleryl-CoA dehydrogenase [EC:1.3.8.4] | (RefSeq) isovaleryl-CoA dehydrogenase	--	Acyl-CoA dehydrogenase, C-terminal domain;; Acyl-CoA dehydrogenase, N-terminal domain;; Acyl-CoA dehydrogenase, middle domain;; Acyl-CoA dehydrogenase, C-terminal domain	Isovaleryl-CoA dehydrogenase, mitochondrial OS=Oryza sativa subsp. japonica OX=39947 GN=Os05g0125500 PE=2 SV=2	Lipid transport and metabolism	hypothetical protein PHYSODRAFT_553331 [Phytophthora sojae]
c72576.graph_c0	0.13	0.31	0.64	1.01	1.65	4.02	0.000398493	1.37453	up	Nucleotide transport and metabolism	Molecular Function: GMP reductase activity (GO:0003920);; Biological Process: purine nucleobase metabolic process (GO:0006144);; Biological Process: purine nucleotide metabolic process (GO:0006163);; Molecular Function: metal ion binding (GO:0046872);; Biological Process: oxidation-reduction process (GO:0055114);; Cellular Component: GMP reductase complex (GO:1902560);;	K00088|2.57296e-28|cre:CHLREDRAFT_193467|K00088 IMP dehydrogenase [EC:1.1.1.205] | (RefSeq) IMP dehydrogenase	Nucleotide transport and metabolism	IMP dehydrogenase / GMP reductase domain	GMP reductase OS=Phytophthora infestans OX=4787 PE=2 SV=1	Nucleotide transport and metabolism	GMP reductase [Saprolegnia parasitica CBS 223.65]
c93582.graph_c0	0.3	0.81	0.71	1.44	1.95	5.41	0.000894862	1.28869	up	Inorganic ion transport and metabolism	Molecular Function: binding (GO:0005488);; Cellular Component: membrane (GO:0016020);; Molecular Function: hydrolase activity (GO:0016787);;	--	Inorganic ion transport and metabolism	Cation transporting ATPase, C-terminus	Calcium-transporting ATPase 10, plasma membrane-type OS=Arabidopsis thaliana OX=3702 GN=ACA10 PE=1 SV=2	Inorganic ion transport and metabolism	hypothetical protein GUITHDRAFT_80735 [Guillardia theta CCMP2712]
c42292.graph_c1	16.6	19.27	17.67	46.95	44.83	46.49	3.14e-11	1.2969	up	--	Molecular Function: structural constituent of ribosome (GO:0003735);; Cellular Component: ribosome (GO:0005840);; Biological Process: translation (GO:0006412);;	K02889|1.35978e-29|sind:105159656|K02889 large subunit ribosomal protein L21e | (RefSeq) 60S ribosomal protein L21-1-like	Translation, ribosomal structure and biogenesis	Ribosomal protein L21e	60S ribosomal protein L21-2 OS=Arabidopsis thaliana OX=3702 GN=RPL21E PE=2 SV=1	Translation, ribosomal structure and biogenesis	60S ribosomal protein I21 [Pfiesteria piscicida]
c20085.graph_c0	2.2	1.84	1.45	10.3	9.68	4.78	0.0075592	1.0815	up	--	Molecular Function: organic cyclic compound binding (GO:0097159);; Molecular Function: heterocyclic compound binding (GO:1901363);;	K12823|3.51879e-09|zma:103636001|K12823 ATP-dependent RNA helicase DDX5/DBP2 [EC:3.6.4.13] | (RefSeq) GRMZM2G077125; DEAD-box ATP-dependent RNA helicase 40-like	RNA processing and modification	--	ATP-dependent RNA helicase-like protein DB10 OS=Nicotiana sylvestris OX=4096 PE=2 SV=1	Replication, recombination and repair	ATP-dependent RNA helicase-like protein DB10 [Helianthus annuus]
c103601.graph_c0	6.3	4.86	4.68	20.64	21	24.78	3.61e-05	1.47093	up	--	Cellular Component: ribosome (GO:0005840);;	K02937|3.91797e-24|jcu:105636212|K02937 large subunit ribosomal protein L7e | (RefSeq) 60S ribosomal protein L7-2-like	Translation, ribosomal structure and biogenesis	--	60S ribosomal protein L7-2 OS=Arabidopsis thaliana OX=3702 GN=RPL7B PE=1 SV=1	Translation, ribosomal structure and biogenesis	Ribosomal protein L30 [Macleaya cordata]
c68469.graph_c0	9.97	8.25	9.5	2.84	5.09	4.93	6.23e-06	-1.03255	down	--	--	K17943|4.1712e-22|ccp:CHC_T00002254001|K17943 pumilio RNA-binding family | (RefSeq) hypothetical protein	Translation, ribosomal structure and biogenesis	Pumilio-family RNA binding repeat	Pumilio homolog 4 OS=Arabidopsis thaliana OX=3702 GN=APUM4 PE=1 SV=2	Translation, ribosomal structure and biogenesis	Pumilio-like 2 [Symbiodinium microadriaticum]
c85447.graph_c1	5.2	5.08	5.9	1.94	2.76	2.87	2.18e-06	-1.03635	down	--	--	--	--	--	--	--	hypothetical protein AK812_SmicGene32166 [Symbiodinium microadriaticum]
c94125.graph_c0	0.54	0.59	0.48	1.06	1.76	4.69	0.000218666	1.37688	up	Cell wall/membrane/envelope biogenesis	Molecular Function: catalytic activity (GO:0003824);;	K01114|1.05857e-95|cit:102618497|K01114 phospholipase C [EC:3.1.4.3] | (RefSeq) non-specific phospholipase C6	--	Phosphoesterase family	Non-specific phospholipase C6 OS=Arabidopsis thaliana OX=3702 GN=NPC6 PE=2 SV=1	Cell wall/membrane/envelope biogenesis	PREDICTED: non-specific phospholipase C2-like [Lupinus angustifolius]
c65977.graph_c0	2.93	4.33	4.36	1.81	1.76	1.16	7.19e-05	-1.11505	down	Coenzyme transport and metabolism	Molecular Function: methyltransferase activity (GO:0008168);;	--	General function prediction only	O-methyltransferase	Norreticuline-7-O-methyltransferase OS=Papaver somniferum OX=3469 PE=1 SV=1	Function unknown	caffeic acid 3-O-methyltransferase-like [Chenopodium quinoa]
c24579.graph_c0	1.04	0.94	0.99	2.99	2.79	2.56	0.00112399	1.10098	up	--	--	--	--	--	--	--	Uncharacterized protein F23F12.8 [Symbiodinium microadriaticum]
c112077.graph_c0	9.62	9.21	18.29	30.97	29.19	22.82	8.13e-05	1.00901	up	Energy production and conversion	Molecular Function: hydrogen ion transmembrane transporter activity (GO:0015078);; Biological Process: ATP synthesis coupled proton transport (GO:0015986);; Biological Process: ATP hydrolysis coupled proton transport (GO:0015991);; Cellular Component: integral component of membrane (GO:0016021);; Cellular Component: proton-transporting ATP synthase complex, coupling factor F(o) (GO:0045263);;	K02110|4.77836e-20|mtr:MetrCp053|K02110 F-type H+-transporting ATPase subunit c | (RefSeq) atpH; ATP synthase CF0 C subunit	Energy production and conversion	ATP synthase subunit C	ATP synthase subunit c, chloroplastic OS=Pisum sativum OX=3888 GN=atpH PE=1 SV=1	Energy production and conversion	chloroplast ATP synthase [Amphidinium carterae]
c101337.graph_c1	179.03	190.35	160.68	469.28	479.57	420.21	5.25e-32	1.17007	up	--	--	--	--	--	--	--	hypothetical protein AK812_SmicGene18248 [Symbiodinium microadriaticum]
c86711.graph_c0	0.74	0.32	0.6	1.75	1.56	4.62	0.00737786	1.08427	up	Transcription	Molecular Function: transcription factor activity, sequence-specific DNA binding (GO:0003700);; Biological Process: regulation of transcription, DNA-templated (GO:0006355);; Molecular Function: zinc ion binding (GO:0008270);; Cellular Component: motile cilium (GO:0031514);; Cellular Component: outer dynein arm (GO:0036157);; Molecular Function: sequence-specific DNA binding (GO:0043565);;	K10411|1.48479e-55|cre:CHLREDRAFT_186669|K10411 dynein light chain 1, axonemal | (RefSeq) DLC1; flagellar outer dynein arm light chain LC1	Signal transduction mechanisms	Leucine Rich repeats (2 copies);; Leucine-rich repeat;; Leucine rich repeat	Dynein light chain 1, axonemal OS=Chlamydomonas reinhardtii OX=3055 GN=LC1 PE=1 SV=1	Function unknown	dynein light chain 1, axonemal [Pythium insidiosum]
c79327.graph_c2	4.38	3.38	3.32	12	17.18	34.13	6.67e-10	1.90849	up	Translation, ribosomal structure and biogenesis	Biological Process: ribosomal large subunit assembly (GO:0000027);; Molecular Function: structural constituent of ribosome (GO:0003735);; Biological Process: translation (GO:0006412);; Cellular Component: cytosolic large ribosomal subunit (GO:0022625);;	K02925|3.20539e-40|ccp:CHC_T00007885001|K02925 large subunit ribosomal protein L3e | (RefSeq) hypothetical protein	Translation, ribosomal structure and biogenesis	Ribosomal protein L3	60S ribosomal protein L3 OS=Oryza sativa subsp. japonica OX=39947 GN=RPL3 PE=2 SV=2	Translation, ribosomal structure and biogenesis	ribosomal protein, partial [Phaeodactylum tricornutum]
c45339.graph_c0	12.82	24.99	16.4	48.8	55.23	39.42	1.87e-07	1.30968	up	Translation, ribosomal structure and biogenesis	Molecular Function: structural constituent of ribosome (GO:0003735);; Cellular Component: ribosome (GO:0005840);; Biological Process: translation (GO:0006412);;	K02894|1.6975e-35|apro:F751_4430|K02894 large subunit ribosomal protein L23e | (RefSeq) 60S ribosomal protein L23	Translation, ribosomal structure and biogenesis	Ribosomal protein L14p/L23e	60S ribosomal protein L23 OS=Arabidopsis thaliana OX=3702 GN=RPL23A PE=2 SV=3	Translation, ribosomal structure and biogenesis	60S ribosomal protein L23 [Symbiodinium microadriaticum]
c45232.graph_c0	4.29	6.4	4.99	11.15	13.65	34.33	1.75e-06	1.49145	up	--	--	--	--	Translationally controlled tumour protein	Translationally-controlled tumor protein homolog OS=Brassica oleracea OX=3712 GN=TCTP PE=2 SV=1	Function unknown	hypothetical protein [Vaucheria litorea]
c98741.graph_c0	0.08	0.2	0.19	0.52	1.07	2.24	0.000158753	1.45979	up	Carbohydrate transport and metabolism	--	--	--	Glycosyl hydrolases family 43	--	Carbohydrate transport and metabolism	Protein NLRC3 [Symbiodinium microadriaticum]
c116609.graph_c0	1.07	1.45	0.23	3.45	4.6	2.29	0.00249569	1.16419	up	Signal transduction mechanisms	--	--	General function prediction only	Ankyrin repeats (3 copies);; Ankyrin repeats (many copies);; Ankyrin repeat;; Ankyrin repeat;; Ankyrin repeats (many copies)	Potassium channel AKT3 OS=Oryza sativa subsp. japonica OX=39947 GN=Os07g0175400 PE=3 SV=1	Function unknown	hypothetical protein AK812_SmicGene24132 [Symbiodinium microadriaticum]
c70570.graph_c0	3.8	4.3	3.35	6.54	8.87	23.42	0.000125881	1.29456	up	Translation, ribosomal structure and biogenesis	Cellular Component: intracellular ribonucleoprotein complex (GO:0030529);;	K02880|1.4772e-52|sind:105156700|K02880 large subunit ribosomal protein L17e | (RefSeq) 60S ribosomal protein L17-2	Translation, ribosomal structure and biogenesis	Ribosomal protein L22p/L17e	60S ribosomal protein L17-1 OS=Arabidopsis thaliana OX=3702 GN=RPL17A PE=2 SV=1	Translation, ribosomal structure and biogenesis	60S ribosomal protein L17-2 [Achlya hypogyna]
c32558.graph_c0	10.69	8.24	6.91	25.13	22	20.26	0.00425511	1.05012	up	Transcription	Biological Process: mRNA splicing, via spliceosome (GO:0000398);; Molecular Function: RNA binding (GO:0003723);; Cellular Component: U1 snRNP (GO:0005685);; Cellular Component: small nucleolar ribonucleoprotein complex (GO:0005732);; Cellular Component: viral nucleocapsid (GO:0019013);; Cellular Component: catalytic step 2 spliceosome (GO:0071013);;	K11098|1.1833e-26|sbi:SORBI_04g005200|K11098 small nuclear ribonucleoprotein F | (RefSeq) SORBIDRAFT_04g005200, Sb04g005200; hypothetical protein	RNA processing and modification	LSM domain	Probable small nuclear ribonucleoprotein F OS=Arabidopsis thaliana OX=3702 GN=At4g30220 PE=3 SV=1	Transcription	putative small nuclear ribonucleoprotein F [Symbiodinium microadriaticum]
c94050.graph_c0	0.34	0.1	0.32	0.39	1.17	1.85	0.00235271	1.1944	up	Translation, ribosomal structure and biogenesis	Molecular Function: nucleotide binding (GO:0000166);; Molecular Function: nucleic acid binding (GO:0003676);; Molecular Function: aminoacyl-tRNA ligase activity (GO:0004812);; Cellular Component: cytoplasm (GO:0005737);; Biological Process: alanyl-tRNA aminoacylation (GO:0006419);; Molecular Function: anion binding (GO:0043168);;	K01872|0|gsl:Gasu_03470|K01872 alanyl-tRNA synthetase [EC:6.1.1.7] | (RefSeq) alanyl-tRNA synthetase	Translation, ribosomal structure and biogenesis	tRNA synthetases class II (A);; Threonyl and Alanyl tRNA synthetase second additional domain	Alanine--tRNA ligase OS=Arabidopsis thaliana OX=3702 GN=ALATS PE=1 SV=3	Translation, ribosomal structure and biogenesis	alanyl-trna synthetase [Nannochloropsis gaditana]
c95737.graph_c0	1.63	1.26	1.5	2.08	3.99	9.43	0.00038373	1.25787	up	Lipid transport and metabolism	Biological Process: unsaturated fatty acid biosynthetic process (GO:0006636);; Molecular Function: oxidoreductase activity, acting on paired donors, with oxidation of a pair of donors resulting in the reduction of molecular oxygen to two molecules of water (GO:0016717);; Biological Process: long-chain fatty acid biosynthetic process (GO:0042759);;	--	Lipid transport and metabolism	Fatty acid desaturase;; Cytochrome b5-like Heme/Steroid binding domain	Acyl-lipid (8-3)-desaturase OS=Rebecca salina OX=561169 GN=D5Des PE=1 SV=1	Lipid transport and metabolism	RecName: Full=Acyl-lipid (8-3)-desaturase; AltName: Full=AN Delta(5)-fatty-acid desaturase; AltName: Full=Acyl-lipid 5-desaturase; AltName: Full=Delta-5 desaturase
c105865.graph_c0	9.65	7.79	10.74	25.83	26.18	15.56	4.58e-06	1.10418	up	Posttranslational modification, protein turnover, chaperones	Biological Process: protein folding (GO:0006457);; Molecular Function: isomerase activity (GO:0016853);;	K03773|2.8617e-35|olu:OSTLU_30671|K03773 FKBP-type peptidyl-prolyl cis-trans isomerase FklB [EC:5.2.1.8] | (RefSeq) FBP11-1; peptidyl-prolyl cis-trans isomerase, FKBP-type	Posttranslational modification, protein turnover, chaperones	FKBP-type peptidyl-prolyl cis-trans isomerase	Peptidyl-prolyl cis-trans isomerase FKBP62 OS=Arabidopsis thaliana OX=3702 GN=FKBP62 PE=1 SV=2	Posttranslational modification, protein turnover, chaperones	hypothetical protein GUITHDRAFT_86578, partial [Guillardia theta CCMP2712]
c94176.graph_c5	4.16	6.53	5.25	12.51	13.25	14.29	1.46e-07	1.18207	up	--	--	--	--	--	--	--	hypothetical protein AK812_SmicGene34098 [Symbiodinium microadriaticum]
c89919.graph_c0	0.34	0.63	0.58	1.12	1.3	4.05	0.00205176	1.20009	up	General function prediction only	Biological Process: metabolic process (GO:0008152);; Cellular Component: membrane (GO:0016020);; Molecular Function: hydrolase activity (GO:0016787);;	K01412|1.71545e-12|fve:101300073|K01412 mitochondrial-processing peptidase subunit alpha [EC:3.4.24.64] | (RefSeq) mitochondrial-processing peptidase subunit alpha	Posttranslational modification, protein turnover, chaperones	Insulinase (Peptidase family M16);; Peptidase M16 inactive domain	Ubiquinol-cytochrome-c reductase complex core protein I, mitochondrial OS=Euglena gracilis OX=3039 PE=2 SV=1	Posttranslational modification, protein turnover, chaperones	Cytochrome b-c1 complex subunit 2,mitochondrial [Taphrina deformans PYCC 5710]
c95548.graph_c0	8.28	7.7	10.12	14.88	25.64	55.01	0.00963862	1.04194	up	--	Biological Process: lipid metabolic process (GO:0006629);;	--	Lipid transport and metabolism	GNS1/SUR4 family	--	Lipid transport and metabolism	fatty-acyl [Nannochloropsis gaditana CCMP526]
c94507.graph_c1	214.24	274.63	221.39	614.15	564.01	546.03	2.88e-44	1.34228	up	--	--	--	--	Ribosomal protein L41	--	--	--
c117022.graph_c0	8.52	6.46	6.71	22.57	22.92	32.32	2.96e-05	1.41254	up	Translation, ribosomal structure and biogenesis	--	K02955|7.25646e-14|bna:106391451|K02955 small subunit ribosomal protein S14e | (RefSeq) 40S ribosomal protein S14-2-like	Translation, ribosomal structure and biogenesis	--	40S ribosomal protein S14 (Fragment) OS=Nicotiana tabacum OX=4097 GN=RPS14 PE=2 SV=1	Translation, ribosomal structure and biogenesis	40s ribosomal protein s14, partial [Prorocentrum minimum]
c104583.graph_c0	3.86	2.92	4.69	2.03	0.94	1.2	0.000210765	-1.01355	down	--	--	--	--	7 transmembrane receptor (rhodopsin family);; Leucine Rich repeat	--	--	hypothetical protein Ctob_013651 [Chrysochromulina sp. CCMP291]
c100818.graph_c2	7.53	5.07	7.4	18.2	14.36	14.19	7.39e-05	1.0441	up	--	Molecular Function: hydrolase activity (GO:0016787);;	--	--	Papain family cysteine protease	--	Posttranslational modification, protein turnover, chaperones	Glutamate--tRNA ligase, chloroplastic/mitochondrial [Symbiodinium microadriaticum]
c91234.graph_c0	2.28	2.95	1.26	5.42	6.65	6.9	0.00359684	1.07365	up	--	--	--	--	--	--	--	hypothetical protein EMIHUDRAFT_52395, partial [Emiliania huxleyi CCMP1516]
c88826.graph_c0	0.62	0.76	1.46	1.44	3.36	6.18	0.00173987	1.19882	up	Energy production and conversion	Molecular Function: ubiquinol-cytochrome-c reductase activity (GO:0008121);; Molecular Function: electron carrier activity (GO:0009055);; Cellular Component: membrane (GO:0016020);; Molecular Function: heme binding (GO:0020037);; Biological Process: oxidation-reduction process (GO:0055114);; Biological Process: hydrogen ion transmembrane transport (GO:1902600);;	K00413|1.53853e-107|vvi:100261810|K00413 ubiquinol-cytochrome c reductase cytochrome c1 subunit | (RefSeq) cytochrome c1-2, heme protein, mitochondrial	Energy production and conversion	Cytochrome C1 family	Cytochrome c1-1, heme protein, mitochondrial OS=Solanum tuberosum OX=4113 GN=CYCL PE=2 SV=1	Energy production and conversion	cytochrome c1 heme protein [Nannochloropsis gaditana]
c115442.graph_c0	0.42	0.96	1.36	2.57	3.66	8.42	1.75e-05	1.55415	up	Energy production and conversion	Biological Process: carbohydrate metabolic process (GO:0005975);; Biological Process: tricarboxylic acid cycle (GO:0006099);; Biological Process: malate metabolic process (GO:0006108);; Molecular Function: L-malate dehydrogenase activity (GO:0030060);;	K00026|1.53917e-135|mis:MICPUN_96518|K00026 malate dehydrogenase [EC:1.1.1.37] | (RefSeq) nad-dependent malate dehydrogenase	Energy production and conversion	lactate/malate dehydrogenase, alpha/beta C-terminal domain;; lactate/malate dehydrogenase, NAD binding domain	Malate dehydrogenase, mitochondrial OS=Fragaria ananassa OX=3747 GN=MMDHI PE=1 SV=1	Energy production and conversion	malate dehydrogenase [Nannochloropsis gaditana]
c96972.graph_c1	0.23	0.23	0.22	0.5	1.08	1.74	0.00442104	1.14043	up	Energy production and conversion	Molecular Function: aconitate hydratase activity (GO:0003994);; Cellular Component: cytosol (GO:0005829);; Biological Process: tricarboxylic acid cycle (GO:0006099);; Molecular Function: 4 iron, 4 sulfur cluster binding (GO:0051539);;	--	--	Aconitate hydratase 2 N-terminus;; Aconitate B N-terminal domain	--	--	hypothetical protein GUITHDRAFT_95798 [Guillardia theta CCMP2712]
c106620.graph_c0	4.67	6.93	2.61	17.73	18.96	39.04	2.53e-07	1.74822	up	--	Biological Process: endonucleolytic cleavage in ITS1 to separate SSU-rRNA from 5.8S rRNA and LSU-rRNA from tricistronic rRNA transcript (SSU-rRNA, 5.8S rRNA, LSU-rRNA) (GO:0000447);; Biological Process: endonucleolytic cleavage to generate mature 3'-end of SSU-rRNA from (SSU-rRNA, 5.8S rRNA, LSU-rRNA) (GO:0000461);; Molecular Function: structural constituent of ribosome (GO:0003735);; Biological …	K02971|1.8209e-25|spen:107017139|K02971 small subunit ribosomal protein S21e | (RefSeq) 40S ribosomal protein S21-like	Translation, ribosomal structure and biogenesis	Ribosomal protein S21e	40S ribosomal protein S21 OS=Cyanophora paradoxa OX=2762 GN=RPS21 PE=3 SV=1	Translation, ribosomal structure and biogenesis	RS21, ribosomal protein 21 40S small ribosomal subunit [Thalassiosira pseudonana CCMP1335]
c119142.graph_c0	36.46	52.08	40.67	104.05	100.03	92.76	1.08e-16	1.17157	up	--	--	--	--	--	--	--	Cryptochrome-2 [Symbiodinium microadriaticum]
c108540.graph_c0	2.77	3.97	1.65	9.18	8.76	5.29	0.00311193	1.05962	up	--	--	--	--	--	--	--	putative sodium/metabolite cotransporter BASS4, chloroplastic [Symbiodinium microadriaticum]
c86247.graph_c0	0.26	0.25	0.37	0.37	1.22	2	0.00171386	1.20813	up	Defense mechanisms	--	--	Posttranslational modification, protein turnover, chaperones	Voltage-dependent anion channel;; Domain of unknown function (DUF4395);; Glutaredoxin;; Hemerythrin HHE cation binding domain	Glutaredoxin OS=Ricinus communis OX=3988 PE=3 SV=1	Posttranslational modification, protein turnover, chaperones	hypothetical protein FisN_2Hh445 [Fistulifera solaris]
c100976.graph_c0	0.27	0.28	0.33	0.84	1.95	2.04	1.64e-05	1.55905	up	Lipid transport and metabolism	--	--	--	alpha/beta hydrolase fold;; Alpha/beta hydrolase family	--	Function unknown	hypothetical protein Naga_100051g12 [Nannochloropsis gaditana]
c102771.graph_c1	0.22	0.07	0.03	0.3	0.42	1.73	0.00117966	1.27655	up	Signal transduction mechanisms	--	--	Signal transduction mechanisms	3'5'-cyclic nucleotide phosphodiesterase;; GAF domain	--	Signal transduction mechanisms	3&apos;5&apos;-cyclic nucleotide phosphodiesterase domain-containing protein [Rozella allomycis CSF55]
c101185.graph_c0	3.92	3.69	4.12	15.84	14.74	28.23	0.00394893	1.14636	up	Lipid transport and metabolism	Cellular Component: mitochondrion (GO:0005739);; Cellular Component: endoplasmic reticulum (GO:0005783);; Cellular Component: plastid (GO:0009536);; Molecular Function: oxidoreductase activity, acting on the CH-OH group of donors, NAD or NADP as acceptor (GO:0016616);; Cellular Component: organelle membrane (GO:0031090);; Cellular Component: organelle envelope (GO:0031967);; Biological Process: c…	K00021|3.17684e-170|rcu:8285370|K00021 hydroxymethylglutaryl-CoA reductase (NADPH) [EC:1.1.1.34] | (RefSeq) 3-hydroxy-3-methylglutaryl-coenzyme A reductase 1	Lipid transport and metabolism	Hydroxymethylglutaryl-coenzyme A reductase	3-hydroxy-3-methylglutaryl-coenzyme A reductase 2 OS=Gossypium hirsutum OX=3635 GN=HMG2 PE=3 SV=1	Lipid transport and metabolism	hydroxymethylglutaryl coenzyme A reductase [Euphorbia lathyris]
c94630.graph_c0	0.1	0.2	0.26	0.28	1.7	2	0.00350925	1.16101	up	General function prediction only	Molecular Function: NADH dehydrogenase activity (GO:0003954);; Biological Process: single-organism metabolic process (GO:0044710);;	K03953|8.76512e-75|zma:100282690|K03953 NADH dehydrogenase (ubiquinone) 1 alpha subcomplex subunit 9 | (RefSeq) si946088d04, GRMZM2G143651; uncharacterized LOC100282690	Energy production and conversion	NAD dependent epimerase/dehydratase family;; NAD(P)H-binding;; RmlD substrate binding domain;; NmrA-like family;; 3-beta hydroxysteroid dehydrogenase/isomerase family	NADH dehydrogenase [ubiquinone] 1 alpha subcomplex subunit 9, mitochondrial OS=Arabidopsis thaliana OX=3702 GN=At2g20360 PE=1 SV=2	--	hypothetical protein PHYSODRAFT_284843 [Phytophthora sojae]
c40307.graph_c0	5.13	9.65	6.82	39.35	32.93	20.7	7.41e-07	1.64523	up	Translation, ribosomal structure and biogenesis	Molecular Function: structural constituent of ribosome (GO:0003735);; Cellular Component: ribosome (GO:0005840);; Biological Process: translation (GO:0006412);; Cellular Component: chloroplast (GO:0009507);;	K02957|9.73036e-25|gsl:Gasu_18680|K02957 small subunit ribosomal protein S15Ae | (RefSeq) 40S ribosomal protein S15A	Translation, ribosomal structure and biogenesis	Ribosomal protein S8	40S ribosomal protein S15a-1 OS=Arabidopsis thaliana OX=3702 GN=RPS15AA PE=2 SV=2	Translation, ribosomal structure and biogenesis	ribosomal protein S15 (chloroplast) [Karenia brevis]
c93256.graph_c0	2.61	2.62	3.54	5.23	10.89	20.8	0.00453844	1.13012	up	--	Biological Process: ribonucleoside triphosphate biosynthetic process (GO:0009201);; Biological Process: ribonucleotide biosynthetic process (GO:0009260);; Molecular Function: hydrolase activity (GO:0016787);; Biological Process: ribonucleoside biosynthetic process (GO:0042455);;	K08245|8.85716e-73|csl:COCSUDRAFT_48914|K08245 phytepsin [EC:3.4.23.40] | (RefSeq) putative aspartic protease	Posttranslational modification, protein turnover, chaperones	Eukaryotic aspartyl protease;; Xylanase inhibitor N-terminal;; Aspartyl protease	Aspartic proteinase A2 OS=Arabidopsis thaliana OX=3702 GN=APA2 PE=2 SV=1	Posttranslational modification, protein turnover, chaperones	aspartic protease [Nannochloropsis gaditana]
c120870.graph_c0	9.67	10.12	12.07	27.37	25.45	27.1	2.44e-08	1.21091	up	--	--	--	--	--	--	--	hypothetical protein AK812_SmicGene44475 [Symbiodinium microadriaticum]
c75249.graph_c0	0.87	0.74	0.51	1.28	2.35	4.52	0.00862604	1.05755	up	Posttranslational modification, protein turnover, chaperones	Molecular Function: ATP binding (GO:0005524);; Molecular Function: lyase activity (GO:0016829);; Molecular Function: ligase activity (GO:0016874);;	K06689|1.1794e-86|gsl:Gasu_60520|K06689 ubiquitin-conjugating enzyme E2 D [EC:2.3.2.23] | (RefSeq) ubiquitin-conjugating enzyme E2	Posttranslational modification, protein turnover, chaperones	Ubiquitin-conjugating enzyme	Ubiquitin-conjugating enzyme E2 11 OS=Arabidopsis thaliana OX=3702 GN=UBC11 PE=1 SV=2	Posttranslational modification, protein turnover, chaperones	ubiquitin conjugating enzyme E2 [Phaeodactylum tricornutum CCAP 1055/1]
c107282.graph_c0	3.67	4.16	3.56	12.14	12.47	22.49	4.21e-07	1.58807	up	--	Biological Process: cytoplasmic translation (GO:0002181);; Molecular Function: structural constituent of ribosome (GO:0003735);; Cellular Component: cytosolic large ribosomal subunit (GO:0022625);;	K02920|2.83209e-24|apro:F751_4363|K02920 large subunit ribosomal protein L36e | (RefSeq) 60S ribosomal protein L36-3	Translation, ribosomal structure and biogenesis	Ribosomal protein L36e	60S ribosomal protein L36-3 OS=Arabidopsis thaliana OX=3702 GN=RPL36C PE=3 SV=1	Translation, ribosomal structure and biogenesis	60s ribosomal protein [Plasmopara halstedii]
c109562.graph_c0	4.02	2.58	4.17	6.23	9.54	17.43	0.000276672	1.21196	up	--	--	--	--	C-type lysozyme/alpha-lactalbumin family;; Transglycosylase SLT domain	--	--	--
c68463.graph_c0	21.72	27.44	18.29	60.4	49.96	51.85	3.74e-10	1.19997	up	--	--	--	--	--	--	--	unknown, partial [Pfiesteria piscicida]
c102508.graph_c0	0.17	0.3	0.4	0.36	1.32	2.07	0.00101043	1.25866	up	Inorganic ion transport and metabolism	Biological Process: phosphate-containing compound metabolic process (GO:0006796);; Molecular Function: kinase activity (GO:0016301);; Molecular Function: nucleotidyltransferase activity (GO:0016779);; Molecular Function: ion binding (GO:0043167);;	K13811|6.21464e-129|bna:106439617|K13811 3'-phosphoadenosine 5'-phosphosulfate synthase [EC:2.7.7.4 2.7.1.25] | (RefSeq) ATP sulfurylase 1, chloroplastic	Nucleotide transport and metabolism	Adenylylsulphate kinase;; ATP-sulfurylase;; Inorganic pyrophosphatase;; PUA-like domain	ATP-sulfurylase 3, chloroplastic OS=Arabidopsis thaliana OX=3702 GN=APS3 PE=1 SV=1	Energy production and conversion	similar to 3-phosphoadenosine 5-phosphosulfate synthase 2 isoform 2 [Ectocarpus siliculosus]
c86695.graph_c0	0.17	0.1	0.11	0.62	1.06	1.66	0.00300287	1.1693	up	--	Cellular Component: cytoplasm (GO:0005737);; Biological Process: autophagy (GO:0006914);;	K08343|2.12963e-75|aip:107629724|K08343 ubiquitin-like-conjugating enzyme ATG3 | (RefSeq) autophagy-related protein 3	General function prediction only	Autophagocytosis associated protein (Atg3), N-terminal domain;; Autophagocytosis associated protein, active-site domain;; Autophagocytosis associated protein C-terminal	Autophagy-related protein 3 OS=Arabidopsis thaliana OX=3702 GN=ATG3 PE=1 SV=2	Intracellular trafficking, secretion, and vesicular transport	unnamed protein product [Albugo candida]
c81508.graph_c0	0.55	0.48	0.96	2.82	4.43	2.29	0.000903604	1.2851	up	--	--	--	--	Methyltransferase domain;; Lysine methyltransferase;; Methyltransferase domain;; Ribosomal protein L11 methyltransferase (PrmA)	--	--	hypothetical protein CALCODRAFT_499721 [Calocera cornea HHB12733]
c41527.graph_c0	0.44	0.59	0.89	0.78	2.04	3.86	0.00424474	1.10594	up	Amino acid transport and metabolism	Molecular Function: carboxypeptidase activity (GO:0004180);; Molecular Function: metallopeptidase activity (GO:0008237);;	--	--	Carboxypeptidase Taq (M32) metallopeptidase	--	Amino acid transport and metabolism	hypothetical protein CHLRE_17g734900v5 [Chlamydomonas reinhardtii]
c84406.graph_c0	5.86	5.75	6.21	2.64	2.61	3.21	1.32e-07	-1.03045	down	--	--	--	--	Ion transport protein;; Polycystin cation channel	--	--	Voltage-dependent calcium channel type A subunit alpha-1 [Symbiodinium microadriaticum]
c110806.graph_c0	0.25	0.86	0.63	1.92	2.04	1.59	0.00888043	1.02912	up	Posttranslational modification, protein turnover, chaperones	--	--	--	Leucyl/phenylalanyl-tRNA protein transferase	--	Function unknown	Leucyl/phenylalanyl-tRNA--protein transferase [Symbiodinium microadriaticum]
c70049.graph_c0	2.8	4.02	2.8	6.82	9.67	20.34	1.92e-05	1.42879	up	--	Molecular Function: structural constituent of ribosome (GO:0003735);; Biological Process: translation (GO:0006412);; Molecular Function: hydrolase activity (GO:0016787);; Cellular Component: cytosolic large ribosomal subunit (GO:0022625);;	K02901|3.42429e-41|smo:SELMODRAFT_166700|K02901 large subunit ribosomal protein L27e | (RefSeq) hypothetical protein	Translation, ribosomal structure and biogenesis	Ribosomal L27e protein family;; KOW motif	60S ribosomal protein L27 OS=Pyrobotrys stellata OX=3064 GN=RPL27 PE=2 SV=1	Translation, ribosomal structure and biogenesis	hypothetical protein PHYSODRAFT_353474 [Phytophthora sojae]
c44842.graph_c0	16.28	15.71	12.29	54.81	31.98	42.99	1.33e-07	1.37739	up	--	Cellular Component: chloroplast thylakoid membrane (GO:0009535);; Biological Process: photosynthesis, light harvesting (GO:0009765);; Cellular Component: integral component of membrane (GO:0016021);; Molecular Function: chlorophyll binding (GO:0016168);; Biological Process: protein-chromophore linkage (GO:0018298);;	--	--	--	--	--	Fucoxanthin-chlorophyll a-c binding protein F, chloroplastic [Symbiodinium microadriaticum]
c95256.graph_c0	3.57	3.27	4.18	1.47	1.69	1.65	3.56e-05	-1.07083	down	--	--	--	--	Ankyrin repeats (3 copies);; Ankyrin repeats (many copies);; Ankyrin repeat;; Ankyrin repeats (many copies);; Ankyrin repeat	--	--	Adhesive plaque matrix protein [Symbiodinium microadriaticum]
c89073.graph_c0	0.53	0.97	0.45	1.05	2.16	6.15	0.00204028	1.21631	up	Energy production and conversion	Molecular Function: fatty-acyl-CoA binding (GO:0000062);; Molecular Function: acyl-CoA dehydrogenase activity (GO:0003995);; Cellular Component: mitochondrion (GO:0005739);; Molecular Function: electron carrier activity (GO:0009055);; Biological Process: fatty acid beta-oxidation using acyl-CoA dehydrogenase (GO:0033539);; Molecular Function: flavin adenine dinucleotide binding (GO:0050660);; Mol…	K03522|2.97642e-99|bvg:104907059|K03522 electron transfer flavoprotein alpha subunit | (RefSeq) electron transfer flavoprotein subunit alpha, mitochondrial	Energy production and conversion	Electron transfer flavoprotein FAD-binding domain;; Electron transfer flavoprotein domain	Electron transfer flavoprotein subunit alpha, mitochondrial OS=Arabidopsis thaliana OX=3702 GN=ETFA PE=1 SV=1	Energy production and conversion	hypothetical protein H257_14051 [Aphanomyces astaci]
c102526.graph_c3	3.06	3.75	2.34	7.6	6.89	8.21	0.00234611	1.01271	up	--	--	--	--	--	--	--	Proteasome subunit beta type-5-A [Symbiodinium microadriaticum]
c101614.graph_c0	0.29	0.24	0.32	0.52	0.76	1.59	0.00877487	1.03716	up	--	--	--	Function unknown	DUF1126 PH-like domain	--	Function unknown	rib72-like protein, partial [Thalassiosira pseudonana CCMP1335]
c115293.graph_c0	0.34	0.48	0.48	1.09	1.56	4.57	0.000519028	1.34381	up	Carbohydrate transport and metabolism	Molecular Function: adenosine kinase activity (GO:0004001);; Biological Process: purine ribonucleoside salvage (GO:0006166);; Biological Process: AMP biosynthetic process (GO:0006167);; Biological Process: phosphorylation (GO:0016310);;	K00856|8.79016e-134|bna:106372630|K00856 adenosine kinase [EC:2.7.1.20] | (RefSeq) adenosine kinase 2-like	Carbohydrate transport and metabolism	pfkB family carbohydrate kinase	Adenosine kinase 1 OS=Arabidopsis thaliana OX=3702 GN=ADK1 PE=1 SV=1	Carbohydrate transport and metabolism	adenosine kinase [Nannochloropsis gaditana CCMP526]
c102421.graph_c7	11.25	19.12	16.86	57.76	52.02	44.73	1.48e-14	1.59099	up	--	--	--	--	--	--	--	hypothetical protein AK812_SmicGene38523 [Symbiodinium microadriaticum]
c85915.graph_c0	3.7	3.62	4.2	1.6	1.89	1.75	8.8e-06	-1.05007	down	--	--	--	--	Ion transport protein	--	--	Sodium channel protein type 11 subunit alpha [Symbiodinium microadriaticum]
c37730.graph_c0	8.88	8.32	7.56	26.49	28.06	24.34	8.55e-06	1.38235	up	Translation, ribosomal structure and biogenesis	Biological Process: ribosomal small subunit assembly (GO:0000028);; Molecular Function: structural constituent of ribosome (GO:0003735);; Biological Process: translation (GO:0006412);; Cellular Component: cytosolic small ribosomal subunit (GO:0022627);; Molecular Function: metal ion binding (GO:0046872);;	K02978|7.04411e-28|ccp:CHC_T00007530001|K02978 small subunit ribosomal protein S27e | (RefSeq) hypothetical protein	Translation, ribosomal structure and biogenesis	Ribosomal protein S27	40S ribosomal protein S27-2 OS=Arabidopsis thaliana OX=3702 GN=RPS27B PE=2 SV=2	Translation, ribosomal structure and biogenesis	putative 40s ribosomal protein S27 [Fragilariopsis cylindrus CCMP1102]
c31129.graph_c0	1.51	0.56	0.56	4.04	6.68	13.96	0.000339691	1.39236	up	Translation, ribosomal structure and biogenesis	Molecular Function: structural constituent of ribosome (GO:0003735);; Biological Process: translation (GO:0006412);; Cellular Component: small ribosomal subunit (GO:0015935);;	K02973|8.45008e-34|cme:CYME_CMI059C|K02973 small subunit ribosomal protein S23e | (RefSeq) 40S ribosomal protein S23	Translation, ribosomal structure and biogenesis	Ribosomal protein S12/S23	40S ribosomal protein S23 OS=Euphorbia esula OX=3993 GN=RPS23 PE=2 SV=1	Translation, ribosomal structure and biogenesis	40S ribosomal protein S23 [Aphanomyces astaci]
c57643.graph_c0	2.54	4.23	2.12	12.29	7.51	29.62	7.77e-05	1.49166	up	--	Biological Process: cytoplasmic translation (GO:0002181);; Molecular Function: structural constituent of ribosome (GO:0003735);; Cellular Component: cytosolic large ribosomal subunit (GO:0022625);;	K02905|1.17181e-12|zma:100281996|K02905 large subunit ribosomal protein L29e | (RefSeq) GRMZM2G149975; 60S ribosomal protein L29	Translation, ribosomal structure and biogenesis	Ribosomal L29e protein family	60S ribosomal protein L29-1 OS=Arabidopsis thaliana OX=3702 GN=RPL29A PE=1 SV=1	Translation, ribosomal structure and biogenesis	ribosomal protein l29 [Nannochloropsis gaditana]
c117679.graph_c0	2.26	2.83	3.53	5.66	7.56	26.26	0.000133147	1.40971	up	Translation, ribosomal structure and biogenesis	Molecular Function: structural constituent of ribosome (GO:0003735);; Cellular Component: ribosome (GO:0005840);; Biological Process: translation (GO:0006412);;	K02957|2.72799e-72|ccp:CHC_T00010168001|K02957 small subunit ribosomal protein S15Ae | (RefSeq) 40S ribosomal protein S15a	Translation, ribosomal structure and biogenesis	Ribosomal protein S8	40S ribosomal protein S15a OS=Daucus carota OX=4039 GN=RPS15A PE=2 SV=3	Translation, ribosomal structure and biogenesis	conserved unknown protein [Ectocarpus siliculosus]
c53780.graph_c0	0.21	0.23	0.25	0.58	1.25	2.14	1.47e-05	1.5766	up	Posttranslational modification, protein turnover, chaperones	--	--	Posttranslational modification, protein turnover, chaperones	--	--	Function unknown	heat shock protein 70-like protein [Guillardia theta CCMP2712]
c62129.graph_c0	4.42	4.47	7.45	8.63	9.85	28.07	0.00215761	1.09064	up	Translation, ribosomal structure and biogenesis	Biological Process: ribosomal small subunit assembly (GO:0000028);; Molecular Function: structural constituent of ribosome (GO:0003735);; Cellular Component: cytosolic small ribosomal subunit (GO:0022627);;	K02966|2.05426e-46|atr:18427951|K02966 small subunit ribosomal protein S19e | (RefSeq) 40S ribosomal protein S19-2	Translation, ribosomal structure and biogenesis	Ribosomal protein S19e	40S ribosomal protein S19-1 OS=Arabidopsis thaliana OX=3702 GN=RPS19A PE=2 SV=1	Translation, ribosomal structure and biogenesis	RS19, ribosomal protein 19 40S small ribosomal subunit [Thalassiosira pseudonana CCMP1335]
c86485.graph_c0	109.68	147.66	109.31	302.28	293.92	262.42	3.08e-25	1.17756	up	Translation, ribosomal structure and biogenesis	Molecular Function: structural constituent of ribosome (GO:0003735);; Cellular Component: ribosome (GO:0005840);; Biological Process: translation (GO:0006412);;	K02921|7.71549e-22|ccp:CHC_T00010262001|K02921 large subunit ribosomal protein L37Ae | (RefSeq) 60S ribosomal protein L37a	Translation, ribosomal structure and biogenesis	Ribosomal L37ae protein family	60S ribosomal protein L37a OS=Ostreococcus lucimarinus (strain CCE9901) OX=436017 GN=RPL37a PE=3 SV=1	Translation, ribosomal structure and biogenesis	60S ribosomal protein L43 [Symbiodinium microadriaticum]
c33344.graph_c0	22.82	34.94	24.85	101.51	124.76	94.76	1.34e-18	1.90684	up	--	Molecular Function: structural constituent of ribosome (GO:0003735);; Cellular Component: ribosome (GO:0005840);; Biological Process: translation (GO:0006412);;	K02889|3.08142e-09|sind:105159656|K02889 large subunit ribosomal protein L21e | (RefSeq) 60S ribosomal protein L21-1-like	Translation, ribosomal structure and biogenesis	--	60S ribosomal protein L21-2 OS=Arabidopsis thaliana OX=3702 GN=RPL21E PE=2 SV=1	Translation, ribosomal structure and biogenesis	ribosomal protein L21 [Karlodinium veneficum]
c114578.graph_c0	7.68	15.61	18.18	43.19	46.46	51.41	1.24e-08	1.56987	up	--	--	K02925|1.64678e-06|pop:POPTR_0022s00670g|K02925 large subunit ribosomal protein L3e | (RefSeq) 60S ribosomal protein L3	Translation, ribosomal structure and biogenesis	--	60S ribosomal protein L3-2 OS=Arabidopsis thaliana OX=3702 GN=ARP2 PE=2 SV=4	--	60S ribosomal protein L3 [Symbiodinium microadriaticum]
c99582.graph_c0	3.01	2.44	3.35	6.26	12.21	28.83	0.00316485	1.1782	up	--	--	--	--	EGF-like domain;; EGF-like domain	--	Function unknown	tubular mastigoneme protein [Ochromonas danica]
c56807.graph_c0	28.71	43.64	34.78	104.43	78.72	89.78	3.66e-13	1.325	up	--	--	--	--	Ribosomal protein L41	--	--	--
c107746.graph_c0	4.72	7.64	5.07	18.69	19.28	15.41	1.84e-06	1.36148	up	--	--	--	--	--	--	--	hypothetical protein AK812_SmicGene17004 [Symbiodinium microadriaticum]
c104931.graph_c0	23.22	29.56	31.7	77.13	87.03	78.65	1.12e-11	1.49025	up	--	--	--	--	Ribosomal L37ae protein family	--	--	60S ribosomal protein L43 [Symbiodinium microadriaticum]
c99990.graph_c0	1.07	1.37	1.42	2.04	3.54	5.36	0.000706336	1.12452	up	Signal transduction mechanisms	Molecular Function: protein serine/threonine kinase activity (GO:0004674);; Molecular Function: binding (GO:0005488);; Biological Process: phosphorylation (GO:0016310);; Cellular Component: intracellular part (GO:0044424);; Biological Process: single-organism process (GO:0044699);; Biological Process: negative regulation of transcription, DNA-templated (GO:0045892);;	--	Signal transduction mechanisms	Protein kinase domain;; Protein tyrosine kinase	CBL-interacting serine/threonine-protein kinase 11 OS=Arabidopsis thaliana OX=3702 GN=CIPK11 PE=1 SV=1	Signal transduction mechanisms	hypothetical protein GUITHDRAFT_157803 [Guillardia theta CCMP2712]
c105020.graph_c0	3.67	7.49	10.96	27.16	24.15	16.89	0.00086319	1.2131	up	--	Molecular Function: RNA binding (GO:0003723);; Molecular Function: structural constituent of ribosome (GO:0003735);; Cellular Component: cytosol (GO:0005829);; Biological Process: translation (GO:0006412);; Cellular Component: small ribosomal subunit (GO:0015935);;	K02985|1.84212e-15|bpg:Bathy18g00190|K02985 small subunit ribosomal protein S3e | (RefSeq) 40S ribosomal protein S3	Translation, ribosomal structure and biogenesis	--	40S ribosomal protein S3-1 OS=Arabidopsis thaliana OX=3702 GN=RPS3A PE=1 SV=1	Translation, ribosomal structure and biogenesis	40S ribosomal protein S3-3 [Symbiodinium microadriaticum]
c86923.graph_c0	0.52	0.17	0.6	1.13	1.08	4.54	0.00631001	1.10176	up	Energy production and conversion	Molecular Function: electron carrier activity (GO:0009055);;	--	Energy production and conversion	Electron transfer flavoprotein domain	Electron transfer flavoprotein subunit beta, mitochondrial OS=Arabidopsis thaliana OX=3702 GN=ETFB PE=1 SV=1	Energy production and conversion	electron transfer flavoprotein subunit beta [Nannochloropsis gaditana]
c98581.graph_c3	10.85	6.83	9.3	2.81	3.79	4.34	0.000358487	-1.07913	down	Posttranslational modification, protein turnover, chaperones	Molecular Function: ATP-dependent peptidase activity (GO:0004176);; Molecular Function: metalloendopeptidase activity (GO:0004222);; Molecular Function: ATP binding (GO:0005524);; Cellular Component: mitochondrion (GO:0005739);; Biological Process: proteolysis (GO:0006508);; Cellular Component: chloroplast thylakoid membrane (GO:0009535);; Cellular Component: chloroplast envelope (GO:0009941);; B…	K03798|6.77728e-116|vcn:VOLCADRAFT_80122|K03798 cell division protease FtsH [EC:3.4.24.-] | (RefSeq) hypothetical protein	Posttranslational modification, protein turnover, chaperones	Peptidase family M41;; ATPase family associated with various cellular activities (AAA)	ATP-dependent zinc metalloprotease FTSH, chloroplastic (Fragment) OS=Capsicum annuum OX=4072 GN=FTSH PE=2 SV=1	Posttranslational modification, protein turnover, chaperones	ATP-dependent zinc metalloprotease FtsH 3, partial [Symbiodinium microadriaticum]
c101701.graph_c0	0.61	0.41	0.6	1.06	2.66	4.66	5.36e-06	1.58953	up	Signal transduction mechanisms	--	--	Carbohydrate transport and metabolism	Iron/zinc purple acid phosphatase-like protein C;; Calcineurin-like phosphoesterase	Probable inactive purple acid phosphatase 27 OS=Arabidopsis thaliana OX=3702 GN=PAP27 PE=2 SV=1	Function unknown	PREDICTED: probable inactive purple acid phosphatase 27 [Brachypodium distachyon]
c100044.graph_c0	4.08	3.53	5.28	1.83	1.97	2.12	1.7e-05	-1.03235	down	Signal transduction mechanisms	--	--	Cell wall/membrane/envelope biogenesis	Ankyrin repeats (3 copies);; Ankyrin repeats (many copies);; Ankyrin repeat;; Ankyrin repeats (many copies);; Ankyrin repeat	Potassium channel AKT1 OS=Oryza sativa subsp. indica OX=39946 GN=AKT1 PE=2 SV=1	Function unknown	hypothetical protein AK812_SmicGene15758 [Symbiodinium microadriaticum]
c23829.graph_c0	6.73	7.52	3.44	15.67	17.44	15.85	0.000236094	1.1548	up	--	--	K11878|4.88378e-11|cvr:CHLNCDRAFT_134741|K11878 proteasome assembly chaperone 4 | (RefSeq) hypothetical protein	--	Proteasome assembly chaperone 4	--	Posttranslational modification, protein turnover, chaperones	Hypothetical protein PHPALM_7804 [Phytophthora palmivora var. palmivora]
c94867.graph_c0	6.58	13.01	11.86	25.34	35.13	23.47	9.66e-09	1.27212	up	--	--	--	--	--	--	--	hypothetical protein AK812_SmicGene7834 [Symbiodinium microadriaticum]
c49663.graph_c0	0.05	0.05	0.06	0.89	0.61	2.47	0.000301302	1.36765	up	Signal transduction mechanisms	Molecular Function: binding (GO:0005488);; Molecular Function: kinase activity (GO:0016301);;	K20603|2.58445e-36|nnu:104600642|K20603 mitogen-activated protein kinase kinase 2 [EC:2.7.12.2] | (RefSeq) mitogen-activated protein kinase kinase 2-like	Signal transduction mechanisms	Protein kinase domain;; Protein tyrosine kinase	Mitogen-activated protein kinase kinase 2 OS=Arabidopsis thaliana OX=3702 GN=MKK2 PE=1 SV=2	Signal transduction mechanisms	STE/STE7 protein kinase [Phytophthora palmivora var. palmivora]
c90126.graph_c0	45.45	69.87	42.55	238.05	238.52	208.77	1.21e-44	2.09104	up	--	--	--	--	--	--	--	hypothetical protein AK812_SmicGene38523 [Symbiodinium microadriaticum]
c94591.graph_c0	0.2	0.19	0.51	0.7	1.05	3.92	0.0031625	1.17641	up	--	--	--	--	PT repeat;; EGF-like domain	--	Function unknown	mastigoneme protein [Ochromonas danica]
c104305.graph_c0	5	4.71	5.74	2.72	3.87	4.51	0.000889997	-1.05108	down	--	--	--	--	Receptor family ligand binding region	--	--	--
c103232.graph_c0	0.4	0.56	0.5	0.61	1.38	2.77	0.0018317	1.14318	up	--	--	--	--	--	--	--	expressed protein [Aureococcus anophagefferens]
c43549.graph_c0	12.05	14.59	12.46	34.81	23.67	27.85	2.89e-08	1.05106	up	--	--	--	--	--	--	--	E3 ubiquitin-protein ligase HACE1 [Symbiodinium microadriaticum]
c97500.graph_c0	0.53	0.36	0.6	0.63	2.2	4.42	0.000723574	1.30235	up	Carbohydrate transport and metabolism	Molecular Function: hydrolase activity (GO:0016787);;	K12373|7.86759e-91|sita:101758619|K12373 hexosaminidase [EC:3.2.1.52] | (RefSeq) beta-hexosaminidase 1	Carbohydrate transport and metabolism	Glycosyl hydrolase family 20, catalytic domain;; beta-acetyl hexosaminidase like	Beta-hexosaminidase 1 OS=Arabidopsis thaliana OX=3702 GN=HEXO1 PE=1 SV=1	Carbohydrate transport and metabolism	hypothetical protein CQW23_27653 [Capsicum baccatum]
c124061.graph_c0	1.05	3.84	3.57	8.82	20.31	13.03	0.00529643	1.1173	up	--	--	--	--	--	--	--	60S ribosomal protein L23 [Symbiodinium microadriaticum]
c29228.graph_c0	18.05	20.13	16.44	47.92	50.83	49.86	1.95e-12	1.36617	up	--	Biological Process: ribosomal small subunit assembly (GO:0000028);; Biological Process: cytoplasmic translational elongation (GO:0002182);; Molecular Function: structural constituent of ribosome (GO:0003735);; Cellular Component: cytosolic small ribosomal subunit (GO:0022627);;	K02962|1.30657e-32|ota:Ot04g05240|K02962 small subunit ribosomal protein S17e | (RefSeq) Putative 40S ribosomal protein S17 (ISS)	Translation, ribosomal structure and biogenesis	Ribosomal S17	40S ribosomal protein S17 OS=Solanum lycopersicum OX=4081 GN=RPS17 PE=2 SV=3	Translation, ribosomal structure and biogenesis	40S ribosomal protein S17 [Oxyrrhis marina]
c83444.graph_c0	5.23	4.98	7.04	13.15	19.8	50.14	0.00263929	1.19334	up	Translation, ribosomal structure and biogenesis	Molecular Function: structural constituent of ribosome (GO:0003735);; Biological Process: translation (GO:0006412);; Molecular Function: rRNA binding (GO:0019843);; Cellular Component: cytosolic small ribosomal subunit (GO:0022627);;	K02987|1.02564e-117|cme:CYME_CMH218C|K02987 small subunit ribosomal protein S4e | (RefSeq) 40S ribosomal protein S4	Translation, ribosomal structure and biogenesis	Ribosomal family S4e;; RS4NT (NUC023) domain;; 40S ribosomal protein S4 C-terminus;; S4 domain	40S ribosomal protein S4 OS=Zea mays OX=4577 GN=RPS4 PE=2 SV=1	Translation, ribosomal structure and biogenesis	40S ribosomal protein S4 putative [Pythium insidiosum]
c61995.graph_c0	3.64	3.05	2.25	11.66	8.36	6.24	0.0021445	1.03484	up	--	--	--	--	--	--	--	hypothetical protein AK812_SmicGene14056 [Symbiodinium microadriaticum]
c95977.graph_c0	8.58	7.96	10.94	4.15	3.46	4.07	0.000460129	-1.02955	down	--	--	--	--	Bestrophin, RFP-TM, chloride channel	--	--	hypothetical protein AK812_SmicGene30582 [Symbiodinium microadriaticum]
c95543.graph_c0	0.84	1.03	1.79	1.62	3.29	5.73	0.00477025	1.04458	up	Lipid transport and metabolism	Cellular Component: cytoplasm (GO:0005737);; Molecular Function: S-adenosylmethionine-dependent methyltransferase activity (GO:0008757);; Biological Process: methylation (GO:0032259);;	K00559|1.80683e-107|mus:103980161|K00559 sterol 24-C-methyltransferase [EC:2.1.1.41] | (RefSeq) cycloartenol-C-24-methyltransferase 1 isoform X1	--	Sterol methyltransferase C-terminal;; Mycolic acid cyclopropane synthetase;; Methyltransferase domain;; Methyltransferase domain;; Methyltransferase domain;; Methyltransferase domain;; ubiE/COQ5 methyltransferase family	Cycloartenol-C-24-methyltransferase 1 OS=Oryza sativa subsp. japonica OX=39947 GN=Smt1-1 PE=2 SV=1	Function unknown	Sterol methyltransferase [Ectocarpus siliculosus]
c98934.graph_c0	1.47	1.37	1.34	4.02	8.12	18.45	0.000251501	1.41944	up	Posttranslational modification, protein turnover, chaperones	Molecular Function: hydrolase activity (GO:0016787);;	K01279|1.41534e-31|gsl:Gasu_62160|K01279 tripeptidyl-peptidase I [EC:3.4.14.9] | (RefSeq) tripeptidyl-peptidase I	--	Pro-kumamolisin, activation domain;; Subtilase family	--	Posttranslational modification, protein turnover, chaperones	hypothetical protein AURANDRAFT_70813 [Aureococcus anophagefferens]
c89131.graph_c0	0.55	0.64	2.07	2.59	3.04	7.04	0.00448874	1.12393	up	Cell wall/membrane/envelope biogenesis	--	K03098|5.65002e-06|tcc:TCM_037094|K03098 apolipoprotein D and lipocalin family protein | (RefSeq) Temperature-induced lipocalin	--	Lipocalin-like domain	--	Function unknown	lipocalin protein [Nannochloropsis gaditana]
c114063.graph_c0	1.92	2.78	5.85	16.93	26.42	6.72	0.00506259	1.12577	up	--	--	--	--	--	--	--	ribosomal protein L18A [Karlodinium veneficum]
c95567.graph_c0	0.62	0.71	0.99	1.84	2.01	5.98	0.000329438	1.32948	up	Intracellular trafficking, secretion, and vesicular transport	--	--	--	DNA/RNA non-specific endonuclease	--	Cell wall/membrane/envelope biogenesis	--
c71415.graph_c0	1.4	2.83	2.84	7.73	5.77	25.6	3.75e-05	1.52889	up	Translation, ribosomal structure and biogenesis	Molecular Function: structural constituent of ribosome (GO:0003735);; Biological Process: translation (GO:0006412);; Cellular Component: cytosolic large ribosomal subunit (GO:0022625);; Biological Process: ribosomal large subunit biogenesis (GO:0042273);;	K02875|1.59982e-26|ppp:PHYPADRAFT_198630|K02875 large subunit ribosomal protein L14e | (RefSeq) hypothetical protein	Translation, ribosomal structure and biogenesis	Ribosomal protein L14	60S ribosomal protein L14-1 OS=Arabidopsis thaliana OX=3702 GN=RPL14A PE=2 SV=1	Translation, ribosomal structure and biogenesis	predicted protein [Phaeodactylum tricornutum CCAP 1055/1]
c57979.graph_c1	8.38	18.08	9.55	39.36	38.79	22.88	2.62e-05	1.27743	up	--	Cellular Component: membrane (GO:0016020);;	--	--	--	--	--	unknown [Pfiesteria piscicida]
c88503.graph_c0	0.48	0.35	0.55	0.55	1.91	3.8	0.00832039	1.07024	up	--	--	--	--	Putative peptidoglycan binding domain	--	Function unknown	--
c61553.graph_c0	5.46	5.38	5.14	27.37	30.54	23.18	1.49e-10	1.89446	up	--	--	--	--	--	--	--	hypothetical protein AK812_SmicGene3478 [Symbiodinium microadriaticum]
c73864.graph_c0	13.32	12.11	10.15	30.09	21.78	27.64	4.49e-05	1.03229	up	--	--	--	--	Emopamil binding protein	--	--	hypothetical protein AK812_SmicGene27240 [Symbiodinium microadriaticum]
c101272.graph_c0	0.25	0.23	0.33	0.81	0.94	2.27	4.7e-05	1.47977	up	--	--	--	--	--	--	Function unknown	hypothetical protein EMIHUDRAFT_449489 [Emiliania huxleyi CCMP1516]
c119479.graph_c0	0.22	0.51	0.42	0.71	1.27	3.67	0.00459729	1.13665	up	--	--	--	--	EF-hand domain	--	--	hypothetical protein THAOC_34342 [Thalassiosira oceanica]
c38781.graph_c0	21.92	28.53	30.26	65.95	52.93	54.67	1.26e-07	1.06718	up	--	--	K02934|5.62502e-22|gra:105786221|K02934 large subunit ribosomal protein L6e | (RefSeq) 60S ribosomal protein L6-1-like	Translation, ribosomal structure and biogenesis	Ribosomal protein L6e	60S ribosomal protein L6 OS=Mesembryanthemum crystallinum OX=3544 GN=RPL6 PE=2 SV=1	Translation, ribosomal structure and biogenesis	60S ribosomal protein L6 [Symbiodinium microadriaticum]
c103449.graph_c0	68.06	104.51	68.08	458.24	216.17	354.12	1.71e-07	1.61872	up	--	Cellular Component: mitochondrial inner membrane (GO:0005743);; Molecular Function: electron carrier activity (GO:0009055);; Cellular Component: integral component of membrane (GO:0016021);; Molecular Function: oxidoreductase activity (GO:0016491);; Biological Process: respiratory electron transport chain (GO:0022904);; Molecular Function: metal ion binding (GO:0046872);; Cellular Component: resp…	--	--	--	--	--	cytochrome b, partial (mitochondrion) [Durinskia baltica]
c56869.graph_c0	1.72	2.68	2.78	5.91	6.52	5.22	0.000110788	1.07992	up	Amino acid transport and metabolism	--	--	--	GDSL-like Lipase/Acylhydrolase family	--	Function unknown	Pentatricopeptide repeat-containing protein, chloroplastic [Symbiodinium microadriaticum]
c122667.graph_c0	20.98	25.2	21.05	71.19	62.55	58.07	3.95e-21	1.4438	up	--	--	--	--	--	--	--	Pentatricopeptide repeat-containing protein [Symbiodinium microadriaticum]
c100428.graph_c0	0.07	0.2	0.2	0.58	0.48	2.28	0.000326292	1.39698	up	Carbohydrate transport and metabolism	Molecular Function: catalytic activity (GO:0003824);;	--	Carbohydrate transport and metabolism	Glycosyl hydrolase family 65 central catalytic domain;; Uncharacterized conserved protein (DUF2152)	--	Carbohydrate transport and metabolism	acid trehalase-like protein 1 [Chrysochromulina sp. CCMP291]
c97956.graph_c0	0.32	0.54	0.43	1.29	1.03	3.95	0.000402607	1.34674	up	Carbohydrate transport and metabolism	Molecular Function: catalytic activity (GO:0003824);;	--	--	Glycosyl hydrolases family 28;; Right handed beta helix region	Polygalacturonase OS=Chamaecyparis obtusa OX=13415 PE=1 SV=1	Intracellular trafficking, secretion, and vesicular transport	Endopolygalacturonase [Symbiodinium microadriaticum]
c80424.graph_c0	3.34	3.91	5.4	8.85	11.74	30.13	3.08e-06	1.50724	up	Translation, ribosomal structure and biogenesis	Biological Process: maturation of SSU-rRNA from tricistronic rRNA transcript (SSU-rRNA, 5.8S rRNA, LSU-rRNA) (GO:0000462);; Molecular Function: structural constituent of ribosome (GO:0003735);; Biological Process: translation (GO:0006412);; Cellular Component: cytosolic small ribosomal subunit (GO:0022627);;	K02995|6.20877e-81|zma:542341|K02995 small subunit ribosomal protein S8e | (RefSeq) RPS8; ribosomal protein S8	Translation, ribosomal structure and biogenesis	Ribosomal protein S8e	40S ribosomal protein S8 OS=Zea mays OX=4577 GN=RPS8 PE=2 SV=2	Translation, ribosomal structure and biogenesis	40S ribosomal protein S8-B [Rozella allomycis CSF55]
c98948.graph_c0	0.96	0.77	1.21	2.78	3.88	8.61	3.04e-06	1.61757	up	--	--	--	--	--	--	Function unknown	hypothetical protein Naga_100129g17 [Nannochloropsis gaditana]
c71475.graph_c0	4.14	3.3	3.84	7.5	12.63	25.41	2.24e-07	1.56803	up	Translation, ribosomal structure and biogenesis	Biological Process: cytoplasmic translation (GO:0002181);; Molecular Function: RNA binding (GO:0003723);; Molecular Function: structural constituent of ribosome (GO:0003735);; Cellular Component: cytosolic large ribosomal subunit (GO:0022625);;	K02938|3.40508e-120|ppp:PHYPADRAFT_201226|K02938 large subunit ribosomal protein L8e | (RefSeq) hypothetical protein	Translation, ribosomal structure and biogenesis	Ribosomal Proteins L2, C-terminal domain;; Ribosomal Proteins L2, RNA binding domain	60S ribosomal protein L8-1 OS=Arabidopsis thaliana OX=3702 GN=RPL8A PE=1 SV=2	Translation, ribosomal structure and biogenesis	60S ribosomal protein L8, putative [Phytophthora infestans T30-4]
c37865.graph_c0	0.82	0.55	0.69	2.85	1.73	2.64	4.94e-05	1.33488	up	--	--	K11426|2.74892e-10|atr:18423240|K11426 SET and MYND domain-containing protein | (RefSeq) histone-lysine N-methyltransferase ASHR1	Chromatin structure and dynamics	SET domain	Histone-lysine N-methyltransferase ASHR2 OS=Arabidopsis thaliana OX=3702 GN=ASHR2 PE=2 SV=3	Function unknown	PREDICTED: histone-lysine N-methyltransferase ASHR2 [Erythranthe guttata]
c93551.graph_c0	1.17	1.34	1.31	2.06	4.13	9.03	7.7e-05	1.37994	up	--	--	--	--	Cupin-like domain	--	Function unknown	hypothetical protein BuboB_26000 [Bathycoccus prasinos]
c99238.graph_c0	0.2	0.58	0.25	1.34	1.71	2.91	3.42e-05	1.53484	up	Inorganic ion transport and metabolism ;; General function prediction only	--	K13600|1.48431e-10|smo:SELMODRAFT_131716|K13600 chlorophyllide a oxygenase [EC:1.14.13.122] | (RefSeq) hypothetical protein	--	Rieske [2Fe-2S] domain	Chlorophyllide a oxygenase, chloroplastic OS=Oryza sativa subsp. japonica OX=39947 GN=CAO PE=2 SV=1	Inorganic ion transport and metabolism	hypothetical protein AURANDRAFT_31508 [Aureococcus anophagefferens]
c129590.graph_c0	5.08	7.46	4.04	16.25	10.97	18.89	0.00212695	1.10602	up	Energy production and conversion	Molecular Function: hydrogen ion transmembrane transporter activity (GO:0015078);; Biological Process: ATP synthesis coupled proton transport (GO:0015986);; Biological Process: ATP hydrolysis coupled proton transport (GO:0015991);; Cellular Component: integral component of membrane (GO:0016021);; Cellular Component: proton-transporting ATP synthase complex, coupling factor F(o) (GO:0045263);;	K02110|5.80074e-16|cam:6797489|K02110 F-type H+-transporting ATPase subunit c | (RefSeq) atpH, CiarC_p024; ATP synthase CF0 C subunit	Energy production and conversion	--	ATP synthase subunit c, chloroplastic OS=Pisum sativum OX=3888 GN=atpH PE=1 SV=1	Energy production and conversion	chloroplast ATPH isoform 6, partial [Heterocapsa triquetra]
c89334.graph_c0	30.11	40.13	30.19	82.41	92.11	74.55	4.45e-12	1.28634	up	--	Molecular Function: structural constituent of ribosome (GO:0003735);; Biological Process: translation (GO:0006412);; Cellular Component: cytosolic small ribosomal subunit (GO:0022627);;	K02983|1.0243e-09|mtr:MTR_4g100900|K02983 small subunit ribosomal protein S30e | (RefSeq) 40S ribosomal S30-like protein	--	Ribosomal protein S30	40S ribosomal protein S30 OS=Arabidopsis thaliana OX=3702 GN=RPS30A PE=3 SV=3	Translation, ribosomal structure and biogenesis	ribosomal protein S30 [Pfiesteria piscicida]
c92125.graph_c2	14.57	16	9.96	27.4	29.52	37.41	2.23e-06	1.05609	up	--	--	--	--	Smr domain	--	--	Pentatricopeptide repeat-containing protein, chloroplastic [Symbiodinium microadriaticum]
c103786.graph_c3	4.36	3.83	5.29	1.07	2.45	2.36	0.000931971	-1.04033	down	--	--	--	--	Ion transport protein;; EF hand;; EF-hand domain pair;; EF-hand domain	--	Inorganic ion transport and metabolism	Glycogen phosphorylase 1 [Symbiodinium microadriaticum]
c95774.graph_c0	0.07	0.04	0.09	0.33	0.45	1.6	0.00583547	1.06113	up	--	Cellular Component: integral component of membrane (GO:0016021);;	K17086|6.90447e-158|ppp:PHYPADRAFT_78674|K17086 transmembrane 9 superfamily member 2/4 | (RefSeq) hypothetical protein	Intracellular trafficking, secretion, and vesicular transport	Endomembrane protein 70	Transmembrane 9 superfamily member 7 OS=Arabidopsis thaliana OX=3702 GN=TMN7 PE=2 SV=1	Function unknown	hypothetical protein AURANDRAFT_23780 [Aureococcus anophagefferens]
c95369.graph_c0	0.27	0.24	0.22	0.57	0.78	2.57	0.00415536	1.14899	up	Coenzyme transport and metabolism	Molecular Function: prenyltransferase activity (GO:0004659);; Biological Process: isoprenoid biosynthetic process (GO:0008299);; Cellular Component: membrane (GO:0016020);;	K00787|2.46091e-124|cvr:CHLNCDRAFT_33543|K00787 farnesyl diphosphate synthase [EC:2.5.1.1 2.5.1.10] | (RefSeq) FPPS; hypothetical protein	Coenzyme transport and metabolism	Polyprenyl synthetase	Farnesyl pyrophosphate synthase OS=Zea mays OX=4577 GN=FPS PE=2 SV=1	Coenzyme transport and metabolism	farnesyl pyrophosphate synthase [Nannochloropsis gaditana]
c93182.graph_c0	0.18	0.32	0.29	0.73	1.51	3.19	4.47e-05	1.54346	up	Carbohydrate transport and metabolism	--	K01178|4.78938e-28|gsl:Gasu_25530|K01178 glucoamylase [EC:3.2.1.3] | (RefSeq) alpha-glucosidase isoform 1	--	Glycosyl hydrolases family 15;; Trefoil (P-type) domain	--	Carbohydrate transport and metabolism	Glucoamylase [Symbiodinium microadriaticum]
c113871.graph_c0	1.32	1.5	2.04	0.37	0.58	0.79	0.00409672	-1.05401	down	--	--	--	Cell cycle control, cell division, chromosome partitioning	Cid1 family poly A polymerase	Protein HESO1 OS=Arabidopsis thaliana OX=3702 GN=HESO1 PE=1 SV=1	Replication, recombination and repair	Poly(A) RNA polymerase gld-2 [Symbiodinium microadriaticum]
c120560.graph_c0	1.31	2.87	0.93	4.34	6.44	20.76	0.000228876	1.42137	up	--	Molecular Function: structural constituent of ribosome (GO:0003735);; Biological Process: translation (GO:0006412);; Cellular Component: cytosolic small ribosomal subunit (GO:0022627);;	K02983|8.42616e-11|cme:CYME_CMT030C|K02983 small subunit ribosomal protein S30e | (RefSeq) 40S ribosomal protein S30	--	Ribosomal protein S30	40S ribosomal protein S30 OS=Arabidopsis thaliana OX=3702 GN=RPS30A PE=3 SV=3	Translation, ribosomal structure and biogenesis	uncharacterized protein [Blastocystis hominis]
c86726.graph_c1	0.85	0.91	1.63	2.02	3.85	13.99	0.000673425	1.32796	up	Energy production and conversion	Molecular Function: citrate (Si)-synthase activity (GO:0004108);; Biological Process: tricarboxylic acid cycle (GO:0006099);; Molecular Function: ligase activity (GO:0016874);;	K01647|1.71321e-67|ppp:PHYPADRAFT_140151|K01647 citrate synthase [EC:2.3.3.1] | (RefSeq) hypothetical protein	Energy production and conversion	Citrate synthase, C-terminal domain	Citrate synthase 4, mitochondrial OS=Arabidopsis thaliana OX=3702 GN=CSY4 PE=1 SV=3	Energy production and conversion	citrate synthase [Nannochloropsis gaditana]
c40431.graph_c0	6.6	5.45	6.56	14	16.99	14.77	0.00266036	1.02297	up	--	Molecular Function: structural constituent of ribosome (GO:0003735);; Cellular Component: ribosome (GO:0005840);; Biological Process: translation (GO:0006412);;	--	--	--	--	--	60S ribosomal protein I21 [Pfiesteria piscicida]
c93541.graph_c0	4.94	4.24	3.89	12.22	10.94	7.71	0.00111986	1.00096	up	--	--	--	--	--	--	--	hypothetical protein AK812_SmicGene22162 [Symbiodinium microadriaticum]
c32830.graph_c0	9.73	8.8	12.09	31.31	34.39	26.44	4.88e-05	1.32191	up	--	Molecular Function: RNA binding (GO:0003723);; Molecular Function: structural constituent of ribosome (GO:0003735);; Biological Process: translation (GO:0006412);; Cellular Component: cytosolic small ribosomal subunit (GO:0022627);;	K02981|2.25758e-18|ota:Ot17g01460|K02981 small subunit ribosomal protein S2e | (RefSeq) putative 40S ribosomal protein S2 (ISS)	Translation, ribosomal structure and biogenesis	Ribosomal protein S5, C-terminal domain	40S ribosomal protein S2-4 OS=Arabidopsis thaliana OX=3702 GN=RPS2D PE=2 SV=1	Translation, ribosomal structure and biogenesis	40S ribosomal protein S2 [Symbiodinium microadriaticum]
c86149.graph_c0	3.13	2.67	2.97	7.91	10.78	31.08	3.96e-06	1.647	up	Signal transduction mechanisms	Molecular Function: calcium ion binding (GO:0005509);;	K02183|1.40685e-85|zma:100281919|K02183 calmodulin | (RefSeq) calmodulin	Signal transduction mechanisms	EF hand;; EF-hand domain pair;; EF-hand domain pair;; EF-hand domain;; EF hand;; EF-hand domain;; Secreted protein acidic and rich in cysteine Ca binding region;; Cytoskeletal-regulatory complex EF hand	Calmodulin OS=Saccharina japonica OX=88149 GN=cam PE=2 SV=1	--	Calmodulin [Phytophthora nicotianae]
c101486.graph_c0	0.85	0.78	1.33	2.19	3.33	7.13	1.08e-06	1.56022	up	--	--	K12349|0|smo:SELMODRAFT_130277|K12349 neutral ceramidase [EC:3.5.1.23] | (RefSeq) hypothetical protein	Signal transduction mechanisms	Neutral/alkaline non-lysosomal ceramidase, N-terminal;; Neutral/alkaline non-lysosomal ceramidase, C-terminal	Neutral ceramidase 3 OS=Arabidopsis thaliana OX=3702 GN=NCER3 PE=2 SV=1	Function unknown	hypothetical protein SELMODRAFT_130277 [Selaginella moellendorffii]
c93597.graph_c0	8.81	8.2	4.69	17.74	14.7	17.39	0.00158946	1.00125	up	--	--	--	--	--	--	--	putative E3 ubiquitin-protein ligase HERC6 [Symbiodinium microadriaticum]
c117555.graph_c0	7.27	12.03	8.04	41.83	28.76	32.99	5.38e-12	1.70142	up	Defense mechanisms	Molecular Function: ATP binding (GO:0005524);; Cellular Component: nucleus (GO:0005634);; Cellular Component: plasma membrane (GO:0005886);; Molecular Function: xenobiotic-transporting ATPase activity (GO:0008559);; Cellular Component: plasmodesma (GO:0009506);; Biological Process: gravitropism (GO:0009630);; Biological Process: response to cytokinin (GO:0009735);; Biological Process: auxin efflu…	K05658|2.3263e-30|bna:106396442|K05658 ATP-binding cassette, subfamily B (MDR/TAP), member 1 [EC:3.6.3.44] | (RefSeq) ABC transporter B family member 4	Secondary metabolites biosynthesis, transport and catabolism	ABC transporter	ABC transporter B family member 4 OS=Arabidopsis thaliana OX=3702 GN=ABCB4 PE=1 SV=1	Defense mechanisms	multidrug resistance protein 1 [Conidiobolus coronatus NRRL 28638]
c78002.graph_c0	37.47	42.16	32.23	97.37	87.89	89.78	1.98e-10	1.24177	up	--	--	--	--	--	--	--	Lactation elevated protein 1 [Symbiodinium microadriaticum]
c78979.graph_c1	4.24	4.14	4.92	9.31	12.18	17.26	4.42e-06	1.28141	up	Posttranslational modification, protein turnover, chaperones	--	K02977|2.27086e-26|eus:EUTSA_v10006290mg|K02977 small subunit ribosomal protein S27Ae | (RefSeq) hypothetical protein	Translation, ribosomal structure and biogenesis	Ribosomal protein S27a;; Ubiquitin family;; Ubiquitin-2 like Rad60 SUMO-like	Ubiquitin-40S ribosomal protein S27a-2 OS=Arabidopsis thaliana OX=3702 GN=RPS27AB PE=2 SV=2	Posttranslational modification, protein turnover, chaperones	ribosomal protein S27a [Karlodinium veneficum]
c26618.graph_c1	2.95	0.71	2.47	13.38	11.5	9.74	0.000479864	1.35506	up	Posttranslational modification, protein turnover, chaperones	Biological Process: protein peptidyl-prolyl isomerization (GO:0000413);; Molecular Function: peptidyl-prolyl cis-trans isomerase activity (GO:0003755);; Biological Process: protein folding (GO:0006457);;	K01802|8.18969e-10|cam:101493872|K01802 peptidylprolyl isomerase [EC:5.2.1.8] | (RefSeq) ppi; peptidyl-prolyl cis-trans isomerase 1	Posttranslational modification, protein turnover, chaperones	Cyclophilin type peptidyl-prolyl cis-trans isomerase/CLD	Peptidyl-prolyl cis-trans isomerase OS=Allium cepa OX=4679 GN=CYP PE=2 SV=1	RNA processing and modification	cyclophilin-type peptidyl-prolyl cis-trans isomerase, partial [Cicer arietinum]
c80367.graph_c0	0.46	0.27	0.43	1.72	1.3	2.18	0.00956974	1.05385	up	--	Biological Process: G1/S transition of mitotic cell cycle (GO:0000082);; Molecular Function: GTPase activator activity (GO:0005096);; Cellular Component: nucleus (GO:0005634);; Cellular Component: cytoplasm (GO:0005737);; Cellular Component: centrosome (GO:0005813);; Biological Process: RNA export from nucleus (GO:0006405);; Biological Process: ubiquitin-dependent protein catabolic process (GO:00…	--	Intracellular trafficking, secretion, and vesicular transport	RanBP1 domain	Ran-binding protein 1 homolog c OS=Arabidopsis thaliana OX=3702 GN=RANBP1C PE=2 SV=1	Intracellular trafficking, secretion, and vesicular transport	Ran-binding protein 1 [Fistulifera solaris]
c66508.graph_c2	17.38	15.48	14.46	41.67	30.19	30.35	3.91e-06	1.0142	up	Signal transduction mechanisms	Molecular Function: protein serine/threonine kinase activity (GO:0004674);; Molecular Function: binding (GO:0005488);; Biological Process: protein phosphorylation (GO:0006468);; Cellular Component: cell part (GO:0044464);;	K13412|1.52913e-26|sita:101767677|K13412 calcium-dependent protein kinase [EC:2.7.11.1] | (RefSeq) calcium-dependent protein kinase 34-like	Signal transduction mechanisms	EF hand;; EF hand;; EF-hand domain pair;; EF-hand domain;; EF-hand domain pair;; Cytoskeletal-regulatory complex EF hand;; Secreted protein acidic and rich in cysteine Ca binding region	Calcium-dependent protein kinase 2 OS=Zea mays OX=4577 GN=CPK2 PE=2 SV=1	Signal transduction mechanisms	Calcium-dependent protein kinase 2, partial [Symbiodinium microadriaticum]
c99420.graph_c3	0.12	0.35	0.24	0.52	1.33	2.88	9.89e-05	1.48586	up	Secondary metabolites biosynthesis, transport and catabolism	Biological Process: metabolic process (GO:0008152);; Molecular Function: hydrolase activity (GO:0016787);;	K01555|1.24222e-142|pop:POPTR_0006s01080g|K01555 fumarylacetoacetase [EC:3.7.1.2] | (RefSeq) POPTRDRAFT_652386; fumarylacetoacetase family protein	Carbohydrate transport and metabolism	Fumarylacetoacetate (FAA) hydrolase family;; Fumarylacetoacetase N-terminal;; Glutathione S-transferase, N-terminal domain;; Glutathione S-transferase, N-terminal domain;; Glutathione S-transferase, N-terminal domain	Fumarylacetoacetase OS=Oryza sativa subsp. japonica OX=39947 GN=FAH PE=2 SV=1	Secondary metabolites biosynthesis, transport and catabolism	fumarylacetoacetate hydrolase [Nannochloropsis gaditana]
c121357.graph_c0	11.88	6.26	5.98	21.81	31.5	25.31	6.52e-05	1.31723	up	--	--	--	--	--	--	--	hypothetical protein AK812_SmicGene8218 [Symbiodinium microadriaticum]
c96984.graph_c0	0.66	0.31	0.64	0.81	1.63	4.23	0.00203401	1.19745	up	--	Molecular Function: peptidase activity (GO:0008233);;	--	--	Serine carboxypeptidase S28	Probable serine protease EDA2 OS=Arabidopsis thaliana OX=3702 GN=EDA2 PE=2 SV=2	Posttranslational modification, protein turnover, chaperones	secreted protein [Thraustotheca clavata]
c98544.graph_c0	0.19	0.42	0.23	0.25	1.63	2.76	0.000886682	1.29869	up	Carbohydrate transport and metabolism	--	--	--	Glycosyl hydrolase family 92	--	--	alpha-1,2-mannosidase [Chrysochromulina sp. CCMP291]
c41849.graph_c0	5.47	6.82	7.3	2.04	2.78	2.93	0.00064269	-1.07307	down	--	--	--	--	UBA/TS-N domain;; CUE domain	--	--	--
c100000.graph_c7	3.66	4.96	3.82	14.86	7.62	15.16	0.000133833	1.24184	up	--	--	--	--	--	--	--	ATP-dependent RNA helicase DHX36 [Symbiodinium microadriaticum]
c80748.graph_c0	37.65	62.87	61.21	124.44	135.11	117.87	3.34e-13	1.1813	up	--	--	--	--	--	--	--	hypothetical protein AK812_SmicGene8724 [Symbiodinium microadriaticum]
c84528.graph_c0	0.37	0.17	0.09	1.29	2.51	5.88	0.000107286	1.48895	up	Translation, ribosomal structure and biogenesis	Molecular Function: translation initiation factor activity (GO:0003743);; Biological Process: translational initiation (GO:0006413);;	K03236|3.88692e-42|csl:COCSUDRAFT_21736|K03236 translation initiation factor 1A | (RefSeq) nucleic acid-binding protein	Translation, ribosomal structure and biogenesis	Translation initiation factor 1A / IF-1	Eukaryotic translation initiation factor 1A OS=Onobrychis viciifolia OX=3882 PE=2 SV=2	Translation, ribosomal structure and biogenesis	Eukaryotic initiation factor 1 [Ectocarpus siliculosus]
c109348.graph_c0	7.81	10.08	7.65	19.72	19.23	16.86	5.27e-05	1.0044	up	--	--	--	--	--	--	--	unknown [Pfiesteria piscicida]
c44335.graph_c0	11.39	8.48	14.29	44.51	51.58	33.83	1.43e-07	1.60265	up	--	Cellular Component: ribosome (GO:0005840);;	K02975|2.93313e-13|cvr:CHLNCDRAFT_27566|K02975 small subunit ribosomal protein S25e | (RefSeq) hypothetical protein	Translation, ribosomal structure and biogenesis	S25 ribosomal protein;; Iron dependent repressor, N-terminal DNA binding domain	40S ribosomal protein S25-2 OS=Arabidopsis thaliana OX=3702 GN=RPS25B PE=3 SV=1	Translation, ribosomal structure and biogenesis	40S ribosomal protein S25 [Pfiesteria piscicida]
c20877.graph_c0	1.95	1.71	3.58	5.91	10.38	10.83	0.000673558	1.26236	up	Function unknown	Biological Process: response to cold (GO:0009409);; Biological Process: response to abscisic acid (GO:0009737);; Cellular Component: integral component of membrane (GO:0016021);; Biological Process: hyperosmotic salinity response (GO:0042538);;	--	General function prediction only	Proteolipid membrane potential modulator	Hydrophobic protein RCI2A OS=Arabidopsis thaliana OX=3702 GN=RCI2A PE=2 SV=1	Function unknown	low temperature and salt responsive protein [Heterocapsa triquetra]
c73372.graph_c0	3.79	2.44	3.12	9.39	12.88	35.8	0.000833375	1.31099	up	--	Molecular Function: structural constituent of ribosome (GO:0003735);; Molecular Function: protein kinase activity (GO:0004672);; Molecular Function: ATP binding (GO:0005524);; Biological Process: translation (GO:0006412);; Biological Process: protein phosphorylation (GO:0006468);; Cellular Component: integral component of membrane (GO:0016021);; Cellular Component: cytosolic large ribosomal subun…	K02882|8.58256e-70|cic:CICLE_v10032878mg|K02882 large subunit ribosomal protein L18Ae | (RefSeq) hypothetical protein	Translation, ribosomal structure and biogenesis	Ribosomal proteins 50S-L18Ae/60S-L20/60S-L18A	60S ribosomal protein L18a-3 OS=Arabidopsis thaliana OX=3702 GN=RPL18AC PE=2 SV=1	Translation, ribosomal structure and biogenesis	hypothetical protein H310_14105 [Aphanomyces invadans]
c33425.graph_c1	3.39	3.05	4.3	5.6	10.76	21.54	0.000155279	1.30496	up	--	Biological Process: maturation of LSU-rRNA from tricistronic rRNA transcript (SSU-rRNA, 5.8S rRNA, LSU-rRNA) (GO:0000463);; Biological Process: cytoplasmic translation (GO:0002181);; Molecular Function: structural constituent of ribosome (GO:0003735);; Cellular Component: cytosolic large ribosomal subunit (GO:0022625);; Molecular Function: RNA binding (GO:0044822);;	K02937|1.7561e-48|mis:MICPUN_106801|K02937 large subunit ribosomal protein L7e | (RefSeq) hypothetical protein	Translation, ribosomal structure and biogenesis	Ribosomal protein L30p/L7e;; Ribosomal L30 N-terminal domain	60S ribosomal protein L7-4 OS=Arabidopsis thaliana OX=3702 GN=RPL7D PE=2 SV=1	Translation, ribosomal structure and biogenesis	predicted protein [Micromonas commoda]
c21589.graph_c0	4.18	2.59	3.46	11.38	11.35	8.78	0.000190684	1.23126	up	--	Molecular Function: structural constituent of ribosome (GO:0003735);; Cellular Component: ribosome (GO:0005840);; Biological Process: translation (GO:0006412);;	K02908|1.13666e-15|atr:18422836|K02908 large subunit ribosomal protein L30e | (RefSeq) 60S ribosomal protein L30	Translation, ribosomal structure and biogenesis	--	60S ribosomal protein L30 OS=Zea mays OX=4577 GN=RPL30 PE=3 SV=1	Translation, ribosomal structure and biogenesis	60S ribosomal protein L30 [Symbiodinium microadriaticum]
c84327.graph_c1	14.86	16.73	12.36	32.74	31.31	35.92	6.24e-08	1.09918	up	--	--	--	--	--	--	--	hypothetical protein AK812_SmicGene6864 [Symbiodinium microadriaticum]
c67979.graph_c0	1.33	1.45	2.56	4.36	6.1	13.84	3.27e-07	1.63028	up	Lipid transport and metabolism	--	K10256|1.14641e-109|ccp:CHC_T00008296001|K10256 omega-6 fatty acid desaturase / acyl-lipid omega-6 desaturase (Delta-12 desaturase) [EC:1.14.19.6 1.14.19.22] | (RefSeq) delta12 fatty acid desaturase	--	Fatty acid desaturase;; Domain of unknown function (DUF3474)	Delta(12)-oleate desaturase OS=Trichosanthes kirilowii OX=3677 GN=FAD2 PE=2 SV=1	Lipid transport and metabolism	delta-12 fatty acid desaturase [Nannochloropsis oceanica]
c32472.graph_c0	0.11	0.25	0.22	0.9	0.58	2.9	0.00140845	1.25762	up	--	--	--	Intracellular trafficking, secretion, and vesicular transport	--	--	Function unknown	conserved unknown protein [Ectocarpus siliculosus]
c27477.graph_c0	3.14	3.14	3.55	0.75	1.58	0.96	2.68e-05	-1.2882	down	--	--	--	--	SPX domain	--	Cytoskeleton	hypothetical protein AK812_SmicGene10754 [Symbiodinium microadriaticum]
c21760.graph_c0	0.22	0.41	0.46	1.13	1.06	1.01	0.00309313	1.0743	up	--	--	--	--	--	--	Signal transduction mechanisms	hypothetical protein AK812_SmicGene15758 [Symbiodinium microadriaticum]
c89141.graph_c0	2.25	2.87	2.29	5.14	6.04	14.02	0.000177757	1.28618	up	--	Molecular Function: translation elongation factor activity (GO:0003746);; Biological Process: translational elongation (GO:0006414);;	K03232|5.60442e-19|brp:103840424|K03232 elongation factor 1-beta | (RefSeq) elongation factor 1-delta 1	Transcription	EF-1 guanine nucleotide exchange domain	Elongation factor 1-delta OS=Beta vulgaris OX=161934 PE=2 SV=3	Translation, ribosomal structure and biogenesis	hypothetical protein H257_14900 [Aphanomyces astaci]
c104083.graph_c0	1.46	1.45	1.12	2.61	6.48	13.69	0.00376324	1.15948	up	Energy production and conversion	Molecular Function: ATP binding (GO:0005524);; Cellular Component: chloroplast thylakoid membrane (GO:0009535);; Biological Process: ATP synthesis coupled proton transport (GO:0015986);; Biological Process: ATP hydrolysis coupled proton transport (GO:0015991);; Cellular Component: proton-transporting ATP synthase complex, catalytic core F(1) (GO:0045261);; Molecular Function: proton-transporting …	K02133|0|gsl:Gasu_47560|K02133 F-type H+-transporting ATPase subunit beta [EC:3.6.3.14] | (RefSeq) F-type H+-transporting ATPase subunit beta	Energy production and conversion	ATP synthase alpha/beta family, nucleotide-binding domain;; ATP synthase alpha/beta family, beta-barrel domain	ATP synthase subunit beta, mitochondrial OS=Chlamydomonas reinhardtii OX=3055 GN=ATP2 PE=1 SV=1	Energy production and conversion	F-type H+-transporting ATPase subunit beta [Fistulifera solaris]
c98383.graph_c0	0.11	0.2	0.22	0.59	0.54	2.72	0.000541579	1.35246	up	--	--	--	--	Domain of unknown function (DUF4200)	Cilia- and flagella-associated protein 100 OS=Chlamydomonas reinhardtii OX=3055 GN=FAP100 PE=1 SV=1	Function unknown	hypothetical protein AURANDRAFT_71007 [Aureococcus anophagefferens]
c46137.graph_c0	6.94	8.28	7.5	16.95	17.34	17.1	0.000125867	1.03045	up	--	--	--	--	--	--	--	Metacaspase-1 [Symbiodinium microadriaticum]
c66648.graph_c0	0.64	0.93	0.85	4.06	2.64	4.51	0.00671722	1.08228	up	--	--	--	--	--	--	--	hypothetical protein AK812_SmicGene27283 [Symbiodinium microadriaticum]
c89560.graph_c0	1.64	1.64	2.61	0.6	0.62	2.25	0.00282865	-1.09184	down	--	--	--	--	F5/8 type C domain	--	--	Neurotrypsin [Symbiodinium microadriaticum]
c100128.graph_c0	1.13	0.68	0.75	2.26	3.2	6.54	3.85e-07	1.63568	up	Lipid transport and metabolism	--	--	--	alpha/beta hydrolase fold	--	Function unknown	hypothetical protein Naga_100051g12 [Nannochloropsis gaditana]
c74176.graph_c0	0.51	1.22	0.33	1.35	4.82	10.21	0.000250083	1.4213	up	Energy production and conversion	Molecular Function: hydrogen ion transmembrane transporter activity (GO:0015078);; Molecular Function: cation-transporting ATPase activity (GO:0019829);; Molecular Function: ATPase activity, coupled to transmembrane movement of ions, rotational mechanism (GO:0044769);; Cellular Component: proton-transporting ATP synthase complex, catalytic core F(1) (GO:0045261);;	K02134|2.32008e-17|mpp:MICPUCDRAFT_56087|K02134 F-type H+-transporting ATPase subunit delta | (RefSeq) H+-or Na+-translocating f-type, v-type and A-type ATPase superfamily	Energy production and conversion	ATP synthase, Delta/Epsilon chain, beta-sandwich domain	ATP synthase subunit delta&apos;, mitochondrial OS=Arabidopsis thaliana OX=3702 GN=At5g47030 PE=1 SV=1	Energy production and conversion	hypothetical protein THAOC_34688, partial [Thalassiosira oceanica]
c103295.graph_c1	0.62	0.8	0.78	1.65	2.51	3.38	0.00121831	1.18778	up	--	Molecular Function: nucleic acid binding (GO:0003676);; Cellular Component: nucleus (GO:0005634);; Biological Process: RNA processing (GO:0006396);;	K11090|1.79966e-37|gsl:Gasu_21590|K11090 lupus La protein | (RefSeq) lupus La protein	RNA processing and modification	La domain;; RNA binding motif;; RNA recognition motif. (a.k.a. RRM, RBD, or RNP domain)	La-related protein 6A OS=Arabidopsis thaliana OX=3702 GN=LARP6A PE=2 SV=1	--	lupus La protein [Galdieria sulphuraria]
c88069.graph_c0	0.62	0.86	1.06	2.21	4.13	10.13	2.29e-07	1.79715	up	--	--	--	--	Hyaluronan / mRNA binding family	--	--	--
c78979.graph_c0	2.29	3.48	3.79	6.26	9.62	29.88	0.00175054	1.23614	up	Posttranslational modification, protein turnover, chaperones	Molecular Function: structural constituent of ribosome (GO:0003735);; Cellular Component: ribosome (GO:0005840);; Biological Process: translation (GO:0006412);;	--	Translation, ribosomal structure and biogenesis	Ubiquitin family;; Ubiquitin-2 like Rad60 SUMO-like;; Ubiquitin-like domain	Ubiquitin-60S ribosomal protein L40 OS=Brassica rapa subsp. pekinensis OX=51351 PE=2 SV=2	Translation, ribosomal structure and biogenesis	hypothetical protein SPRG_13450 [Saprolegnia parasitica CBS 223.65]
c21144.graph_c0	3.13	6.41	3.21	8.28	10.76	23.67	0.00047461	1.24649	up	Translation, ribosomal structure and biogenesis	Molecular Function: RNA binding (GO:0003723);; Molecular Function: structural constituent of ribosome (GO:0003735);; Biological Process: translation (GO:0006412);; Cellular Component: cytosolic large ribosomal subunit (GO:0022625);; Biological Process: ribosome biogenesis (GO:0042254);;	K02915|1.22588e-25|gsl:Gasu_19110|K02915 large subunit ribosomal protein L34e | (RefSeq) 60S ribosomal protein L34e	Translation, ribosomal structure and biogenesis	Ribosomal protein L34e	60S ribosomal protein L34-3 OS=Arabidopsis thaliana OX=3702 GN=RPL34C PE=2 SV=1	Translation, ribosomal structure and biogenesis	ribosomal protein L34 [Phytophthora infestans]
c78904.graph_c0	0.24	0.28	0.3	1.38	1.96	4	2.14e-05	1.61329	up	Inorganic ion transport and metabolism	--	--	Inorganic ion transport and metabolism	Carbonic anhydrase	Carbonic anhydrase, chloroplastic OS=Spinacia oleracea OX=3562 PE=1 SV=2	Inorganic ion transport and metabolism	putative carbonic anhydrase protein [Phaeoacremonium minimum UCRPA7]
c45739.graph_c0	4.88	2.19	3.5	6.89	8.62	27.77	0.000338207	1.32091	up	Translation, ribosomal structure and biogenesis	Biological Process: maturation of LSU-rRNA from tricistronic rRNA transcript (SSU-rRNA, 5.8S rRNA, LSU-rRNA) (GO:0000463);; Molecular Function: mRNA binding (GO:0003729);; Molecular Function: structural constituent of ribosome (GO:0003735);; Biological Process: translation (GO:0006412);; Cellular Component: cytosolic large ribosomal subunit (GO:0022625);;	K02918|5.27619e-38|eus:EUTSA_v10021774mg|K02918 large subunit ribosomal protein L35e | (RefSeq) hypothetical protein	Translation, ribosomal structure and biogenesis	Ribosomal L29 protein	60S ribosomal protein L35 OS=Euphorbia esula OX=3993 GN=RPL35 PE=2 SV=1	Translation, ribosomal structure and biogenesis	60S ribosomal protein L35-1 [Eutrema salsugineum]
c57943.graph_c1	1.64	4.51	2.71	7.77	8.37	6.76	0.00509945	1.00826	up	--	Cellular Component: condensin complex (GO:0000796);; Biological Process: mitotic chromosome condensation (GO:0007076);;	--	--	Condensin complex subunit 2	--	--	Condensin complex subunit 2 [Symbiodinium microadriaticum]
c67903.graph_c0	14.17	18.68	10.97	40.17	32.46	28.86	5.82e-06	1.10017	up	--	--	--	--	--	--	--	Endoglucanase EG-1 [Symbiodinium microadriaticum]
c66763.graph_c0	0.21	0.09	0.3	0.51	0.61	2.01	0.00918229	1.05763	up	Posttranslational modification, protein turnover, chaperones	Biological Process: cellular process (GO:0009987);; Biological Process: single-organism process (GO:0044699);; Biological Process: establishment of localization (GO:0051234);;	K00223|3.20423e-86|mpp:MICPUCDRAFT_45028|K00223 Delta24(24(1))-sterol reductase [EC:1.3.1.71] | (RefSeq) hypothetical protein	--	Ergosterol biosynthesis ERG4/ERG24 family	Delta(14)-sterol reductase OS=Arabidopsis thaliana OX=3702 GN=FK PE=1 SV=2	Lipid transport and metabolism	ERG4/ERG24 ergosterol biosynthesis protein [Dacryopinax primogenitus]
c65765.graph_c0	3.91	6.33	5.61	13.47	14.02	19.32	7.09e-05	1.25958	up	Translation, ribosomal structure and biogenesis	--	--	--	--	--	Function unknown	hypothetical protein AK812_SmicGene21390 [Symbiodinium microadriaticum]
c85116.graph_c1	4.79	5.03	5.33	14.97	15.16	20.07	0.000192823	1.29631	up	--	Cellular Component: plasma membrane (GO:0005886);; Cellular Component: integral component of membrane (GO:0016021);; Molecular Function: transmembrane transporter activity (GO:0022857);; Biological Process: transmembrane transport (GO:0055085);;	--	--	--	Uncharacterized protein At4g15545 OS=Arabidopsis thaliana OX=3702 GN=At4g15545 PE=1 SV=1	Function unknown	hypothetical protein POPTR_0005s10030g [Populus trichocarpa]
c97951.graph_c0	8.03	8.45	11.83	18.55	28.96	63.86	0.00440688	1.12547	up	Posttranslational modification, protein turnover, chaperones	--	--	Posttranslational modification, protein turnover, chaperones	Papain family cysteine protease;; Cathepsin propeptide inhibitor domain (I29);; Peptidase C1-like family	Oryzain alpha chain OS=Oryza sativa subsp. japonica OX=39947 GN=Os04g0650000 PE=1 SV=2	Posttranslational modification, protein turnover, chaperones	PREDICTED: senescence-specific cysteine protease SAG39-like [Vigna angularis]
c98322.graph_c0	2.16	1.31	2.37	3.6	5.2	11.94	2.58e-05	1.40273	up	Lipid transport and metabolism	--	--	Lipid transport and metabolism	Fatty acid desaturase;; Cytochrome b5-like Heme/Steroid binding domain	Acyl-lipid (9-3)-desaturase OS=Physcomitrella patens subsp. patens OX=3218 GN=DES6 PE=1 SV=1	Lipid transport and metabolism	delta-6 fatty acid desaturase [Ectocarpus siliculosus]
c90096.graph_c1	6.26	4.93	6.59	2.58	2.87	2.77	3.62e-09	-1.08157	down	Posttranslational modification, protein turnover, chaperones	--	--	--	Glycosyl transferase family 41;; Tetratricopeptide repeat;; Tetratricopeptide repeat;; TPR repeat;; Tetratricopeptide repeat;; Tetratricopeptide repeat;; Tetratricopeptide repeat;; Tetratricopeptide repeat;; Tetratricopeptide repeat;; Tetratricopeptide repeat;; Tetratricopeptide repeat;; Tetratricopeptide repeat;; Tetratricopeptide repeat;; Tetratricopeptide repeat	Probable UDP-N-acetylglucosamine--peptide N-acetylglucosaminyltransferase SPINDLY OS=Arabidopsis thaliana OX=3702 GN=SPY PE=1 SV=1	Posttranslational modification, protein turnover, chaperones	PREDICTED: probable UDP-N-acetylglucosamine--peptide N-acetylglucosaminyltransferase SPINDLY [Tarenaya hassleriana]
c39330.graph_c0	0.8	2.05	1.3	8.15	3.43	19.96	0.000227197	1.4296	up	--	Cellular Component: mitochondrion (GO:0005739);; Cellular Component: membrane (GO:0016020);; Molecular Function: oxidoreductase activity (GO:0016491);; Biological Process: oxidation-reduction process (GO:0055114);;	K00416|8.09248e-12|csl:COCSUDRAFT_23736|K00416 ubiquinol-cytochrome c reductase subunit 6 | (RefSeq) putative ubiquinol-cytochrome C reductase complex 7.8 kDa protein	Energy production and conversion	Ubiquinol-cytochrome C reductase hinge protein	Cytochrome b-c1 complex subunit 6 OS=Solanum tuberosum OX=4113 PE=1 SV=2	Energy production and conversion	hypothetical protein H310_04797 [Aphanomyces invadans]
c62168.graph_c0	3.87	4.39	3.99	5.6	9.34	24.48	0.000773855	1.19356	up	Translation, ribosomal structure and biogenesis	Molecular Function: nucleotide binding (GO:0000166);; Biological Process: maturation of SSU-rRNA from tricistronic rRNA transcript (SSU-rRNA, 5.8S rRNA, LSU-rRNA) (GO:0000462);; Molecular Function: structural constituent of ribosome (GO:0003735);; Biological Process: translation (GO:0006412);; Cellular Component: cytosolic small ribosomal subunit (GO:0022627);;	K02974|6.18289e-53|pop:POPTR_0008s15190g|K02974 small subunit ribosomal protein S24e | (RefSeq) POPTRDRAFT_419231; hypothetical protein	Translation, ribosomal structure and biogenesis	Ribosomal protein S24e	40S ribosomal protein S24-2 OS=Arabidopsis thaliana OX=3702 GN=RPS24B PE=2 SV=2	Translation, ribosomal structure and biogenesis	40S ribosomal protein [Aphanomyces astaci]
c94734.graph_c0	0.3	0.34	0.47	1.05	1.51	3	0.000851378	1.29473	up	Signal transduction mechanisms	--	K14379|6.79035e-31|adu:107490540|K14379 tartrate-resistant acid phosphatase type 5 [EC:3.1.3.2] | (RefSeq) purple acid phosphatase 17-like	Posttranslational modification, protein turnover, chaperones	Calcineurin-like phosphoesterase	Purple acid phosphatase 7 OS=Arabidopsis thaliana OX=3702 GN=PAP7 PE=2 SV=1	Function unknown	hypothetical protein AURANDRAFT_20814 [Aureococcus anophagefferens]
c80512.graph_c0	0.62	0.75	0.32	3.49	3.15	5.29	0.000835733	1.31144	up	--	--	--	--	GGL domain	--	--	--
c92099.graph_c0	0	0	0.1	0.37	0.63	1.8	0.00179067	1.16516	up	--	--	--	--	--	--	--	expressed protein [Aureococcus anophagefferens]
c118096.graph_c0	6.22	8.33	9.77	14.58	17.32	38.64	0.000195277	1.20997	up	Translation, ribosomal structure and biogenesis	Biological Process: cytoplasmic translation (GO:0002181);; Molecular Function: structural constituent of ribosome (GO:0003735);; Cellular Component: cytosolic large ribosomal subunit (GO:0022625);;	K02910|1.73192e-42|ccp:CHC_T00009180001|K02910 large subunit ribosomal protein L31e | (RefSeq) 60S ribosomal protein L31	Translation, ribosomal structure and biogenesis	Ribosomal protein L31e	60S ribosomal protein L31 OS=Cyanophora paradoxa OX=2762 GN=RPL31 PE=3 SV=1	Translation, ribosomal structure and biogenesis	60S ribosomal protein L31 [Achlya hypogyna]
c101422.graph_c0	0.12	0.42	0.69	0.59	1.39	3.19	0.00394946	1.14305	up	--	--	--	--	TRIC channel	--	--	Bulb-type lectin domain protein [Nannochloropsis gaditana]
c96154.graph_c0	16.68	15.75	19.37	31.01	47.07	111.35	0.00847323	1.05464	up	Posttranslational modification, protein turnover, chaperones	Molecular Function: hydrolase activity (GO:0016787);;	K01373|1.1049e-52|cit:102608509|K01373 cathepsin F [EC:3.4.22.41] | (RefSeq) cysteine proteinase 15A-like	Posttranslational modification, protein turnover, chaperones	Papain family cysteine protease;; Cathepsin propeptide inhibitor domain (I29);; Peptidase C1-like family	Cysteine protease RD19A OS=Arabidopsis thaliana OX=3702 GN=RD19A PE=1 SV=1	Posttranslational modification, protein turnover, chaperones	predicted protein [Hordeum vulgare subsp. vulgare]
c114552.graph_c0	17.26	21.61	18.6	47.4	38.46	35.41	7.72e-09	1.01127	up	--	--	--	--	--	--	Nucleotide transport and metabolism	Protein URA2 [Symbiodinium microadriaticum]
c109299.graph_c0	3.33	1.99	2.95	6.88	9.37	11.4	0.00315783	1.12821	up	--	--	--	--	--	--	--	Copia protein [Symbiodinium microadriaticum]
c62324.graph_c0	0.47	0.56	0.84	3.42	4.54	9.6	1.83e-06	1.77362	up	Nucleotide transport and metabolism	Biological Process: nucleobase-containing compound metabolic process (GO:0006139);; Cellular Component: membrane (GO:0016020);; Molecular Function: kinase activity (GO:0016301);;	--	--	--	--	Function unknown	predicted protein [Micromonas commoda]
c75020.graph_c0	6.75	5.97	6.74	2.43	2.67	2.9	1.1e-11	-1.23399	down	Signal transduction mechanisms	--	K14510|7.63704e-21|pop:POPTR_0006s11690g|K14510 serine/threonine-protein kinase CTR1 [EC:2.7.11.1] | (RefSeq) hypothetical protein	Signal transduction mechanisms	Protein kinase domain;; Protein tyrosine kinase	Serine/threonine-protein kinase CTR1 OS=Arabidopsis thaliana OX=3702 GN=CTR1 PE=1 SV=1	Signal transduction mechanisms	putative alpha-galactosidase [Symbiodinium microadriaticum]
c88214.graph_c0	268.68	317.1	231.83	690.89	483.71	602.57	1.18e-17	1.10501	up	--	Cellular Component: chloroplast (GO:0009507);; Biological Process: carbon fixation (GO:0015977);; Biological Process: photosynthesis (GO:0015979);; Cellular Component: membrane (GO:0016020);; Molecular Function: oxidoreductase activity (GO:0016491);; Molecular Function: lyase activity (GO:0016829);; Molecular Function: metal ion binding (GO:0046872);;	--	--	--	Ribulose bisphosphate carboxylase, chloroplastic OS=Heterocapsa triquetra OX=66468 GN=rbcL PE=2 SV=1	--	Ribulose bisphosphate carboxylase, chloroplastic [Symbiodinium microadriaticum]
c90804.graph_c1	38.92	52.85	42.04	100.35	99.68	87.86	2.52e-20	1.09783	up	--	--	--	--	--	--	--	hypothetical protein AK812_SmicGene13004 [Symbiodinium microadriaticum]
c54104.graph_c0	7.18	7.35	5.53	23.07	23.14	20.06	0.000570799	1.25627	up	--	--	K03231|2.14404e-06|vcn:VOLCADRAFT_102756|K03231 elongation factor 1-alpha | (RefSeq) eif1A1; eukaryotic translation initiation factor 1 alpha 1	--	--	--	Translation, ribosomal structure and biogenesis	EF-1 alpha-like protein [Heterocapsa triquetra]
c95910.graph_c0	0.09	0.13	0.2	0.39	1.22	2.27	6.31e-05	1.53694	up	Signal transduction mechanisms	Molecular Function: hydrolase activity (GO:0016787);;	--	Signal transduction mechanisms	Protein phosphatase 2C;; Protein phosphatase 2C;; Stage II sporulation protein E (SpoIIE)	Probable protein phosphatase 2C 18 OS=Arabidopsis thaliana OX=3702 GN=At1g79630 PE=2 SV=1	Signal transduction mechanisms	hypothetical protein FisN_21Lh106 [Fistulifera solaris]
c102435.graph_c4	9.33	13.27	8.37	29.57	27.2	25.86	1.42e-11	1.29902	up	--	--	--	--	Chaperone of endosialidase	--	--	--
c105390.graph_c0	22.74	18.85	19.45	60.25	55.08	59.07	5.04e-10	1.41331	up	--	--	--	--	Ribosomal L18 C-terminal region	--	--	60S ribosomal protein L5 [Symbiodinium microadriaticum]
c74877.graph_c0	1.24	2.96	0.41	7.74	5.18	15.67	0.00360983	1.15768	up	--	--	--	--	--	--	--	hypothetical protein AK812_SmicGene19826 [Symbiodinium microadriaticum]
c83568.graph_c0	2.3	3.31	2.61	5.19	8.87	22.11	3.05e-05	1.46949	up	--	Molecular Function: structural constituent of ribosome (GO:0003735);; Biological Process: translation (GO:0006412);; Cellular Component: cytosolic small ribosomal subunit (GO:0022627);;	K02951|1.94771e-40|csl:COCSUDRAFT_36825|K02951 small subunit ribosomal protein S12e | (RefSeq) L30e-like protein	Translation, ribosomal structure and biogenesis	Ribosomal protein L7Ae/L30e/S12e/Gadd45 family	40S ribosomal protein S12 OS=Hordeum vulgare OX=4513 GN=RPS12 PE=2 SV=1	Translation, ribosomal structure and biogenesis	hypothetical protein THAOC_03450 [Thalassiosira oceanica]
c92619.graph_c0	0.11	0.12	0.07	0.25	0.86	2.49	0.000364857	1.37678	up	Cell wall/membrane/envelope biogenesis	Molecular Function: protein serine/threonine kinase activity (GO:0004674);; Molecular Function: ATP binding (GO:0005524);; Biological Process: protein phosphorylation (GO:0006468);;	K08830|4.61742e-157|vcn:VOLCADRAFT_58667|K08830 renal tumor antigen [EC:2.7.11.22] | (RefSeq) mapk1, lf4; hypothetical protein	Signal transduction mechanisms	Protein kinase domain;; Protein tyrosine kinase	Serine/threonine-protein kinase MHK OS=Arabidopsis thaliana OX=3702 GN=MHK PE=2 SV=2	Signal transduction mechanisms	MAPK related serine/threonine protein kinase [Ectocarpus siliculosus]
c119451.graph_c0	3.95	3.23	5.35	10.66	15.5	36.12	7.34e-08	1.72583	up	--	Molecular Function: structural constituent of ribosome (GO:0003735);; Cellular Component: ribosome (GO:0005840);; Biological Process: translation (GO:0006412);;	K02903|2.3592e-13|sita:101772572|K02903 large subunit ribosomal protein L28e | (RefSeq) 60S ribosomal protein L28-1-like	Translation, ribosomal structure and biogenesis	Ribosomal L28e protein family	60S ribosomal protein L28-1 OS=Arabidopsis thaliana OX=3702 GN=RPL28A PE=1 SV=1	Translation, ribosomal structure and biogenesis	Ribosomal protein L28e [Nannochloropsis gaditana]
c78217.graph_c0	8.75	8.08	11.94	17.04	33.55	66.28	0.00529009	1.1121	up	--	Molecular Function: structural constituent of ribosome (GO:0003735);; Molecular Function: transporter activity (GO:0005215);; Cellular Component: mitochondrial inner membrane (GO:0005743);; Biological Process: translation (GO:0006412);; Cellular Component: integral component of membrane (GO:0016021);; Cellular Component: motile cilium (GO:0031514);; Biological Process: transmembrane transport (GO…	K05863|1.79016e-114|mis:MICPUN_108589|K05863 solute carrier family 25 (mitochondrial adenine nucleotide translocator), member 4/5/6/31 | (RefSeq) mitochondrial carrier family	Energy production and conversion	Mitochondrial carrier protein	ADP,ATP carrier protein OS=Parachlorella kessleri OX=3074 PE=3 SV=1	Intracellular trafficking, secretion, and vesicular transport	predicted protein [Hordeum vulgare subsp. vulgare]
c98241.graph_c0	168.37	202.77	165.16	385.99	353.32	333.67	1.87e-23	1.00439	up	--	Biological Process: endonucleolytic cleavage in ITS1 to separate SSU-rRNA from 5.8S rRNA and LSU-rRNA from tricistronic rRNA transcript (SSU-rRNA, 5.8S rRNA, LSU-rRNA) (GO:0000447);; Biological Process: endonucleolytic cleavage to generate mature 3'-end of SSU-rRNA from (SSU-rRNA, 5.8S rRNA, LSU-rRNA) (GO:0000461);; Molecular Function: structural constituent of ribosome (GO:0003735);; Cellular Co…	K02971|1.68782e-31|pda:103718617|K02971 small subunit ribosomal protein S21e | (RefSeq) 40S ribosomal protein S21	Translation, ribosomal structure and biogenesis	Ribosomal protein S21e	40S ribosomal protein S21 OS=Oryza sativa subsp. japonica OX=39947 GN=RPS21 PE=3 SV=1	Translation, ribosomal structure and biogenesis	40S ribosomal protein [Pfiesteria piscicida]
c75909.graph_c0	24.27	27.28	27.94	55.77	70.28	56.12	6.64e-11	1.14645	up	--	Biological Process: maturation of LSU-rRNA from tricistronic rRNA transcript (SSU-rRNA, 5.8S rRNA, LSU-rRNA) (GO:0000463);; Molecular Function: mRNA binding (GO:0003729);; Molecular Function: structural constituent of ribosome (GO:0003735);; Biological Process: translation (GO:0006412);; Cellular Component: cytosolic large ribosomal subunit (GO:0022625);;	K02918|4.20301e-34|smo:SELMODRAFT_419864|K02918 large subunit ribosomal protein L35e | (RefSeq) hypothetical protein	Translation, ribosomal structure and biogenesis	Ribosomal L29 protein	60S ribosomal protein L35 OS=Euphorbia esula OX=3993 GN=RPL35 PE=2 SV=1	Translation, ribosomal structure and biogenesis	ribosomal protein L35 [Alexandrium fundyense]
c83178.graph_c0	0.2	0.46	0.21	0.76	0.58	2.01	0.00662782	1.08315	up	Secondary metabolites biosynthesis, transport and catabolism	--	K17743|1.50088e-106|mis:MICPUN_98293|K17743 D-xylose reductase [EC:1.1.1.307] | (RefSeq) aldehyde reductase	General function prediction only	Aldo/keto reductase family	Aldo-keto reductase family 4 member C10 OS=Arabidopsis thaliana OX=3702 GN=AKR4C10 PE=1 SV=1	Function unknown	aldehyde reductase [Micromonas commoda]
c97338.graph_c0	0.03	0.18	0.06	0.49	0.72	1.72	0.000387238	1.37556	up	Carbohydrate transport and metabolism	--	K05991|1.10038e-94|ppp:PHYPADRAFT_50912|K05991 endoglycosylceramidase [EC:3.2.1.123] | (RefSeq) hypothetical protein	--	Cellulase (glycosyl hydrolase family 5)	--	Carbohydrate transport and metabolism	predicted protein [Physcomitrella patens]
c99318.graph_c0	0.72	0.72	0.6	1.5	1.96	4.93	7.28e-05	1.39535	up	Posttranslational modification, protein turnover, chaperones	--	K01279|7.55368e-27|gsl:Gasu_62160|K01279 tripeptidyl-peptidase I [EC:3.4.14.9] | (RefSeq) tripeptidyl-peptidase I	--	Pro-kumamolisin, activation domain;; Subtilase family	--	Posttranslational modification, protein turnover, chaperones	predicted protein [Hordeum vulgare subsp. vulgare]
c99135.graph_c0	0.42	0.56	0.72	0.78	2.5	3.84	0.000613617	1.30783	up	Energy production and conversion	Cellular Component: plant-type vacuole (GO:0000325);; Molecular Function: inorganic diphosphatase activity (GO:0004427);; Cellular Component: vacuolar membrane (GO:0005774);; Biological Process: response to stress (GO:0006950);; Cellular Component: chloroplast (GO:0009507);; Biological Process: response to abiotic stimulus (GO:0009628);; Molecular Function: hydrogen-translocating pyrophosphatase …	K01507|1.21765e-134|mis:MICPUN_97152|K01507 inorganic pyrophosphatase [EC:3.6.1.1] | (RefSeq) H+-translocating pyrophosphatase family	--	Inorganic H+ pyrophosphatase	Pyrophosphate-energized vacuolar membrane proton pump OS=Hordeum vulgare OX=4513 PE=2 SV=2	Energy production and conversion	inorganic pyrophosphatase [Ectocarpus siliculosus]
c94746.graph_c0	0.14	0.08	0.23	0.69	1.12	2.59	0.000257474	1.41727	up	Lipid transport and metabolism ;; Secondary metabolites biosynthesis, transport and catabolism ;; General function prediction only	--	--	Secondary metabolites biosynthesis, transport and catabolism	short chain dehydrogenase;; Enoyl-(Acyl carrier protein) reductase;; KR domain;; NAD dependent epimerase/dehydratase family	Short-chain dehydrogenase TIC 32, chloroplastic OS=Arabidopsis thaliana OX=3702 GN=TIC32 PE=2 SV=1	Function unknown	hypothetical protein SDRG_09361 [Saprolegnia diclina VS20]
c70318.graph_c0	5.47	4.78	5.73	2.28	2.72	2.44	6.49e-05	-1.017	down	Transcription	--	--	Function unknown	Leucine Rich repeat	--	Function unknown	NOD3 protein [Gonapodya prolifera JEL478]
c91945.graph_c1	6.86	4.54	7.11	0.83	3.02	2.38	0.00340673	-1.07973	down	Transcription	Biological Process: cellular process (GO:0009987);;	--	General function prediction only	--	Leucine-rich repeat protein 2 OS=Arabidopsis thaliana OX=3702 GN=LRR2 PE=2 SV=1	Function unknown	hypothetical protein AXX17_AT1G34340 [Arabidopsis thaliana]
c77629.graph_c0	43.64	44.9	39.9	98.81	84.11	89.35	4.92e-12	1.06522	up	--	--	--	--	60S ribosomal protein L4 C-terminal domain	--	--	--
c36308.graph_c0	0.76	1.07	0.51	2.96	3.98	18.58	0.00769574	1.0222	up	--	Molecular Function: GTPase activity (GO:0003924);; Molecular Function: structural constituent of cytoskeleton (GO:0005200);; Molecular Function: GTP binding (GO:0005525);; Cellular Component: microtubule (GO:0005874);; Biological Process: microtubule-based process (GO:0007017);;	K07374|4.99052e-47|cic:CICLE_v100015522m|K07374 tubulin alpha | (RefSeq) hypothetical protein	Cytoskeleton	--	Tubulin alpha-2 chain OS=Pelvetia fastigiata OX=48072 GN=TUBA2 PE=2 SV=1	Cytoskeleton	tubulin alpha-2 chain, partial [Phytophthora parasitica]
c98881.graph_c0	1.91	2.31	3.08	3.68	7.04	13.32	3.4e-05	1.30898	up	Translation, ribosomal structure and biogenesis	--	--	--	Cupin-like domain	--	Function unknown	hypothetical protein FisN_9Hh069 [Fistulifera solaris]
c81724.graph_c0	0.16	0.09	0.1	0.62	0.95	2.11	0.000710801	1.31695	up	--	--	--	--	--	--	--	hypothetical protein Ctob_012095 [Chrysochromulina sp. CCMP291]
c88190.graph_c1	27.71	32.32	28.08	65.44	58.28	64.36	1.48e-14	1.05163	up	--	--	--	--	--	--	--	Pepsin A-4 [Symbiodinium microadriaticum]
c100502.graph_c0	0.2	0.54	0.53	0.6	1.98	4.04	0.000463868	1.34645	up	Carbohydrate transport and metabolism	Molecular Function: alpha-galactosidase activity (GO:0004557);; Biological Process: metabolic process (GO:0008152);;	K07407|4.78868e-112|sind:105160803|K07407 alpha-galactosidase [EC:3.2.1.22] | (RefSeq) alpha-galactosidase-like	Carbohydrate transport and metabolism	Alpha galactosidase A;; Ricin-type beta-trefoil lectin domain;; Melibiase	Alpha-galactosidase 3 OS=Arabidopsis thaliana OX=3702 GN=AGAL3 PE=1 SV=1	Carbohydrate transport and metabolism	alpha-galactosidase [Blastocystis sp. subtype 4]
c104499.graph_c1	8.8	10.37	6.58	30.34	16.6	20.33	7.41e-06	1.19086	up	--	--	--	--	Calcium-dependent channel, 7TM region, putative phosphate	--	--	Phthiocerol synthesis polyketide synthase type I PpsC [Symbiodinium microadriaticum]
c91032.graph_c0	0.28	0	0.28	1.31	1.17	1.5	0.00943518	1.03635	up	Posttranslational modification, protein turnover, chaperones	Molecular Function: protein disulfide isomerase activity (GO:0003756);; Cellular Component: endoplasmic reticulum (GO:0005783);; Biological Process: protein folding (GO:0006457);; Cellular Component: membrane (GO:0016020);; Biological Process: response to endoplasmic reticulum stress (GO:0034976);;	--	Posttranslational modification, protein turnover, chaperones	Thioredoxin	Protein disulfide isomerase-like 2-3 OS=Oryza sativa subsp. japonica OX=39947 GN=PDIL2-3 PE=2 SV=1	Posttranslational modification, protein turnover, chaperones	Hypothetical protein PINS_000683 [Pythium insidiosum]
c74172.graph_c0	0.11	0	0.09	0.66	0.37	2.88	0.000990739	1.25117	up	--	--	K03037|1.37928e-101|ppp:PHYPADRAFT_184067|K03037 26S proteasome regulatory subunit N7 | (RefSeq) hypothetical protein	Posttranslational modification, protein turnover, chaperones	26S proteasome subunit RPN7;; PCI domain	26S proteasome non-ATPase regulatory subunit 6 homolog OS=Arabidopsis thaliana OX=3702 GN=RPN7 PE=1 SV=1	Posttranslational modification, protein turnover, chaperones	26s proteasome regulatory subunit n7 [Nannochloropsis gaditana]
c91681.graph_c0	1.5	0.74	1.67	3.13	4.73	9.62	5.94e-06	1.52915	up	--	--	--	--	--	--	Carbohydrate transport and metabolism	uncharacterized protein RSE6_13793 [Rhynchosporium secalis]
c89711.graph_c0	1.28	1.38	1.28	1.68	3.59	8.85	0.00200698	1.1695	up	--	--	--	--	Eukaryotic porin	--	Intracellular trafficking, secretion, and vesicular transport	putative voltage-dependent anion-selective channel protein, partial [Phaeodactylum tricornutum]
c33094.graph_c1	4.92	3.57	4.91	10.49	10.67	11.19	0.000742997	1.03026	up	--	--	--	--	--	--	--	2-isopropylmalate synthase [Symbiodinium microadriaticum]
c86684.graph_c0	0.09	0.07	0.39	0.39	1.02	3.37	0.00182106	1.22481	up	--	Molecular Function: structural molecule activity (GO:0005198);; Biological Process: intracellular protein transport (GO:0006886);; Cellular Component: integral component of membrane (GO:0016021);; Biological Process: vesicle-mediated transport (GO:0016192);; Cellular Component: clathrin coat of trans-Golgi network vesicle (GO:0030130);; Cellular Component: clathrin coat of coated pit (GO:0030132)…	K04646|5.92881e-116|dosa:Os11t0104900-00|K04646 clathrin heavy chain | (RAP-DB) Os11g0104900; Similar to Clathrin heavy chain.	Intracellular trafficking, secretion, and vesicular transport	Region in Clathrin and VPS	Clathrin heavy chain 1 OS=Oryza sativa subsp. japonica OX=39947 GN=Os11g0104900 PE=3 SV=1	Intracellular trafficking, secretion, and vesicular transport	Clathrin heavy chain [Phytophthora palmivora var. palmivora]
c39587.graph_c0	40.35	28.37	25.71	91.73	56.16	81.91	2.36e-06	1.17382	up	--	--	--	Cytoskeleton	--	Actin-2 OS=Daucus carota OX=4039 PE=2 SV=1	--	actin [Symbiodinium microadriaticum]
c114926.graph_c0	1.13	1.07	1.31	3.3	5.68	9.17	5.75e-10	1.84061	up	--	--	--	--	--	--	Function unknown	glucose-6-phosphate isomerase [Chrysochromulina sp. CCMP291]
c57329.graph_c0	3.53	9.23	7.08	21.96	18.54	14.14	0.0015691	1.12736	up	--	--	K02901|6.13647e-07|ppp:PHYPADRAFT_198656|K02901 large subunit ribosomal protein L27e | (RefSeq) hypothetical protein	--	Ribosomal L27e protein family	60S ribosomal protein L27 OS=Pyrobotrys stellata OX=3064 GN=RPL27 PE=2 SV=1	Translation, ribosomal structure and biogenesis	60S ribosomal protein L27-A [Symbiodinium microadriaticum]
c96051.graph_c2	0.88	0.67	0.92	5.83	7.5	1.4	0.00998395	1.03687	up	--	--	--	--	--	--	--	--
c46405.graph_c0	0.98	0.52	1.62	2.87	3.78	9.57	0.00489548	1.13042	up	--	Cellular Component: membrane (GO:0016020);; Biological Process: single-organism process (GO:0044699);;	K00417|2.35901e-09|vvi:100257612|K00417 ubiquinol-cytochrome c reductase subunit 7 | (RefSeq) cytochrome b-c1 complex subunit 7-2	Energy production and conversion	Ubiquinol-cytochrome C reductase complex 14kD subunit	Cytochrome b-c1 complex subunit 7-2 OS=Arabidopsis thaliana OX=3702 GN=QCR7-2 PE=1 SV=1	Energy production and conversion	mitochondrial trna import complex [Nannochloropsis gaditana]
c43323.graph_c0	3.86	3.03	5.03	7.82	10.74	22.94	1.23e-05	1.38131	up	--	Molecular Function: structural constituent of ribosome (GO:0003735);; Biological Process: rRNA processing (GO:0006364);; Biological Process: translation (GO:0006412);; Cellular Component: cytosolic small ribosomal subunit (GO:0022627);; Cellular Component: 90S preribosome (GO:0030686);; Cellular Component: small-subunit processome (GO:0032040);; Biological Process: ribosomal small subunit biogene…	K02993|2.7828e-72|cre:CHLREDRAFT_179706|K02993 small subunit ribosomal protein S7e | (RefSeq) RPS7; ribosomal protein S7, component of cytosolic 80S ribosome and 40S small subunit	Translation, ribosomal structure and biogenesis	Ribosomal protein S7e	40S ribosomal protein S7 OS=Avicennia marina OX=82927 GN=RPS7 PE=2 SV=1	Translation, ribosomal structure and biogenesis	hypothetical protein H310_08370 [Aphanomyces invadans]
c79657.graph_c1	1.87	2.01	2.25	3.5	6.89	12.85	0.000219062	1.31915	up	--	Molecular Function: structural constituent of ribosome (GO:0003735);; Biological Process: translation (GO:0006412);; Cellular Component: integral component of membrane (GO:0016021);; Biological Process: transmembrane transport (GO:0055085);;	K15102|3.18402e-57|ota:Ot18g01500|K15102 solute carrier family 25 (mitochondrial phosphate transporter), member 3 | (RefSeq) Mitochondrial solute carrier protein (ISS)	Energy production and conversion	Mitochondrial carrier protein	Mitochondrial phosphate carrier protein 3, mitochondrial OS=Arabidopsis thaliana OX=3702 GN=MPT3 PE=1 SV=1	Function unknown	phosphate transport protein [Thalassiosira pseudonana CCMP1335]
c91933.graph_c0	9.69	7.16	8.96	2.95	2.94	3.4	1.09e-08	-1.33341	down	--	--	--	--	--	--	--	hypothetical protein AK812_SmicGene2316 [Symbiodinium microadriaticum]
c89784.graph_c0	0.51	0.4	0.56	0.86	1.93	2.95	0.00265263	1.16524	up	--	--	--	--	--	--	--	predicted protein [Phaeodactylum tricornutum CCAP 1055/1]
c36420.graph_c0	8.83	10.83	7.15	30.97	20.47	20.12	1.36e-06	1.23723	up	--	--	--	--	--	--	--	putative dimethyladenosine transferase [Symbiodinium microadriaticum]
c27356.graph_c0	51.45	66.21	62.49	154.98	140.16	139.16	7.25e-20	1.28684	up	--	Molecular Function: structural constituent of ribosome (GO:0003735);; Biological Process: translation (GO:0006412);; Cellular Component: cytosolic large ribosomal subunit (GO:0022625);;	K02882|4.49933e-25|zma:100281633|K02882 large subunit ribosomal protein L18Ae | (RefSeq) GRMZM2G022619; 60S ribosomal protein L18a	Translation, ribosomal structure and biogenesis	Ribosomal proteins 50S-L18Ae/60S-L20/60S-L18A	60S ribosomal protein L18a-1 OS=Arabidopsis thaliana OX=3702 GN=RPL18AA PE=2 SV=1	Translation, ribosomal structure and biogenesis	ribosomal protein L18A [Karlodinium veneficum]
c121044.graph_c0	15.03	9.91	10.48	50.9	31.82	30.09	4.16e-05	1.3428	up	--	Molecular Function: RNA binding (GO:0003723);; Molecular Function: structural constituent of ribosome (GO:0003735);; Biological Process: translation (GO:0006412);; Cellular Component: cytosolic small ribosomal subunit (GO:0022627);;	K02981|2.79822e-16|ppp:PHYPADRAFT_196764|K02981 small subunit ribosomal protein S2e | (RefSeq) hypothetical protein	Translation, ribosomal structure and biogenesis	Ribosomal protein S5, C-terminal domain	40S ribosomal protein S2-4 OS=Arabidopsis thaliana OX=3702 GN=RPS2D PE=2 SV=1	Translation, ribosomal structure and biogenesis	40S ribosomal protein S2 [Symbiodinium microadriaticum]
c25667.graph_c0	7.07	13.01	7.47	24.76	27.17	24.53	0.000612242	1.198	up	--	--	--	--	Ribosomal L27e protein family	--	Translation, ribosomal structure and biogenesis	60S ribosomal protein L27-A [Symbiodinium microadriaticum]
c124569.graph_c0	11.22	7.08	6.72	46.17	17.15	14.96	0.00675463	1.06797	up	--	--	--	--	Protein of unknown function, DUF594	--	--	--
c94549.graph_c1	1.83	1.64	2.28	0.47	1.08	0.91	0.000113166	-1.07875	down	--	--	--	--	Putative ephrin-receptor like	--	Function unknown	hypothetical protein AK812_SmicGene1495 [Symbiodinium microadriaticum]
c98132.graph_c0	0.75	0.81	1.33	2.21	2.26	9.37	0.00107926	1.2709	up	Function unknown	--	--	--	Peptidase_C39 like family	--	Function unknown	--
c86860.graph_c0	3.22	8.87	4.83	12.35	13.01	9.27	4.75e-05	1.10457	up	--	--	--	--	Somatomedin B domain	--	--	Poly(U)-specific endoribonuclease [Symbiodinium microadriaticum]
c80275.graph_c1	11.31	12.95	11.65	24.35	29.62	31.57	3.15e-08	1.1503	up	--	--	K13126|2.30328e-06|aly:ARALYDRAFT_656599|K13126 polyadenylate-binding protein | (RefSeq) hypothetical protein	--	RNA recognition motif. (a.k.a. RRM, RBD, or RNP domain)	Polyadenylate-binding protein 2 OS=Arabidopsis thaliana OX=3702 GN=PAB2 PE=1 SV=1	--	hypothetical protein AK812_SmicGene10886 [Symbiodinium microadriaticum]
c92554.graph_c0	0.15	0.11	0.25	0.78	0.88	2.12	0.0057638	1.09705	up	--	--	--	--	EGF-like domain;; EGF-like domain	--	--	conserved unknown protein [Ectocarpus siliculosus]
c98032.graph_c0	0.08	0.06	0.13	0.49	1.05	2.17	1.52e-05	1.64644	up	Carbohydrate transport and metabolism	Molecular Function: hydrolase activity, hydrolyzing O-glycosyl compounds (GO:0004553);; Biological Process: metabolic process (GO:0008152);;	K01188|1.47951e-112|osa:4347441|K01188 beta-glucosidase [EC:3.2.1.21] | (RefSeq) BGLU30, Os9bglu30; beta-glucosidase 30	Carbohydrate transport and metabolism	Glycosyl hydrolase family 1	Beta-glucosidase 30 OS=Oryza sativa subsp. japonica OX=39947 GN=BGLU30 PE=2 SV=1	Carbohydrate transport and metabolism	beta-glucosidase isozyme 2 precursor [Oryza sativa Japonica Group]
c98658.graph_c1	0.21	0.26	0.05	0.26	1.02	2.42	0.00148248	1.25462	up	--	--	--	--	Protein of unknown function (DUF3271)	Outer dynein arm protein 1 OS=Chlamydomonas reinhardtii OX=3055 GN=ODA1 PE=1 SV=1	Function unknown	conserved unknown protein [Ectocarpus siliculosus]
c83243.graph_c0	1.08	0.88	1.23	2.31	6.23	11.71	2.36e-06	1.69305	up	--	Cellular Component: intracellular ribonucleoprotein complex (GO:0030529);; Cellular Component: nuclear part (GO:0044428);; Molecular Function: organic cyclic compound binding (GO:0097159);; Molecular Function: heterocyclic compound binding (GO:1901363);;	--	General function prediction only	Zinc finger C-x8-C-x5-C-x3-H type (and similar);; Torus domain;; Zinc-finger containing family;; RNA-binding, Nab2-type zinc finger	Zinc finger CCCH domain-containing protein 42 OS=Arabidopsis thaliana OX=3702 GN=At3g47120 PE=2 SV=1	Function unknown	predicted protein [Micromonas commoda]
c92043.graph_c0	0.73	0.7	0.86	1.27	2.3	4.31	0.00355454	1.11707	up	Energy production and conversion	Molecular Function: translation elongation factor activity (GO:0003746);; Molecular Function: pyruvate dehydrogenase (acetyl-transferring) activity (GO:0004739);; Biological Process: acetyl-CoA biosynthetic process from pyruvate (GO:0006086);; Biological Process: translational elongation (GO:0006414);; Biological Process: oxidation-reduction process (GO:0055114);;	K00162|2.01719e-171|sot:102588566|K00162 pyruvate dehydrogenase E1 component beta subunit [EC:1.2.4.1] | (RefSeq) pyruvate dehydrogenase E1 component subunit beta-1, mitochondrial-like	Energy production and conversion	Transketolase, pyrimidine binding domain;; Transketolase, C-terminal domain	Pyruvate dehydrogenase E1 component subunit beta-1, mitochondrial OS=Arabidopsis thaliana OX=3702 GN=PDH2 PE=1 SV=2	Energy production and conversion	pyruvate dehydrogenase [Ectocarpus siliculosus]
c80884.graph_c0	1.75	2.1	3.25	5.34	12.66	20.22	0.00100966	1.28736	up	General function prediction only	Biological Process: invasive growth in response to glucose limitation (GO:0001403);; Molecular Function: G-protein alpha-subunit binding (GO:0001965);; Molecular Function: signal transducer activity (GO:0004871);; Molecular Function: protein kinase C binding (GO:0005080);; Molecular Function: GDP-dissociation inhibitor activity (GO:0005092);; Biological Process: G-protein coupled receptor signali…	K14753|2.67179e-163|olu:OSTLU_48240|K14753 guanine nucleotide-binding protein subunit beta-2-like 1 protein | (RefSeq) RACK1B; Receptor of activated protein kinase C 1B, component of 40S small ribosomal subunit	Signal transduction mechanisms	WD domain, G-beta repeat;; Anaphase-promoting complex subunit 4 WD40 domain	Guanine nucleotide-binding protein subunit beta-like protein OS=Chlamydomonas reinhardtii OX=3055 GN=GBLP PE=2 SV=1	Function unknown	hypothetical protein AURANDRAFT_37768 [Aureococcus anophagefferens]
c96707.graph_c3	5.47	3.37	4.12	0.12	1.27	1.38	0.00151369	-1.24016	down	--	Biological Process: phosphorylation (GO:0016310);; Molecular Function: transferase activity (GO:0016740);;	--	--	FHA domain	--	Signal transduction mechanisms	CAMK/RAD53 protein kinase [Coprinopsis cinerea okayama7#130]
c78772.graph_c0	10.64	15.39	15.15	30.76	30.69	30.61	1.79e-08	1.04442	up	Posttranslational modification, protein turnover, chaperones	Molecular Function: peptidyl-prolyl cis-trans isomerase activity (GO:0003755);; Molecular Function: FK506 binding (GO:0005528);; Cellular Component: endoplasmic reticulum membrane (GO:0005789);; Biological Process: homoserine metabolic process (GO:0009092);; Biological Process: chaperone-mediated protein folding (GO:0061077);;	K09568|1.89014e-29|cre:CHLREDRAFT_77543|K09568 FK506-binding protein 1 [EC:5.2.1.8] | (RefSeq) FKB12; peptidyl-prolyl cis-trans isomerase, FKBP-type	Posttranslational modification, protein turnover, chaperones	FKBP-type peptidyl-prolyl cis-trans isomerase	Peptidyl-prolyl cis-trans isomerase FKBP62 OS=Arabidopsis thaliana OX=3702 GN=FKBP62 PE=1 SV=2	Posttranslational modification, protein turnover, chaperones	FK506-binding protein 1 [Fistulifera solaris]
c75700.graph_c2	2.21	6.28	4.52	9.94	11.84	10.19	0.00362548	1.00429	up	--	Biological Process: proteolysis (GO:0006508);; Molecular Function: cysteine-type peptidase activity (GO:0008234);; Cellular Component: integral component of membrane (GO:0016021);;	K08568|9.24962e-11|mis:MICPUN_100793|K08568 cathepsin X [EC:3.4.18.1] | (RefSeq) cysteine endopeptidase	--	--	--	Posttranslational modification, protein turnover, chaperones	Cathepsin Z [Symbiodinium microadriaticum]
c121425.graph_c0	3.6	5.19	5.79	17.23	19.42	14.08	4.88e-05	1.3766	up	--	--	--	--	--	--	--	Urease accessory protein G [Symbiodinium microadriaticum]
c82175.graph_c0	0.07	0.23	0.17	1.04	0.85	2.21	0.00861679	1.03032	up	--	--	--	--	GCK domain	--	Function unknown	Hypothetical protein PINS_009243, partial [Pythium insidiosum]
c97424.graph_c0	0.11	0.33	0.23	0.66	1.15	2.33	4.91e-05	1.52551	up	--	--	--	--	Ctr copper transporter family	--	Function unknown	hypothetical protein EMIHUDRAFT_449972 [Emiliania huxleyi CCMP1516]
c76430.graph_c0	1.23	0.6	0.73	1.53	2.71	6.06	0.00684463	1.08482	up	--	--	--	--	Group XII secretory phospholipase A2 precursor (PLA2G12)	--	Lipid transport and metabolism	--
c34392.graph_c0	4.07	5.41	3.05	6.55	10.68	23.48	0.000325341	1.23878	up	Translation, ribosomal structure and biogenesis	Molecular Function: structural constituent of ribosome (GO:0003735);; Biological Process: translation (GO:0006412);; Cellular Component: cytosolic large ribosomal subunit (GO:0022625);;	K02900|5.08714e-70|ppp:PHYPADRAFT_218230|K02900 large subunit ribosomal protein L27Ae | (RefSeq) hypothetical protein	Translation, ribosomal structure and biogenesis	Ribosomal proteins 50S-L15, 50S-L18e, 60S-L27A	60S ribosomal protein L27a-3 OS=Arabidopsis thaliana OX=3702 GN=RPL27AC PE=2 SV=2	Translation, ribosomal structure and biogenesis	60S ribosomal protein L27a [Pythium insidiosum]
c105236.graph_c0	13.41	15.55	10.93	32.15	25.88	33.15	2.08e-07	1.09325	up	--	--	K00434|1.00813e-06|smo:SELMODRAFT_157825|K00434 L-ascorbate peroxidase [EC:1.11.1.11] | (RefSeq) hypothetical protein	--	--	Probable L-ascorbate peroxidase 5, chloroplastic OS=Oryza sativa subsp. japonica OX=39947 GN=APX5 PE=2 SV=1	Inorganic ion transport and metabolism	putative L-ascorbate peroxidase 6, chloroplastic [Symbiodinium microadriaticum]
c91459.graph_c0	0.1	0.09	0.1	0.2	0.5	1.62	0.00653674	1.07455	up	Energy production and conversion	Molecular Function: NADH dehydrogenase (ubiquinone) activity (GO:0008137);; Biological Process: aerobic respiration (GO:0009060);; Molecular Function: FMN binding (GO:0010181);; Molecular Function: NAD binding (GO:0051287);; Molecular Function: 4 iron, 4 sulfur cluster binding (GO:0051539);;	K03942|0|spen:107011224|K03942 NADH dehydrogenase (ubiquinone) flavoprotein 1 [EC:1.6.5.3 1.6.99.3] | (RefSeq) NADH dehydrogenase [ubiquinone] flavoprotein 1, mitochondrial	Energy production and conversion	Respiratory-chain NADH dehydrogenase 51 Kd subunit;; NADH-ubiquinone oxidoreductase-F iron-sulfur binding region;; SLBB domain	NADH dehydrogenase [ubiquinone] flavoprotein 1, mitochondrial OS=Arabidopsis thaliana OX=3702 GN=At5g08530 PE=1 SV=1	Energy production and conversion	NUOF homolog, NADH dehydrogenase (ubiquinone) subunit [Ectocarpus siliculosus]
c84239.graph_c0	0.73	0.61	0.79	1.65	1.77	5.89	0.00253906	1.1881	up	General function prediction only	Biological Process: ribosomal subunit export from nucleus (GO:0000054);; Molecular Function: GTPase activity (GO:0003924);; Molecular Function: GTP binding (GO:0005525);; Cellular Component: nucleus (GO:0005634);; Cellular Component: cytosol (GO:0005829);; Biological Process: protein import into nucleus (GO:0006606);; Biological Process: small GTPase mediated signal transduction (GO:0007264);; Bi…	K07936|7.81773e-105|gsl:Gasu_30740|K07936 GTP-binding nuclear protein Ran | (RefSeq) GTP-binding nuclear protein Ran	Intracellular trafficking, secretion, and vesicular transport	Ras family;; Ras of Complex, Roc, domain of DAPkinase;; ADP-ribosylation factor family;; RNA helicase	GTP-binding nuclear protein Ran-3 OS=Arabidopsis thaliana OX=3702 GN=RAN3 PE=1 SV=2	Function unknown	ras-domain-containing protein [Fragilariopsis cylindrus CCMP1102]
c69299.graph_c0	8.04	10.49	5.23	27.83	15.92	23.96	0.000518865	1.04294	up	--	--	--	Cell cycle control, cell division, chromosome partitioning	RNA recognition motif 2	Protein terminal ear1 homolog OS=Oryza sativa subsp. indica OX=39946 GN=PLA2 PE=2 SV=1	Function unknown	Protein terminal ear1-like [Symbiodinium microadriaticum]
c57501.graph_c0	2.08	3.5	1.86	4.92	10.49	23.71	1.45e-05	1.57116	up	--	Biological Process: cytoplasmic translation (GO:0002181);; Molecular Function: structural constituent of ribosome (GO:0003735);; Cellular Component: cytosolic large ribosomal subunit (GO:0022625);;	K02891|2.33313e-26|ppp:PHYPADRAFT_192476|K02891 large subunit ribosomal protein L22e | (RefSeq) hypothetical protein	Translation, ribosomal structure and biogenesis	Ribosomal L22e protein family	60S ribosomal protein L22-2 OS=Arabidopsis thaliana OX=3702 GN=RPL22B PE=2 SV=1	Translation, ribosomal structure and biogenesis	50S ribosomal protein L22e [Saprolegnia diclina VS20]
c100699.graph_c0	1.47	1.75	1.11	3.39	7.28	14.7	0.00117678	1.2776	up	General function prediction only	--	--	--	von Willebrand factor type A domain;; von Willebrand factor type A domain;; von Willebrand factor type A domain;; VWA domain containing CoxE-like protein;; Ring finger domain	E3 ubiquitin-protein ligase WAV3 OS=Arabidopsis thaliana OX=3702 GN=WAV3 PE=1 SV=1	Function unknown	PREDICTED: uncharacterized protein LOC104895248 [Beta vulgaris subsp. vulgaris]
c61976.graph_c0	0.32	0.85	0.41	2.28	2.84	2.81	0.00353125	1.16605	up	--	--	--	--	--	--	--	hypothetical protein AK812_SmicGene12205 [Symbiodinium microadriaticum]
c69335.graph_c0	3.15	4.42	5.82	14.45	14.95	13.05	0.000507897	1.07825	up	--	--	--	--	--	--	--	hypothetical protein EMIHUDRAFT_104001 [Emiliania huxleyi CCMP1516]
c103149.graph_c0	3.26	3.68	3.29	7.5	17.33	32.16	0.000562931	1.33642	up	Amino acid transport and metabolism	Molecular Function: hydrolase activity (GO:0016787);;	K16297|5.75319e-85|ppp:PHYPADRAFT_126071|K16297 serine carboxypeptidase-like clade II [EC:3.4.16.-] | (RefSeq) hypothetical protein	--	Serine carboxypeptidase	Serine carboxypeptidase-like 25 OS=Arabidopsis thaliana OX=3702 GN=SCPL25 PE=2 SV=2	Amino acid transport and metabolism	cathepsin a [Nannochloropsis gaditana]
c61463.graph_c0	13.68	28.32	15.28	73.95	67.94	71.79	1.7e-17	1.76948	up	--	--	--	--	--	--	--	hypothetical protein AK812_SmicGene38523 [Symbiodinium microadriaticum]
c87308.graph_c0	0	0.06	0.13	0.49	0.58	2.37	0.00476394	1.06137	up	--	--	K12392|4.24476e-19|smo:SELMODRAFT_269606|K12392 AP-1 complex subunit beta-1 | (RefSeq) hypothetical protein	Intracellular trafficking, secretion, and vesicular transport	Beta2-adaptin appendage, C-terminal sub-domain	Beta-adaptin-like protein B OS=Arabidopsis thaliana OX=3702 GN=BETAB-AD PE=1 SV=1	Intracellular trafficking, secretion, and vesicular transport	putative coatomer, gamma-subunit [Fragilariopsis cylindrus CCMP1102]
c64560.graph_c0	2.4	1.97	1.25	6.02	5.4	5.89	0.00515299	1.06397	up	--	--	--	Signal transduction mechanisms	--	--	Function unknown	Postacrosomal sheath WW domain-binding protein [Symbiodinium microadriaticum]
c27078.graph_c0	9.21	8.23	12.16	31.75	23.45	22.9	0.000468086	1.15105	up	--	--	--	--	--	--	--	Pregnancy-associated glycoprotein [Symbiodinium microadriaticum]
c79572.graph_c0	0.83	0.43	0.98	1.43	2.6	5.98	9.54e-05	1.40955	up	Energy production and conversion	Molecular Function: aldehyde dehydrogenase (NAD) activity (GO:0004029);; Molecular Function: methylmalonate-semialdehyde dehydrogenase (acylating) activity (GO:0004491);; Molecular Function: malonate-semialdehyde dehydrogenase (acetylating) activity (GO:0018478);; Molecular Function: metal ion binding (GO:0046872);; Biological Process: oxidation-reduction process (GO:0055114);;	K00140|0|sind:105169295|K00140 malonate-semialdehyde dehydrogenase (acetylating) / methylmalonate-semialdehyde dehydrogenase [EC:1.2.1.18 1.2.1.27] | (RefSeq) methylmalonate-semialdehyde dehydrogenase [acylating], mitochondrial-like	--	Aldehyde dehydrogenase family	Methylmalonate-semialdehyde dehydrogenase [acylating], mitochondrial OS=Arabidopsis thaliana OX=3702 GN=ALDH6B2 PE=1 SV=2	Lipid transport and metabolism	methylmalonate-semialdehyde dehydrogenase, mitochondrial precursor [Thraustotheca clavata]
c39235.graph_c0	3.18	2.25	3.22	6.05	8.41	19	0.00022172	1.32841	up	Translation, ribosomal structure and biogenesis	Biological Process: ribosomal large subunit assembly (GO:0000027);; Molecular Function: structural constituent of ribosome (GO:0003735);; Biological Process: translation (GO:0006412);; Cellular Component: cytosolic large ribosomal subunit (GO:0022625);; Molecular Function: organic cyclic compound binding (GO:0097159);; Molecular Function: heterocyclic compound binding (GO:1901363);;	K02893|3.50388e-45|csv:101222977|K02893 large subunit ribosomal protein L23Ae | (RefSeq) 60S ribosomal protein L23a-like	Translation, ribosomal structure and biogenesis	Ribosomal protein L23;; Ribosomal protein L23, N-terminal domain	60S ribosomal protein L23a OS=Daucus carota OX=4039 GN=RPL23A PE=2 SV=1	Translation, ribosomal structure and biogenesis	60S ribosomal protein L23a putative [Pythium insidiosum]

## Sheet: CK vs. PC
Additional file 3 List of annotated differentially expressed genes between pellicle cysts (PC) and control (CK)
#ID	CK1_FPKM	CK2_FPKM	CK3_FPKM	PC1_FPKM	PC2_FPKM	PC3_FPKM	FDR	log2FC	regulated	COG_class_annotation	GO_annotation	KEGG_annotation	KOG_class_annotation	Pfam_annotation	Swissprot_annotation	eggNOG_class_annotation	nr_annotation
c20819.graph_c0	2.82	4.1	2.46	1.25	0.8	0.56	0.000640448	-1.17801	down	Nucleotide transport and metabolism	--	--	--	NUDIX domain	--	Function unknown	hypothetical protein EMIHUDRAFT_232687 [Emiliania huxleyi CCMP1516]
c40298.graph_c1	2.87	7.23	4.03	0.8	0.24	0.69	1.00065e-06	-1.6895	down	--	--	--	--	--	--	--	hypothetical protein AK812_SmicGene36148 [Symbiodinium microadriaticum]
c24141.graph_c1	2.2	2.42	2.55	1.02	0.82	0.91	0.000466686	-1.02192	down	Posttranslational modification, protein turnover, chaperones	--	--	Posttranslational modification, protein turnover, chaperones	Pyridine nucleotide-disulphide oxidoreductase;; Pyridine nucleotide-disulphide oxidoreductase;; Pyridine nucleotide-disulphide oxidoreductase;; FAD binding domain;; Flavin-binding monooxygenase-like	NADPH-dependent thioredoxin reductase 3 OS=Arabidopsis thaliana OX=3702 GN=NTRC PE=1 SV=2	Posttranslational modification, protein turnover, chaperones	thioredoxin reductase [Encephalitozoon hellem ATCC 50504]
c87658.graph_c0	6.08	10.02	11.32	17.84	19.97	21.51	6.46038e-07	1.03328	up	--	--	--	--	--	--	Function unknown	hypothetical protein AK812_SmicGene12987 [Symbiodinium microadriaticum]
c100112.graph_c0	0.61	0.29	0.77	0	0.07	0.13	0.00489808	-1.04028	down	--	--	--	Intracellular trafficking, secretion, and vesicular transport	Armadillo/beta-catenin-like repeat;; HEAT repeat;; HEAT repeats;; HEAT-like repeat;; non-SMC mitotic condensation complex subunit 1;; Adaptin N terminal region;; CLASP N terminal;; DNA alkylation repair enzyme;; C-terminal domain of two-partite extracellular sensor domain;; Proteasome non-ATPase 26S subunit	Importin subunit alpha-1 OS=Arabidopsis thaliana OX=3702 GN=IMPA1 PE=1 SV=2	Intracellular trafficking, secretion, and vesicular transport	hypothetical protein AURANDRAFT_55534 [Aureococcus anophagefferens]
c113369.graph_c0	6.01	4.73	4.2	0.87	0.96	0.48	7.84144e-11	-1.93198	down	--	--	--	--	--	--	--	Alpha-amylase type B isozyme [Symbiodinium microadriaticum]
c101953.graph_c1	2.08	1.38	1.23	0.41	0.1	0	0.00294535	-1.09563	down	--	--	--	Function unknown	Leucine Rich repeat;; Leucine Rich repeats (2 copies);; Leucine rich repeat;; Leucine Rich Repeat	RAN GTPase-activating protein 2 OS=Arabidopsis thaliana OX=3702 GN=RANGAP2 PE=1 SV=2	Function unknown	Protein NLRC3 [Symbiodinium microadriaticum]
c76497.graph_c0	2.87	2.81	2.78	11.34	10.85	9.02	2.30735e-22	1.63293	up	--	Biological Process: response to stress (GO:0006950);;	--	--	Late embryogenesis abundant protein	Late embryogenesis abundant protein Lea5 OS=Citrus sinensis OX=2711 GN=LEA5 PE=2 SV=1	Function unknown	group 5 late embryogenesis abundant protein [Citrus unshiu]
c40406.graph_c0	0.81	0.58	0.67	1.71	3.14	1.93	1.22233e-05	1.34866	up	--	--	--	--	Zinc finger, C3HC4 type (RING finger)	--	--	Purple acid phosphatase 7 [Symbiodinium microadriaticum]
c58513.graph_c0	4.16	4.13	5.05	2.16	1.65	1.58	7.81242e-08	-1.07593	down	Signal transduction mechanisms	--	--	--	Ion transport protein;; Ligand-gated ion channel	Potassium channel KAT1 OS=Arabidopsis thaliana OX=3702 GN=KAT1 PE=1 SV=2	Intracellular trafficking, secretion, and vesicular transport	Potassium voltage-gated channel subfamily H member 6 [Symbiodinium microadriaticum]
c48726.graph_c0	0.56	1.16	0.61	2.74	2.98	2.82	1.06888e-06	1.47732	up	--	--	--	--	Zinc finger C-x8-C-x5-C-x3-H type (and similar)	--	Function unknown	Protein MEI2-like 2 [Symbiodinium microadriaticum]
c116799.graph_c0	7.74	9.5	10.67	3.02	2.36	3.23	1.14467e-14	-1.45999	down	--	--	--	--	--	--	--	Rhomboid-related protein 3 [Symbiodinium microadriaticum]
c93853.graph_c0	15.95	20.51	12.82	2.98	0.92	3.9	2.95548e-11	-1.98589	down	--	--	--	Translation, ribosomal structure and biogenesis	--	--	--	cytosolic large ribosomal subunit L11, partial [Pfiesteria piscicida]
c47560.graph_c1	0.54	0.86	0.6	2.66	2.76	2.58	2.25202e-12	1.76746	up	--	--	--	--	--	--	--	hypothetical protein AK812_SmicGene21318 [Symbiodinium microadriaticum]
c98136.graph_c0	1.89	2.28	1.84	0.23	0.19	0.16	4.2368e-09	-1.95383	down	--	--	--	--	--	--	--	hypothetical protein AK812_SmicGene8705 [Symbiodinium microadriaticum]
c87172.graph_c0	1.31	0.61	1.52	2.3	3.55	1.94	9.12968e-05	1.07281	up	--	--	--	--	--	--	--	hypothetical protein PHPALM_28055 [Phytophthora palmivora var. palmivora]
c110221.graph_c0	1.63	3.1	3.86	0.5	0.51	0.71	0.000511499	-1.26043	down	--	--	--	--	Ankyrin repeats (many copies);; Ankyrin repeats (3 copies)	--	--	--
c109927.graph_c0	3.08	3.06	2.91	1.15	0.82	1.05	3.61156e-05	-1.19117	down	--	--	--	--	BTB/POZ domain	--	--	hypothetical protein AK812_SmicGene7959 [Symbiodinium microadriaticum]
c26787.graph_c1	1.32	2.63	1.19	0.68	0.44	0.4	0.00281915	-1.06412	down	--	--	--	--	Hemerythrin HHE cation binding domain	--	--	hypothetical protein EMIHUDRAFT_456109 [Emiliania huxleyi CCMP1516]
c114667.graph_c0	6.77	6.62	6.69	3.06	2.46	1.93	1.97627e-14	-1.22516	down	--	--	--	--	--	--	--	hypothetical protein AK812_SmicGene23693 [Symbiodinium microadriaticum]
c77867.graph_c0	82.62	78.93	74.45	36.68	38.8	43.35	1.28774e-12	-1.11955	down	--	Molecular Function: superoxide dismutase activity (GO:0004784);; Cellular Component: cytoplasm (GO:0005737);; Molecular Function: nickel cation binding (GO:0016151);; Biological Process: removal of superoxide radicals (GO:0019430);;	K02977|8.12539e-15|mis:MICPUN_64440|K02977 small subunit ribosomal protein S27Ae | (RefSeq) hypothetical protein	--	Nickel-containing superoxide dismutase	--	Posttranslational modification, protein turnover, chaperones	Ubiquitin [Symbiodinium microadriaticum]
c102085.graph_c0	90.55	135.02	127.25	35.89	40.9	51.14	3.7509e-25	-1.40024	down	--	--	--	--	--	--	--	Eukaryotic translation initiation factor 5A-1 [Symbiodinium microadriaticum]
c58894.graph_c1	2.23	3.14	4.1	8.39	7.52	11.39	4.60688e-10	1.4136	up	--	--	--	--	--	--	--	hypothetical protein AK812_SmicGene15475 [Symbiodinium microadriaticum]
c39900.graph_c0	3.67	3.44	3.39	0.96	0.24	0.42	2.45408e-08	-1.73408	down	Transcription	--	--	General function prediction only	Leucine rich repeat;; Leucine Rich repeats (2 copies);; Leucine Rich Repeat	Plant intracellular Ras-group-related LRR protein 4 OS=Oryza sativa subsp. japonica OX=39947 GN=IRL4 PE=2 SV=1	Function unknown	hypothetical protein AURANDRAFT_24947, partial [Aureococcus anophagefferens]
c72252.graph_c0	1.23	0.43	2.12	3.81	3.75	3.64	0.000330891	1.17736	up	--	--	--	--	--	--	--	hypothetical protein AK812_SmicGene20729 [Symbiodinium microadriaticum]
c98999.graph_c0	1.05	1.42	1.12	4.74	2.99	3.86	2.77754e-07	1.44075	up	Transcription ;; Replication, recombination and repair	--	K14440|2.15036e-77|ath:AT1G48310|K14440 SWI/SNF-related matrix-associated actin-dependent regulator of chromatin subfamily A-like protein 1 [EC:3.6.4.12] | (RefSeq) CHR18; chromatin remodeling factor18	Chromatin structure and dynamics	Helicase conserved C-terminal domain;; SNF2 family N-terminal domain	DNA excision repair protein CSB OS=Oryza sativa subsp. japonica OX=39947 GN=CSB PE=2 SV=1	Replication, recombination and repair	chromatin remodeling factor18 [Arabidopsis thaliana]
c43358.graph_c0	1.73	1.32	1.15	0.46	0.14	0.16	2.94962e-05	-1.44365	down	Translation, ribosomal structure and biogenesis	--	--	Function unknown	Cupin superfamily protein;; Cupin-like domain	--	Function unknown	hypothetical protein LR48_Vigan728s001900 [Vigna angularis]
c89509.graph_c0	5.32	9.65	9.62	1.49	1.46	1.52	2.66178e-13	-1.54706	down	Translation, ribosomal structure and biogenesis	Molecular Function: ion channel activity (GO:0005216);; Biological Process: ion transmembrane transport (GO:0034220);;	--	Inorganic ion transport and metabolism	Ion transport protein;; Ion channel;; Polycystin cation channel;; Ankyrin repeats (3 copies);; Ankyrin repeats (many copies);; Ankyrin repeats (many copies);; Ankyrin repeat;; Ankyrin repeat	Two-pore potassium channel 1 OS=Arabidopsis thaliana OX=3702 GN=TPK1 PE=1 SV=2	Inorganic ion transport and metabolism	Potassium voltage-gated channel subfamily B member 2 [Symbiodinium microadriaticum]
c93022.graph_c0	5.11	5.96	4.49	2.06	2.1	1.47	1.84933e-06	-1.16133	down	Signal transduction mechanisms	--	--	Signal transduction mechanisms	Protein kinase domain;; Protein tyrosine kinase	CBL-interacting protein kinase 31 OS=Oryza sativa subsp. japonica OX=39947 GN=CIPK31 PE=1 SV=1	Signal transduction mechanisms	Calcium-dependent protein kinase 2 [Symbiodinium microadriaticum]
c93371.graph_c0	3.09	4.32	3.82	10.56	9.71	9.47	1.14587e-19	1.42634	up	--	--	--	--	--	--	--	hypothetical protein AK812_SmicGene9375 [Symbiodinium microadriaticum]
c30219.graph_c0	1.94	2.94	1.64	1.05	0.6	0.74	0.000837147	-1.02871	down	--	--	--	--	Exostosin family	--	--	Tubulin beta chain [Symbiodinium microadriaticum]
c99889.graph_c0	1.86	1.86	2.68	0.28	0.61	0.79	1.10239e-05	-1.36142	down	Signal transduction mechanisms	Molecular Function: transferase activity (GO:0016740);; Biological Process: single-organism cellular process (GO:0044763);;	K07198|6.6625e-22|gmx:100777468|K07198 5'-AMP-activated protein kinase, catalytic alpha subunit [EC:2.7.11.11] | (RefSeq) CBL-interacting serine/threonine-protein kinase 1-like	Cell cycle control, cell division, chromosome partitioning	Protein kinase domain;; Protein tyrosine kinase;; Phosphotransferase enzyme family;; Lipopolysaccharide kinase (Kdo/WaaP) family	Serine/threonine-protein kinase Aurora-3 OS=Arabidopsis thaliana OX=3702 GN=AUR3 PE=2 SV=1	Signal transduction mechanisms	PREDICTED: CBL-interacting serine/threonine-protein kinase 1-like [Glycine max]
c110629.graph_c0	8.11	7.86	7.45	3.27	2.27	2.48	2.34194e-11	-1.31477	down	--	--	--	--	--	--	--	hypothetical protein AK812_SmicGene21905 [Symbiodinium microadriaticum]
c89792.graph_c0	3.46	3.69	3.38	0.78	0.75	0.99	5.81763e-08	-1.55075	down	--	--	K10523|5.02372e-07|dosa:Os09t0338200-00|K10523 speckle-type POZ protein | (RAP-DB) Os09g0338200; BTB/POZ-like domain containing protein.	--	BTB/POZ domain	--	Function unknown	LON peptidase N-terminal domain and RING finger protein 1 [Symbiodinium microadriaticum]
c97271.graph_c0	1.65	1.34	1.44	3.33	3.74	2.92	3.03402e-05	1.07461	up	--	--	--	--	--	--	Posttranslational modification, protein turnover, chaperones	--
c46525.graph_c1	18.43	21.97	15.9	6.65	7.5	4.92	1.70099e-13	-1.3785	down	--	--	--	--	--	--	--	hypothetical protein AK812_SmicGene31477 [Symbiodinium microadriaticum]
c108322.graph_c0	2.51	2.2	2.7	0.41	0.7	0.59	2.72361e-06	-1.47286	down	--	Molecular Function: transferase activity (GO:0016740);;	K03845|1.11821e-52|mus:103981289|K03845 alpha-1,3-mannosyltransferase [EC:2.4.1.258] | (RefSeq) dol-P-Man:Man(5)GlcNAc(2)-PP-Dol alpha-1,3-mannosyltransferase	Carbohydrate transport and metabolism	ALG3 protein	Dol-P-Man:Man(5)GlcNAc(2)-PP-Dol alpha-1,3-mannosyltransferase OS=Arabidopsis thaliana OX=3702 GN=ALG3 PE=1 SV=1	Function unknown	dol-P-Man:Man(5)GlcNAc(2)-PP-Dol alpha-1,3-mannosyltransferase [Herrania umbratica]
c74775.graph_c0	8.74	9.24	10.78	3.56	4.86	4.06	1.66576e-09	-1.032	down	--	--	--	--	--	--	--	hypothetical protein AK812_SmicGene14118 [Symbiodinium microadriaticum]
c64405.graph_c0	2.02	1.99	2.13	0.25	0	0	0.000129522	-1.3662	down	Posttranslational modification, protein turnover, chaperones	--	K08770|2.6259e-12|pper:PRUPE_ppa016848mg|K08770 ubiquitin C | (RefSeq) hypothetical protein	Translation, ribosomal structure and biogenesis	Ubiquitin family	Polyubiquitin OS=Phytophthora infestans OX=4787 PE=1 SV=2	Posttranslational modification, protein turnover, chaperones	ubiquitin [Noctiluca scintillans]
c24979.graph_c0	3.93	3.12	3.98	1.01	1.17	1.74	1.70646e-05	-1.16533	down	Carbohydrate transport and metabolism ;; Amino acid transport and metabolism ;; General function prediction only	--	--	--	EamA-like transporter family	--	--	hypothetical protein AK812_SmicGene24527 [Symbiodinium microadriaticum]
c59361.graph_c0	26.08	32.17	34.07	14.12	12.69	16.93	7.38322e-07	-1.07278	down	--	--	--	--	--	--	--	unknown [Pfiesteria piscicida]
c84003.graph_c0	5	8.48	8.46	2.18	2.44	2.7	1.23039e-05	-1.23736	down	--	--	--	--	Ctr copper transporter family	--	Function unknown	hypothetical protein THAOC_30982 [Thalassiosira oceanica]
c64413.graph_c0	1.06	1.31	1.14	0	0.22	0.13	0.000130633	-1.3868	down	--	--	--	Energy production and conversion	Mitochondrial carrier protein	--	Function unknown	mitochondrial tricarboxylate transporter-like protein 1 [Karlodinium veneficum]
c106216.graph_c0	2.1	2	2.01	0.61	0.78	0.48	0.000932546	-1.12061	down	--	--	--	--	--	--	--	hypothetical protein AK812_SmicGene41763 [Symbiodinium microadriaticum]
c94310.graph_c0	5.41	4.52	6.48	0.63	0.74	0.64	2.69454e-34	-2.4326	down	--	--	--	--	--	--	--	Nicotinamide phosphoribosyltransferase [Symbiodinium microadriaticum]
c82103.graph_c5	2.53	3.83	4.54	1.71	0.96	0.47	0.00589333	-1.02507	down	--	--	--	General function prediction only	Leucine Rich repeats (2 copies);; Leucine rich repeat;; Leucine Rich Repeat	Dynein regulatory complex subunit 3 OS=Chlamydomonas reinhardtii OX=3055 GN=DRC3 PE=1 SV=1	Function unknown	BTB and MATH domain-containing protein 40 [Symbiodinium microadriaticum]
c59263.graph_c1	4.29	1.92	2.21	16.76	23.06	16.86	4.45005e-05	1.42333	up	--	--	--	--	--	--	--	Thioredoxin domain-containing protein [Symbiodinium microadriaticum]
c42220.graph_c0	0	0	0	1.18	2.06	3.29	0.000510649	1.17667	up	--	--	--	--	RING-like zinc finger	--	--	--
c70177.graph_c0	3.24	3.01	3.08	1.3	1.21	0.73	0.000341207	-1.13027	down	--	--	--	Function unknown	Protein of unknown function (DUF563)	--	Function unknown	--
c47065.graph_c0	1.36	1.32	1.46	0.53	0.29	0.65	6.23611e-05	-1.12032	down	Posttranslational modification, protein turnover, chaperones	--	--	--	--	--	Function unknown	putative UDP-N-acetylglucosamine--peptide N-acetylglucosaminyltransferase SEC [Symbiodinium microadriaticum]
c110113.graph_c0	9.97	10.91	9.91	3.75	3.42	2.71	1.19175e-20	-1.43942	down	--	--	K13109|1.17396e-20|pda:103719213|K13109 IK cytokine | (RefSeq) suppressor of mec-8 and unc-52 protein homolog 2	Signal transduction mechanisms	RED-like protein N-terminal region	Suppressor of mec-8 and unc-52 protein homolog 2 OS=Arabidopsis thaliana OX=3702 GN=SMU2 PE=1 SV=1	Function unknown	Protein Red [Symbiodinium microadriaticum]
c104546.graph_c0	18.82	18.13	21.24	7.46	8.13	8.11	7.45731e-38	-1.21434	down	Signal transduction mechanisms	--	--	Lipid transport and metabolism	Ankyrin repeats (many copies);; Ankyrin repeats (3 copies)	--	--	putative NADPH:quinone oxidoreductase 1 [Symbiodinium microadriaticum]
c29316.graph_c0	2.69	3.98	4.12	0.82	0.79	0.98	3.66297e-07	-1.50299	down	--	--	--	--	Lysine methyltransferase;; Lysine methyltransferase	--	--	--
c98894.graph_c0	10.76	8.8	6.9	5.48	4.18	1.28	2.37207e-07	-1.20987	down	--	--	--	--	--	--	--	cyanophycinase-like protein [Chrysochromulina sp. CCMP291]
c47945.graph_c0	16.99	8.85	6.37	1.77	0.97	3.26	0.00221415	-1.13071	down	--	--	--	--	--	--	--	Protein phosphatase 1 regulatory subunit 12B [Symbiodinium microadriaticum]
c39055.graph_c0	2.17	1.22	1.4	0.59	0.55	0.6	0.00121938	-1.02767	down	--	--	--	--	Ankyrin repeat;; Ankyrin repeats (3 copies);; Ankyrin repeats (many copies);; Ankyrin repeat;; Ankyrin repeat	--	--	Radial spoke head 1-like [Symbiodinium microadriaticum]
c92950.graph_c1	4.88	3.79	5.06	9.6	8.38	10.02	9.05101e-10	1.04925	up	--	Molecular Function: protein binding (GO:0005515);; Biological Process: microtubule-based process (GO:0007017);; Cellular Component: intracellular part (GO:0044424);;	K17262|7.5078e-14|zma:100193227|K17262 tubulin-folding cofactor B | (RefSeq) GRMZM2G127581; uncharacterized LOC100193227	--	CAP-Gly domain	Tubulin-folding cofactor B OS=Arabidopsis thaliana OX=3702 GN=TFCB PE=1 SV=1	Cell cycle control, cell division, chromosome partitioning	Putative Dynactin [Rhizopus microsporus]
c104753.graph_c0	0.82	0.67	0.85	3.52	3.29	2.27	1.63782e-30	1.93989	up	--	--	--	Signal transduction mechanisms	Putative ephrin-receptor like;; Transient receptor potential (TRP) ion channel	--	Function unknown	Protein SphX [Symbiodinium microadriaticum]
c97344.graph_c1	3.47	3.37	2.66	0.16	0.19	0.07	1.72795e-34	-3.27426	down	--	--	--	--	--	--	--	hypothetical protein AK812_SmicGene38155 [Symbiodinium microadriaticum]
c33164.graph_c0	7.55	8.65	10.43	25.64	16.85	24.08	1.10978e-06	1.127	up	Energy production and conversion	Molecular Function: succinate dehydrogenase activity (GO:0000104);; Molecular Function: heme binding (GO:0020037);; Molecular Function: metal ion binding (GO:0046872);; Biological Process: oxidation-reduction process (GO:0055114);;	--	Energy production and conversion	FAD binding domain;; FAD dependent oxidoreductase;; NAD(P)-binding Rossmann-like domain;; FAD dependent oxidoreductase	--	Energy production and conversion	probable fumerate reductase, partial [Heterocapsa triquetra]
c101700.graph_c0	16.82	13.47	12.15	2.33	6.05	4.5	0.000126667	-1.3222	down	--	Molecular Function: RNA binding (GO:0003723);; Molecular Function: structural constituent of ribosome (GO:0003735);; Biological Process: translation (GO:0006412);; Cellular Component: small ribosomal subunit (GO:0015935);; Cellular Component: membrane (GO:0016020);;	K02985|1.20449e-18|cam:101509611|K02985 small subunit ribosomal protein S3e | (RefSeq) 40S ribosomal protein S3-3	Translation, ribosomal structure and biogenesis	--	40S ribosomal protein S3-1 OS=Arabidopsis thaliana OX=3702 GN=RPS3A PE=1 SV=1	Translation, ribosomal structure and biogenesis	40S ribosomal protein S3-3 [Symbiodinium microadriaticum]
c43740.graph_c0	6.32	5.76	5.55	2.47	2.49	2.14	4.83864e-08	-1.101	down	--	--	--	--	Zinc finger, C3HC4 type (RING finger)	--	--	--
c93828.graph_c0	1.08	1.95	0.68	0.3	0.16	0.24	0.0022258	-1.14076	down	Carbohydrate transport and metabolism	--	--	General function prediction only	Fructosamine kinase;; Phosphotransferase enzyme family	Protein-ribulosamine 3-kinase, chloroplastic OS=Oryza sativa subsp. indica OX=39946 GN=OsI_09747 PE=3 SV=1	Carbohydrate transport and metabolism	hypothetical protein EMIHUDRAFT_71649 [Emiliania huxleyi CCMP1516]
c40231.graph_c0	1.33	1.55	1.47	0.78	0.34	0.34	0.000645131	-1.08577	down	Function unknown	--	--	--	Tetratricopeptide repeat;; Tetratricopeptide repeat;; Tetratricopeptide repeat;; Tetratricopeptide repeat;; Tetratricopeptide repeat	--	Function unknown	hypothetical protein AK812_SmicGene40132 [Symbiodinium microadriaticum]
c88258.graph_c2	11.71	12.02	9.07	4.85	4.28	4.11	3.84235e-07	-1.11079	down	--	--	--	--	--	--	--	hypothetical protein AK812_SmicGene868 [Symbiodinium microadriaticum]
c97190.graph_c0	7.9	7.14	11.05	27.45	16.37	28.52	5.3419e-05	1.19973	up	--	--	--	--	Fungal cellulose binding domain;; Toxin 7	--	Function unknown	hypothetical protein M427DRAFT_67265, partial [Gonapodya prolifera JEL478]
c113672.graph_c0	2.83	2.95	2.99	0.39	0.13	0.15	4.27698e-10	-2.076	down	--	Cellular Component: ribosome (GO:0005840);;	--	--	Ubiquitin family;; Ubiquitin family	Ubiquitin OS=Avena sativa OX=4498 PE=1 SV=1	Translation, ribosomal structure and biogenesis	hypothetical protein TSUD_86710 [Trifolium subterraneum]
c29876.graph_c0	2.67	3.07	4.91	0.28	0.15	1	0.000111009	-1.39917	down	--	--	--	--	--	--	--	Presequence protease 1, chloroplastic/mitochondrial [Symbiodinium microadriaticum]
c100287.graph_c3	4.34	3.34	5.01	19.88	10.27	8.94	0.00137515	1.06776	up	Signal transduction mechanisms	Molecular Function: kinase activity (GO:0016301);; Biological Process: phosphorylation (GO:0016310);;	K08857|8.54736e-22|crb:CARUB_v10019975mg|K08857 NIMA (never in mitosis gene a)-related kinase 1/4/5 [EC:2.7.11.1] | (RefSeq) hypothetical protein	General function prediction only	Protein kinase domain;; Protein tyrosine kinase	Serine/threonine-protein kinase Nek1 OS=Arabidopsis thaliana OX=3702 GN=NEK1 PE=2 SV=2	Signal transduction mechanisms	serine/threonine-protein kinase Nek6 [Lactuca sativa]
c27128.graph_c0	2.68	2.06	2.17	0.88	0.51	0.78	7.10803e-06	-1.25868	down	--	--	--	General function prediction only	Galactose oxidase, central domain;; Galactose oxidase, central domain;; Kelch motif;; Kelch motif;; Kelch motif	Dynein alpha chain, flagellar outer arm OS=Chlamydomonas reinhardtii OX=3055 GN=ODA11 PE=3 SV=2	Function unknown	Kelch repeat-containing proteins [Ceraceosorus bombacis]
c113475.graph_c0	3.03	2.82	1.96	0.67	0.64	0.49	1.09219e-06	-1.49373	down	--	--	--	--	MYND finger	--	Posttranslational modification, protein turnover, chaperones	hypothetical protein B5S30_g4601 [[Candida] boidinii]
c28104.graph_c0	15.07	15.04	13.87	5.69	6.48	4.4	1.46703e-06	-1.23054	down	--	--	--	--	Phosphopantetheine attachment site	--	--	--
c75500.graph_c0	3.21	2.27	2.21	1.09	1	0.39	0.00658224	-1.00503	down	Coenzyme transport and metabolism	--	--	--	Methyltransferase domain;; Methyltransferase domain;; Methyltransferase domain;; Methyltransferase domain;; Methyltransferase domain;; Methyltransferase small domain;; Ribosomal RNA adenine dimethylase;; ubiE/COQ5 methyltransferase family;; Nodulation protein S (NodS)	Ribosomal RNA small subunit methyltransferase, mitochondrial OS=Arabidopsis thaliana OX=3702 GN=DIM1B PE=1 SV=1	Secondary metabolites biosynthesis, transport and catabolism	putative methyltransferase C1347.09 [Symbiodinium microadriaticum]
c27488.graph_c0	1.54	1.92	1.04	0.3	0.23	0.23	1.2128e-05	-1.50243	down	--	Cellular Component: cell part (GO:0044464);;	--	General function prediction only	Rab-GTPase-TBC domain	--	Function unknown	predicted protein [Hordeum vulgare subsp. vulgare]
c21226.graph_c0	1.63	1.66	1.9	0.84	0.53	0.35	9.27562e-05	-1.15033	down	--	--	--	--	Methyltransferase domain;; Aspartyl/Asparaginyl beta-hydroxylase	--	--	hypothetical protein AK812_SmicGene5580 [Symbiodinium microadriaticum]
c95574.graph_c0	4.71	6.01	5.91	1.84	2	1.73	1.6508e-07	-1.39711	down	Posttranslational modification, protein turnover, chaperones	Molecular Function: catalytic activity (GO:0003824);;	--	Posttranslational modification, protein turnover, chaperones	Trypsin-like peptidase domain;; PDZ domain;; Trypsin;; PDZ domain (Also known as DHR or GLGF)	Protease Do-like 1, chloroplastic OS=Arabidopsis thaliana OX=3702 GN=DEGP1 PE=1 SV=2	Posttranslational modification, protein turnover, chaperones	Protease Do-like 1, chloroplastic [Symbiodinium microadriaticum]
c21027.graph_c0	15.74	11.73	16.85	49.6	40.03	48.08	3.01834e-14	1.42537	up	--	Biological Process: mitotic sister chromatid segregation (GO:0000070);; Biological Process: transcription from RNA polymerase II promoter (GO:0006366);; Biological Process: protein dephosphorylation (GO:0006470);; Biological Process: response to stress (GO:0006950);; Cellular Component: protein serine/threonine phosphatase complex (GO:0008287);; Biological Process: regulation of cell cycle proces…	K06269|1.17148e-10|pxb:103939751|K06269 serine/threonine-protein phosphatase PP1 catalytic subunit [EC:3.1.3.16] | (RefSeq) serine/threonine-protein phosphatase PP1	--	Serine-threonine protein phosphatase N-terminal domain	Serine/threonine-protein phosphatase PP1 OS=Brassica oleracea OX=3712 GN=PP1 PE=2 SV=1	Signal transduction mechanisms	protein phosphatase type 1 [Mycena chlorophos]
c113812.graph_c0	2.74	3.06	2	1.28	0.23	0.45	0.00216713	-1.12076	down	--	--	--	--	TFIIS helical bundle-like domain	--	--	--
c97802.graph_c0	1.67	1.99	1.82	0.62	0.86	0.48	0.00151806	-1.02441	down	--	Molecular Function: transferase activity, transferring glycosyl groups (GO:0016757);;	--	Carbohydrate transport and metabolism	Galactosyltransferase	Beta-1,3-galactosyltransferase GALT1 OS=Arabidopsis thaliana OX=3702 GN=GALT1 PE=1 SV=1	Function unknown	Beta-1,3-galactosyltransferase 15 [Symbiodinium microadriaticum]
c103102.graph_c0	6.62	7.12	7.32	2.92	2.64	3.43	1.72454e-08	-1.04398	down	--	--	--	--	--	--	--	hypothetical protein AK812_SmicGene38053 [Symbiodinium microadriaticum]
c110347.graph_c0	1.41	2.18	1.94	0.27	0.42	0.11	2.79835e-06	-1.60207	down	--	--	--	--	--	--	--	putative sulfate transporter YbaR [Symbiodinium microadriaticum]
c104799.graph_c0	1.82	1.93	2.56	4.99	3.54	5.17	1.64216e-14	1.18491	up	Carbohydrate transport and metabolism	--	--	--	PA14 domain	--	Function unknown	Thermitase [Symbiodinium microadriaticum]
c45858.graph_c0	1.68	1.91	1.71	3.69	3.76	3.86	3.64841e-17	1.16658	up	--	--	--	--	--	--	--	hypothetical protein AK812_SmicGene33078 [Symbiodinium microadriaticum]
c101780.graph_c0	0.91	1.32	1.04	3.55	2.85	3.36	1.21553e-05	1.29156	up	--	--	--	--	--	--	--	Kinesin-like protein KIF13B [Symbiodinium microadriaticum]
c90577.graph_c0	8.22	6.22	8.09	2.56	1.54	2.08	1.61601e-12	-1.55302	down	--	--	--	--	--	--	--	hypothetical protein AURANDRAFT_63431 [Aureococcus anophagefferens]
c97853.graph_c7	2.15	2.87	3.08	1.02	0.55	0.45	5.28584e-05	-1.32537	down	Lipid transport and metabolism	--	--	--	alpha/beta hydrolase fold;; Alpha/beta hydrolase family;; Serine aminopeptidase, S33	--	Function unknown	alpha/beta-hydrolase [Trametes coccinea BRFM310]
c72511.graph_c0	2.37	2.25	1.83	1.06	0.56	0.65	0.000372999	-1.07984	down	--	--	K20027|1.1739e-13|sita:101757380|K20027 palmitoyltransferase ZDHHC1/11 [EC:2.3.1.225] | (RefSeq) probable protein S-acyltransferase 22	General function prediction only	DHHC palmitoyltransferase	Probable protein S-acyltransferase 22 OS=Arabidopsis thaliana OX=3702 GN=PAT22 PE=2 SV=2	Function unknown	putative palmitoyltransferase ZDHHC11 [Symbiodinium microadriaticum]
c60480.graph_c0	4.7	4.98	4.42	2.25	1.09	1.93	0.000340666	-1.06912	down	Posttranslational modification, protein turnover, chaperones	Molecular Function: catalytic activity (GO:0003824);;	K09584|2.01846e-19|ccp:CHC_T00008968001|K09584 protein disulfide-isomerase A6 [EC:5.3.4.1] | (RefSeq) Putative protein disulfide-isomerase, PDIA-2 Endoplasmic reticulum lumen	Posttranslational modification, protein turnover, chaperones	Thioredoxin;; Thioredoxin-like domain	Protein disulfide-isomerase 2-3 OS=Arabidopsis thaliana OX=3702 GN=PDIL2-3 PE=2 SV=1	Posttranslational modification, protein turnover, chaperones	hypothetical protein AURANDRAFT_60689 [Aureococcus anophagefferens]
c73212.graph_c0	3.35	2.64	2.49	0.81	0.38	0.59	1.08542e-05	-1.45861	down	--	--	--	--	--	--	--	hypothetical protein AK812_SmicGene27885 [Symbiodinium microadriaticum]
c78711.graph_c0	4.66	2.98	3.45	0	0.56	0.55	1.63197e-06	-1.68909	down	--	--	--	--	--	--	--	hypothetical protein AK812_SmicGene39651 [Symbiodinium microadriaticum]
c65493.graph_c0	4.4	3.59	3.55	1.59	1.34	1.03	1.52064e-09	-1.27276	down	--	--	K16608|9.9481e-39|cre:CHLREDRAFT_119250|K16608 tubulin monoglycylase TTLL3/8 [EC:6.3.2.-] | (RefSeq) hypothetical protein	Posttranslational modification, protein turnover, chaperones	Tubulin-tyrosine ligase family	--	Function unknown	hypothetical protein GUITHDRAFT_43747, partial [Guillardia theta CCMP2712]
c66992.graph_c0	0.39	0.44	0.82	1.9	2.29	3.1	2.62999e-09	1.72993	up	Nucleotide transport and metabolism ;; General function prediction only	--	--	--	Amidohydrolase family;; Amidohydrolase family	--	Nucleotide transport and metabolism	cytosine deaminase/metal dependent hydrolase [Micromonas commoda]
c102537.graph_c0	1.64	2.32	2.17	0.5	0.16	0.69	1.52163e-05	-1.42716	down	Function unknown	--	--	Function unknown	Saccharopine dehydrogenase NADP binding domain;; NAD dependent epimerase/dehydratase family	Probable mitochondrial saccharopine dehydrogenase-like oxidoreductase At5g39410 OS=Arabidopsis thaliana OX=3702 GN=At5g39410 PE=1 SV=2	Function unknown	saccharopine dehydrogenase [Chrysochromulina sp. CCMP291]
c63913.graph_c0	3.82	4.11	3.74	1.79	1.34	1.1	1.89519e-09	-1.21363	down	--	--	--	--	--	--	Function unknown	hypothetical protein EMIHUDRAFT_441558 [Emiliania huxleyi CCMP1516]
c95684.graph_c0	6.9	7.14	6.81	3.25	3	2.89	4.46102e-08	-1.00415	down	--	--	--	--	Ligand-gated ion channel	Glutamate receptor 2.6 OS=Arabidopsis thaliana OX=3702 GN=GLR2.6 PE=2 SV=2	--	hypothetical protein FRACYDRAFT_247955 [Fragilariopsis cylindrus CCMP1102]
c42918.graph_c1	7.02	5.58	6.05	13.05	17.64	16.55	7.73278e-06	1.10322	up	--	Molecular Function: kinase activity (GO:0016301);;	--	General function prediction only	Protein kinase domain	Serine/threonine-protein kinase AtPK2/AtPK19 OS=Arabidopsis thaliana OX=3702 GN=ATPK2 PE=1 SV=2	Signal transduction mechanisms	Kinesin-like protein KIF19 [Symbiodinium microadriaticum]
c98508.graph_c1	8.44	6.34	10.91	21.54	17.73	19.64	1.18566e-06	1.0659	up	Inorganic ion transport and metabolism	Molecular Function: binding (GO:0005488);; Cellular Component: membrane (GO:0016020);;	--	Inorganic ion transport and metabolism	Cation transporter/ATPase, N-terminus;; E1-E2 ATPase	ATPase 2, plasma membrane-type OS=Arabidopsis thaliana OX=3702 GN=AHA2 PE=1 SV=2	Inorganic ion transport and metabolism	Calcium-transporting ATPase 1 [Symbiodinium microadriaticum]
c98664.graph_c3	1.42	1.96	2.06	0.56	0.65	0.66	0.000122287	-1.12916	down	--	--	--	--	Ankyrin repeats (3 copies);; Ankyrin repeats (many copies);; Ankyrin repeat;; Ankyrin repeat;; Ankyrin repeats (many copies)	--	Function unknown	hypothetical protein Ctob_013184 [Chrysochromulina sp. CCMP291]
c57452.graph_c0	2.32	2.21	2.55	1.11	0.75	0.63	7.58051e-07	-1.18968	down	--	--	--	--	--	--	Function unknown	putative membrane protein [Symbiodinium microadriaticum]
c115165.graph_c0	5.54	7.13	4.63	2.01	2.74	1.97	0.000123062	-1.06903	down	--	--	--	--	Zinc finger, C3HC4 type (RING finger)	--	--	--
c81877.graph_c0	4.6	5.13	5.6	1.89	2.02	2.2	7.73863e-07	-1.09628	down	Coenzyme transport and metabolism ;; Translation, ribosomal structure and biogenesis	--	--	--	RimK-like ATP-grasp domain;; Prokaryotic glutathione synthetase, ATP-grasp domain;; Leucine Rich repeats (2 copies);; Leucine rich repeat;; ATP-grasp domain	--	--	--
c96035.graph_c0	77.72	64.18	71.36	16.93	20.83	19.37	6.09351e-48	-1.80592	down	--	--	--	--	--	--	--	hypothetical protein AK812_SmicGene15027 [Symbiodinium microadriaticum]
c42551.graph_c0	1.52	1.62	1.44	0.44	0.2	0.1	1.52247e-08	-1.75543	down	General function prediction only	--	K17710|3.92454e-26|cvr:CHLNCDRAFT_58444|K17710 pentatricopeptide repeat domain-containing protein 1 | (RefSeq) hypothetical protein	Secondary metabolites biosynthesis, transport and catabolism	PPR repeat family;; PPR repeat;; Pentatricopeptide repeat domain;; O-methyltransferase;; Methyltransferase domain;; PPR repeat	Pentatricopeptide repeat-containing protein At2g31400, chloroplastic OS=Arabidopsis thaliana OX=3702 GN=At2g31400 PE=2 SV=1	Function unknown	Catechol O-methyltransferase [Symbiodinium microadriaticum]
c98964.graph_c0	3.05	3.82	2.58	1.22	1.05	0.52	9.63436e-06	-1.29092	down	--	--	--	Posttranslational modification, protein turnover, chaperones	--	--	Posttranslational modification, protein turnover, chaperones	Ferredoxin--NADP reductase, cyanelle [Symbiodinium microadriaticum]
c80438.graph_c0	5.38	5.38	5.33	14.1	15.53	14.47	1.82972e-10	1.35332	up	--	--	--	--	NAD:arginine ADP-ribosyltransferase	--	--	hypothetical protein SDRG_05006 [Saprolegnia diclina VS20]
c118873.graph_c0	12.84	25.44	31.65	5.53	6.39	5.14	8.22699e-12	-1.70239	down	--	--	--	--	--	--	--	Extended synaptotagmin-3 [Symbiodinium microadriaticum]
c93434.graph_c1	18.22	18.14	19.09	5.62	7.93	4.44	9.95952e-13	-1.47594	down	Carbohydrate transport and metabolism	Molecular Function: catalytic activity (GO:0003824);; Biological Process: metabolic process (GO:0008152);;	K01869|7.9306e-10|apro:F751_0548|K01869 leucyl-tRNA synthetase [EC:6.1.1.4] | (RefSeq) Leucine-tRNA ligase	Carbohydrate transport and metabolism	Glyceraldehyde 3-phosphate dehydrogenase, C-terminal domain	Glyceraldehyde-3-phosphate dehydrogenase 3, cytosolic OS=Zea mays OX=4577 GN=GAPC3 PE=2 SV=1	Carbohydrate transport and metabolism	glyceraldehyde-3-phosphate dehydrogenase [Pythium insidiosum]
c45496.graph_c0	1.69	1.79	1.76	0.57	0.66	0.48	3.47981e-08	-1.29003	down	--	--	--	--	--	--	--	hypothetical protein AK812_SmicGene6529 [Symbiodinium microadriaticum]
c97966.graph_c0	3.08	3.11	3.22	0.76	0.34	0.48	2.31699e-19	-2.09289	down	--	--	--	--	Poly(ADP-ribose) polymerase catalytic domain;; WWE domain	--	Function unknown	Poly [ADP-ribose] polymerase 11 [Symbiodinium microadriaticum]
c21177.graph_c0	1.62	1.73	1.4	0.15	0.2	0.14	3.5849e-08	-1.85613	down	--	--	K03850|7.39969e-37|apro:F751_1473|K03850 alpha-1,2-glucosyltransferase [EC:2.4.1.256] | (RefSeq) Dol-P-Glc:Glc(2)Man(9)GlcNAc(2)-PP-Dol alpha-1,2-glucosyltransferase	--	DIE2/ALG10 family	Dol-P-Glc:Glc(2)Man(9)GlcNAc(2)-PP-Dol alpha-1,2-glucosyltransferase OS=Arabidopsis thaliana OX=3702 GN=ALG10 PE=1 SV=1	Function unknown	hypothetical protein COEREDRAFT_41657 [Coemansia reversa NRRL 1564]
c104052.graph_c4	7.28	6.84	7.54	1.73	1.36	1.5	2.09818e-47	-2.00749	down	--	--	K12898|2.14693e-26|ppp:PHYPADRAFT_162342|K12898 heterogeneous nuclear ribonucleoprotein F/H | (RefSeq) hypothetical protein	RNA processing and modification	RNA recognition motif. (a.k.a. RRM, RBD, or RNP domain);; RNA recognition motif. (a.k.a. RRM, RBD, or RNP domain)	--	Function unknown	RNA-binding protein fusilli [Symbiodinium microadriaticum]
c95018.graph_c0	4.91	3.95	4.45	1.57	1.71	1.9	2.1933e-07	-1.15872	down	Signal transduction mechanisms	--	--	Carbohydrate transport and metabolism	Calcineurin-like phosphoesterase;; Iron/zinc purple acid phosphatase-like protein C	Purple acid phosphatase 21 OS=Arabidopsis thaliana OX=3702 GN=PAP21 PE=2 SV=1	Function unknown	purple acid phosphatase 22-like protein [Chrysochromulina sp. CCMP291]
c65683.graph_c0	1.34	1.31	1.16	0.25	0.43	0.33	0.000144212	-1.25469	down	--	--	K17964|4.03362e-41|gra:105788638|K17964 leucine-rich PPR motif-containing protein, mitochondrial | (RefSeq) pentatricopeptide repeat-containing protein At5g61990, mitochondrial	General function prediction only	PPR repeat family;; Pentatricopeptide repeat domain;; PPR repeat;; PPR repeat;; Pentacotripeptide-repeat region of PRORP	Pentatricopeptide repeat-containing protein At2g18940, chloroplastic OS=Arabidopsis thaliana OX=3702 GN=At2g18940 PE=2 SV=1	Function unknown	Pentatricopeptide repeat-containing protein, chloroplastic [Symbiodinium microadriaticum]
c67755.graph_c1	12.18	19.1	19.78	5.79	7.17	8.01	4.78808e-07	-1.11947	down	--	--	--	--	--	--	--	hypothetical protein AK812_SmicGene20532 [Symbiodinium microadriaticum]
c28088.graph_c0	1.62	1.87	1.93	0.8	0.67	0.53	0.000632467	-1.03371	down	General function prediction only	Molecular Function: binding (GO:0005488);; Biological Process: DNA metabolic process (GO:0006259);; Molecular Function: hydrolase activity (GO:0016787);;	--	RNA processing and modification	AAA domain;; AAA domain;; AAA domain;; Helicase	Probable RNA helicase SDE3 OS=Arabidopsis thaliana OX=3702 GN=SDE3 PE=1 SV=1	--	putative helicase MOV-10 [Symbiodinium microadriaticum]
c104852.graph_c0	14.16	16.31	18.1	30.28	29.43	33.27	2.49288e-36	1.05126	up	Amino acid transport and metabolism	Molecular Function: binding (GO:0005488);; Biological Process: cellular amino acid biosynthetic process (GO:0008652);; Biological Process: glutamine family amino acid metabolic process (GO:0009064);; Cellular Component: plastid (GO:0009536);; Molecular Function: oxidoreductase activity, acting on the CH-NH2 group of donors (GO:0016638);;	K00284|0|bvg:104889481|K00284 glutamate synthase (ferredoxin) [EC:1.4.7.1] | (RefSeq) ferredoxin-dependent glutamate synthase, chloroplastic	Amino acid transport and metabolism	Conserved region in glutamate synthase;; Glutamine amidotransferases class-II;; Glutamate synthase central domain;; GXGXG motif	Ferredoxin-dependent glutamate synthase OS=Porphyra purpurea OX=2787 GN=gltB PE=3 SV=1	Amino acid transport and metabolism	Ferredoxin-dependent glutamate synthase [Symbiodinium microadriaticum]
c121383.graph_c0	1.6	1.8	1.66	4.29	4.45	5.12	0.000783266	1.08328	up	--	--	--	--	p25-alpha	--	--	Adenylate cyclase [Symbiodinium microadriaticum]
c20958.graph_c0	2.4	2.46	3.09	1.05	2.37	1.06	0.000608727	-1.03499	down	--	--	--	--	--	--	--	hypothetical protein AK812_SmicGene11997 [Symbiodinium microadriaticum]
c58106.graph_c0	2.25	2.72	2.78	0.6	0.51	0.5	8.10079e-10	-1.64143	down	Posttranslational modification, protein turnover, chaperones	--	K11752|1.59043e-09|smo:SELMODRAFT_102410|K11752 diaminohydroxyphosphoribosylaminopyrimidine deaminase / 5-amino-6-(5-phosphoribosylamino)uracil reductase [EC:3.5.4.26 1.1.1.193] | (RefSeq) hypothetical protein	--	Domain of unknown function (DUF1768);; 2OG-Fe(II) oxygenase superfamily	--	Function unknown	Swarming motility protein YbiA [Symbiodinium microadriaticum]
c122706.graph_c0	20.82	13.33	9.3	4.48	2.9	4.86	0.00012755	-1.3363	down	--	Molecular Function: organic cyclic compound binding (GO:0097159);; Molecular Function: heterocyclic compound binding (GO:1901363);;	--	--	Zinc finger C-x8-C-x5-C-x3-H type (and similar);; Torus domain	Zinc finger CCCH domain-containing protein 28 OS=Oryza sativa subsp. japonica OX=39947 GN=Os04g0438700 PE=2 SV=1	Function unknown	Similar to NFX1-type zinc finger-containing protein 1; acc. no. Q8R151 [Pyronema omphalodes CBS 100304]
c98147.graph_c0	1.86	2.6	2.86	0.61	0.54	0.43	3.7249e-09	-1.64839	down	Carbohydrate transport and metabolism	--	--	--	Major Facilitator Superfamily	--	Carbohydrate transport and metabolism	MFS general substrate transporter, partial [Fragilariopsis cylindrus CCMP1102]
c87507.graph_c0	1.48	2.48	2.91	0.09	0.18	0.41	1.60357e-05	-1.54089	down	General function prediction only	--	K00981|2.03405e-15|cvr:CHLNCDRAFT_20445|K00981 phosphatidate cytidylyltransferase [EC:2.7.7.41] | (RefSeq) hypothetical protein	Lipid transport and metabolism	Cytidylyltransferase family	Phosphatidate cytidylyltransferase 5, chloroplastic OS=Arabidopsis thaliana OX=3702 GN=CDS5 PE=1 SV=1	Lipid transport and metabolism	Phosphatidate cytidylyltransferase [Symbiodinium microadriaticum]
c116160.graph_c0	2.45	1.84	1.52	0.76	0.62	0.52	0.00440744	-1.01128	down	General function prediction only	--	--	--	X-Pro dipeptidyl-peptidase C-terminal non-catalytic domain	--	Function unknown	Cocaine esterase [Symbiodinium microadriaticum]
c25489.graph_c0	7.08	6.82	7.51	26.59	21.18	24.13	2.39629e-06	1.27982	up	--	--	--	--	--	--	Function unknown	nuclear speckle splicing regulatory protein 1-like [Rhizophagus irregularis DAOM 181602]
c23446.graph_c0	3.22	3.31	3.32	0.14	0.05	0.06	1.21805e-19	-2.86926	down	--	--	K10268|5.59853e-10|smo:SELMODRAFT_75506|K10268 F-box and leucine-rich repeat protein 2/20 | (RefSeq) hypothetical protein	--	XK-related protein	--	Function unknown	hypothetical protein SELMODRAFT_75506 [Selaginella moellendorffii]
c102313.graph_c0	41.78	46	44.78	17.17	18.58	15.63	8.80318e-22	-1.2836	down	--	--	--	--	--	--	Function unknown	Electrogenic sodium bicarbonate cotransporter 1 [Symbiodinium microadriaticum]
c112160.graph_c0	2.11	1.82	1.3	0.35	0.5	0	0.000821145	-1.23278	down	Coenzyme transport and metabolism	--	--	--	Methyltransferase FkbM domain	--	Secondary metabolites biosynthesis, transport and catabolism	hypothetical protein AURANDRAFT_70668 [Aureococcus anophagefferens]
c95899.graph_c3	9.06	9.71	10.88	2.09	2.63	0.64	1.55817e-13	-1.93999	down	--	--	--	--	--	--	--	DNA mismatch repair protein Mlh3 [Symbiodinium microadriaticum]
c54588.graph_c0	3.25	5.49	4.02	0.87	1.32	1.13	0.000325682	-1.24882	down	--	Cellular Component: membrane (GO:0016020);;	--	--	PAP2 superfamily	--	--	Lipid phosphate phosphatase epsilon 2, chloroplastic [Symbiodinium microadriaticum]
c46329.graph_c0	2.29	3.45	2.97	0.78	0.45	0.93	0.000535829	-1.22168	down	--	--	--	--	--	--	--	U-box domain-containing protein 12 [Symbiodinium microadriaticum]
c44041.graph_c1	11.63	10.95	12.61	5.46	4.22	6	2.74671e-05	-1.00618	down	--	--	--	--	--	--	--	hypothetical protein GUITHDRAFT_111299 [Guillardia theta CCMP2712]
c104853.graph_c0	7.08	7.1	9.27	20.36	21.39	20.58	4.95102e-52	1.54125	up	General function prediction only	--	K06530|9.64038e-111|mis:MICPUN_56571|K06530 CD109 antigen | (RefSeq) A2M; alpha-2 macroglobulin family-like protein	Posttranslational modification, protein turnover, chaperones	A-macroglobulin complement component;; Alpha-2-macroglobulin family;; A-macroglobulin receptor;; Alpha-macro-globulin thiol-ester bond-forming region;; MG2 domain;; Alpha-2-macroglobulin family N-terminal region	--	Function unknown	alpha-2 macroglobulin family-like protein [Micromonas commoda]
c98333.graph_c0	3.96	6.33	3.6	1.18	2.02	1.45	2.87334e-06	-1.31795	down	--	--	--	--	--	--	--	Translation initiation factor IF-2 [Symbiodinium microadriaticum]
c54495.graph_c2	0.16	0.29	0.21	1.73	2.56	1.47	0.000807819	1.22568	up	--	--	--	--	--	--	--	hypothetical protein AK812_SmicGene32194 [Symbiodinium microadriaticum]
c91977.graph_c0	16.51	15.54	14.4	7.66	4.78	3.12	0.0040723	-1.07989	down	Cytoskeleton	Molecular Function: ATP binding (GO:0005524);;	--	Cytoskeleton	Actin	Actin-85C (Fragment) OS=Solanum tuberosum OX=4113 GN=AC85C PE=3 SV=1	Cytoskeleton	actin, partial [Picea jezoensis]
c99300.graph_c0	5.87	7.7	6.13	0.89	1.62	1.33	3.95517e-07	-1.58474	down	Posttranslational modification, protein turnover, chaperones	Molecular Function: binding (GO:0005488);;	K04079|2.28304e-32|ppp:PHYPADRAFT_185380|K04079 molecular chaperone HtpG | (RefSeq) hypothetical protein	Posttranslational modification, protein turnover, chaperones	Hsp90 protein	Heat shock protein 90-2 OS=Arabidopsis thaliana OX=3702 GN=HSP90-2 PE=1 SV=1	Posttranslational modification, protein turnover, chaperones	heat shock protein 90, partial [Alexandrium fundyense]
c87807.graph_c0	5.97	5.13	5.8	0.95	0.97	0.42	5.80457e-20	-2.2671	down	--	--	--	--	--	--	--	hypothetical protein Naga_100561g2 [Nannochloropsis gaditana]
c79737.graph_c0	2.74	2.69	2.93	1.63	0.95	0.94	8.33827e-07	-1.02454	down	Replication, recombination and repair	Biological Process: primary metabolic process (GO:0044238);; Biological Process: cellular macromolecule metabolic process (GO:0044260);; Biological Process: response to stimulus (GO:0050896);;	K14326|1.15815e-42|olu:OSTLU_443|K14326 regulator of nonsense transcripts 1 [EC:3.6.4.-] | (RefSeq) hypothetical protein	RNA processing and modification	AAA domain;; AAA domain;; AAA domain;; AAA domain	Regulator of nonsense transcripts 1 homolog OS=Arabidopsis thaliana OX=3702 GN=UPF1 PE=1 SV=2	Replication, recombination and repair	Regulator of nonsense transcripts 1-like [Symbiodinium microadriaticum]
c77939.graph_c0	3.5	3.25	3.94	0	0.25	0.58	0.000346128	-1.29152	down	Function unknown	--	--	--	--	--	--	hypothetical protein JAAARDRAFT_37731, partial [Jaapia argillacea MUCL 33604]
c59599.graph_c0	0.3	0.85	0.88	2.83	2.21	2.27	0.000148862	1.29136	up	--	--	--	--	Zinc finger C-x8-C-x5-C-x3-H type (and similar)	--	--	actin [Symbiodinium microadriaticum]
c76723.graph_c1	2.83	2.92	3.26	0.67	1.09	0.96	4.38494e-07	-1.34734	down	--	--	--	--	Endonuclease/Exonuclease/phosphatase family	--	--	hypothetical protein AK812_SmicGene8859 [Symbiodinium microadriaticum]
c103258.graph_c2	5.24	3.82	5.41	9.73	7.87	10.43	3.61711e-11	1.01482	up	--	--	--	--	WW domain	--	--	hypothetical protein AK812_SmicGene28965 [Symbiodinium microadriaticum]
c121570.graph_c0	3.61	13.35	11.76	0.46	0.97	2.21	1.13262e-07	-1.79736	down	--	--	--	--	--	--	--	Eukaryotic translation initiation factor 2A [Symbiodinium microadriaticum]
c87830.graph_c0	3.22	3.56	3.64	0.83	1.23	1.86	4.31941e-05	-1.11444	down	--	--	--	--	--	--	--	hypothetical protein AK812_SmicGene5714 [Symbiodinium microadriaticum]
c98195.graph_c0	0.59	0.52	0.79	0	0.18	0.14	0.00228937	-1.13871	down	--	--	--	--	GDSL-like Lipase/Acylhydrolase	--	Carbohydrate transport and metabolism	--
c57697.graph_c0	4.41	5.3	4.66	1.99	2.36	1.67	3.87617e-05	-1.00545	down	--	--	K15277|6.63961e-15|jcu:105643061|K15277 solute carrier family 35 (adenosine 3'-phospho 5'-phosphosulfate transporter), member B3 | (RefSeq) UDP-galactose/UDP-glucose transporter 4-like	Carbohydrate transport and metabolism	UAA transporter family	UDP-galactose/UDP-glucose transporter 2 OS=Arabidopsis thaliana OX=3702 GN=UTR2 PE=2 SV=1	--	predicted protein [Phaeodactylum tricornutum CCAP 1055/1]
c78476.graph_c0	13.77	6.79	8.16	2.82	3.06	4.08	0.00807191	-1.00665	down	--	Molecular Function: ATP binding (GO:0005524);; Cellular Component: integral component of membrane (GO:0016021);; Molecular Function: metal ion binding (GO:0046872);;	--	--	--	--	Lipid transport and metabolism	hypothetical protein FisN_18Lh175 [Fistulifera solaris]
c59598.graph_c0	2.47	2.31	2.13	0.64	0.5	0.64	1.43952e-08	-1.51287	down	Cell wall/membrane/envelope biogenesis ;; Cell cycle control, cell division, chromosome partitioning ;; Signal transduction mechanisms	--	--	Posttranslational modification, protein turnover, chaperones	ATPase family associated with various cellular activities (AAA);; AAA domain (dynein-related subfamily)	ATPase family AAA domain-containing protein FIGL1 OS=Arabidopsis thaliana OX=3702 GN=FIGL1 PE=2 SV=2	Posttranslational modification, protein turnover, chaperones	hypothetical protein MVEG_08853 [Mortierella verticillata NRRL 6337]
c124382.graph_c0	9.7	7.39	4.99	21.52	16.76	23.73	0.000122359	1.08487	up	--	--	--	--	--	--	--	unknown, partial [Karlodinium veneficum]
c32734.graph_c1	4.97	4.5	4.67	1.23	0.8	1.7	1.3564e-09	-1.53983	down	Secondary metabolites biosynthesis, transport and catabolism ;; Defense mechanisms	--	--	Secondary metabolites biosynthesis, transport and catabolism	Cytochrome P450	Oryzalexin E synthase OS=Oryza sativa subsp. japonica OX=39947 GN=CYP76M6 PE=1 SV=1	Secondary metabolites biosynthesis, transport and catabolism	Cytochrome P450 71B37 [Symbiodinium microadriaticum]
c29986.graph_c1	2.19	2.15	2.11	6.67	7.79	6.82	2.4976e-18	1.65498	up	--	--	--	--	--	--	--	hypothetical protein AK812_SmicGene11487 [Symbiodinium microadriaticum]
c45403.graph_c0	7.45	10.79	10.47	24.49	21.25	22.47	6.21559e-07	1.07946	up	--	--	--	--	Ricin-type beta-trefoil lectin domain-like	--	--	Oxygen-dependent choline dehydrogenase [Symbiodinium microadriaticum]
c103556.graph_c0	5.68	4.38	3.61	0.66	0.51	1	1.29562e-07	-1.68984	down	--	--	K17710|4.59038e-12|cre:CHLREDRAFT_114572|K17710 pentatricopeptide repeat domain-containing protein 1 | (RefSeq) hypothetical protein	General function prediction only	PPR repeat	Pentatricopeptide repeat-containing protein At2g18940, chloroplastic OS=Arabidopsis thaliana OX=3702 GN=At2g18940 PE=2 SV=1	Function unknown	Pentatricopeptide repeat-containing protein, chloroplastic [Symbiodinium microadriaticum]
c74504.graph_c1	5.38	9.37	6.94	17.57	17	18.97	1.28952e-05	1.03395	up	--	--	--	--	WWE domain	--	--	--
c28749.graph_c0	3.64	4.39	4.16	1.57	1.26	1.11	1.73651e-05	-1.23097	down	--	--	--	--	--	--	--	hypothetical protein AK812_SmicGene34763 [Symbiodinium microadriaticum]
c46114.graph_c2	8.26	14.35	9.08	0.4	0.43	0.96	2.03354e-08	-1.94541	down	Signal transduction mechanisms	Molecular Function: protein serine/threonine kinase activity (GO:0004674);; Molecular Function: ATP binding (GO:0005524);; Biological Process: protein phosphorylation (GO:0006468);; Cellular Component: motile cilium (GO:0031514);;	K08824|6.37768e-58|mis:MICPUN_59257|K08824 cyclin-dependent kinase-like [EC:2.7.11.22] | (RefSeq) hypothetical protein	General function prediction only	Protein kinase domain;; Protein tyrosine kinase	Cyclin-dependent kinase A-1 OS=Arabidopsis thaliana OX=3702 GN=CDKA-1 PE=1 SV=1	Signal transduction mechanisms	hypothetical protein GUITHDRAFT_69171 [Guillardia theta CCMP2712]
c102556.graph_c0	3.14	3.31	2.55	0.28	0.51	0.44	1.26063e-19	-2.30121	down	Cell wall/membrane/envelope biogenesis	--	--	--	--	--	Cell wall/membrane/envelope biogenesis	cAMP-specific 3&apos;,5&apos;-cyclic phosphodiesterase [Symbiodinium microadriaticum]
c46086.graph_c0	2.6	3.6	3.29	0.34	0.7	0.81	0.000216714	-1.32492	down	--	--	K10666|3.26584e-17|atr:18445939|K10666 E3 ubiquitin-protein ligase RNF5 [EC:2.3.2.27] | (RefSeq) E3 ubiquitin-protein ligase RNF185	Posttranslational modification, protein turnover, chaperones	RING-type zinc-finger;; Zinc finger, C3HC4 type (RING finger);; Zinc finger, C3HC4 type (RING finger);; zinc-RING finger domain;; Zinc finger, C3HC4 type (RING finger);; Ring finger domain;; Prokaryotic RING finger family 4	E3 ubiquitin-protein ligase RMA3 OS=Arabidopsis thaliana OX=3702 GN=RMA3 PE=1 SV=1	Posttranslational modification, protein turnover, chaperones	E3 ubiquitin-protein ligase RNF5 [Symbiodinium microadriaticum]
c100372.graph_c0	4.27	5.46	5.07	1.74	1.73	1.5	1.25501e-06	-1.24657	down	--	--	--	--	AMP-binding enzyme	--	Intracellular trafficking, secretion, and vesicular transport	predicted protein [Phaeodactylum tricornutum CCAP 1055/1]
c89456.graph_c0	0.68	1.16	0.82	2.4	2.34	1.78	3.5436e-05	1.15904	up	--	--	--	--	GDSL-like Lipase/Acylhydrolase family	--	--	hypothetical protein AK812_SmicGene3956 [Symbiodinium microadriaticum]
c70462.graph_c0	1.69	1.01	1.16	0.29	0.2	0.19	2.13685e-05	-1.46355	down	--	--	--	--	C-5 cytosine-specific DNA methylase	--	Replication, recombination and repair	High-affinity choline transporter 1 [Symbiodinium microadriaticum]
c102163.graph_c2	2.65	2.64	2.41	0.37	0.26	0.74	0.000986588	-1.21644	down	--	--	--	--	--	--	--	Caroteno-chlorophyll a-c-binding protein [Symbiodinium microadriaticum]
c113447.graph_c0	1.61	1.52	1.88	0.41	0.77	0.36	0.000960347	-1.11318	down	--	--	--	--	Protein of unknown function (DUF1275)	--	--	hypothetical protein AK812_SmicGene10253 [Symbiodinium microadriaticum]
c86576.graph_c0	4.35	6.75	5.87	0.19	1.01	1.37	1.56902e-05	-1.52452	down	Nucleotide transport and metabolism	--	K06928|2.21751e-17|vcn:VOLCADRAFT_80686|K06928 nucleoside-triphosphatase [EC:3.6.1.15] | (RefSeq) hypothetical protein	--	NTPase	--	Nucleotide transport and metabolism	hypothetical protein VOLCADRAFT_80686 [Volvox carteri f. nagariensis]
c67483.graph_c0	1.13	1.33	1.91	0.17	0.25	0.25	1.32714e-05	-1.51778	down	--	--	--	--	--	--	--	hypothetical protein AK812_SmicGene12542 [Symbiodinium microadriaticum]
c40112.graph_c0	2.24	2	1.25	0	0.1	0	2.19955e-10	-2.17873	down	--	--	--	--	--	--	--	Zinc finger CCCH domain-containing protein 55 [Symbiodinium microadriaticum]
c24406.graph_c0	3.17	2.77	3.38	1.07	0.35	1.34	0.000259168	-1.19991	down	Secondary metabolites biosynthesis, transport and catabolism	--	K00477|1.92878e-07|ppp:PHYPADRAFT_196385|K00477 phytanoyl-CoA hydroxylase [EC:1.14.11.18] | (RefSeq) hypothetical protein	Lipid transport and metabolism	Phytanoyl-CoA dioxygenase (PhyH)	Phytanoyl-CoA dioxygenase OS=Arabidopsis thaliana OX=3702 GN=PAHX PE=2 SV=2	Function unknown	hypothetical protein EMIHUDRAFT_367094 [Emiliania huxleyi CCMP1516]
c113456.graph_c0	1.83	2.01	2.18	0.4	0.55	0.95	0.00574567	-1.00768	down	Coenzyme transport and metabolism	Biological Process: metabolic process (GO:0008152);;	--	Amino acid transport and metabolism	Methyltransferase domain;; Methyltransferase domain;; Methyltransferase domain	--	Function unknown	Methyltransferase-like protein 13 [Smittium culicis]
c104280.graph_c0	2.72	2.83	2.59	1.01	1	0.85	4.83344e-05	-1.14075	down	--	--	--	--	--	--	Intracellular trafficking, secretion, and vesicular transport	Potassium voltage-gated channel subfamily H member 6 [Symbiodinium microadriaticum]
c38001.graph_c0	2.22	2.6	2.57	0.82	0.59	0.86	2.40918e-07	-1.33002	down	--	--	--	General function prediction only	PPR repeat family;; Pentatricopeptide repeat domain;; PPR repeat;; PPR repeat;; Pentacotripeptide-repeat region of PRORP;; Smr domain	Pentatricopeptide repeat-containing protein At5g02860 OS=Arabidopsis thaliana OX=3702 GN=At5g02860 PE=2 SV=1	Function unknown	conserved unknown protein [Ectocarpus siliculosus]
c95771.graph_c0	1.45	1.12	1.1	0.09	0.29	0.11	0.000115067	-1.39323	down	Cell cycle control, cell division, chromosome partitioning ;; Cytoskeleton	--	--	Function unknown	BTB/POZ domain;; Regulator of chromosome condensation (RCC1) repeat;; Regulator of chromosome condensation (RCC1) repeat	BTB/POZ and MATH domain-containing protein 6 OS=Arabidopsis thaliana OX=3702 GN=BPM6 PE=1 SV=1	--	unnamed protein product [Albugo candida]
c79668.graph_c0	6.08	7.3	5.85	1.01	3.14	3.13	0.000838909	-1.05286	down	--	Biological Process: ribosomal large subunit assembly (GO:0000027);; Biological Process: cytoplasmic translation (GO:0002181);; Molecular Function: structural constituent of ribosome (GO:0003735);; Cellular Component: nucleus (GO:0005634);; Cellular Component: cytosolic large ribosomal subunit (GO:0022625);;	K02934|7.2967e-42|ppp:PHYPADRAFT_178335|K02934 large subunit ribosomal protein L6e | (RefSeq) hypothetical protein	Translation, ribosomal structure and biogenesis	Ribosomal protein L6e	60S ribosomal protein L6 OS=Mesembryanthemum crystallinum OX=3544 GN=RPL6 PE=2 SV=1	Translation, ribosomal structure and biogenesis	RL6, ribosomal protein 6, partial [Thalassiosira pseudonana CCMP1335]
c111355.graph_c0	2.58	2.7	3.18	0.75	0.49	0.55	9.07059e-16	-1.82884	down	--	Molecular Function: transferase activity (GO:0016740);;	--	--	Poly(ADP-ribose) polymerase catalytic domain	--	Function unknown	map kinase kinase-like protein [Chrysochromulina sp. CCMP291]
c45698.graph_c0	0.89	0.82	0.49	1.73	1.94	2	0.00275426	1.01721	up	--	--	--	--	--	--	--	unknown protein, partial [Heterocapsa triquetra]
c104720.graph_c0	3.19	2.38	2.78	1.27	0.94	0.35	4.60259e-06	-1.2806	down	Lipid transport and metabolism ;; Secondary metabolites biosynthesis, transport and catabolism	Molecular Function: catalytic activity (GO:0003824);;	--	Lipid transport and metabolism	AMP-binding enzyme;; AMP-binding enzyme C-terminal domain;; Phosphopantetheine attachment site	Oxalate--CoA ligase OS=Arabidopsis thaliana OX=3702 GN=AAE3 PE=1 SV=1	--	AMP-dependent synthetase and ligase [Bathycoccus prasinos]
c79412.graph_c0	2.1	2.06	4.17	0.86	0.71	1.67	0.000560066	-1.12369	down	--	--	--	--	--	--	--	hypothetical protein EMIHUDRAFT_106380 [Emiliania huxleyi CCMP1516]
c77320.graph_c0	3.78	5.16	4.03	8.95	8.04	8.35	2.72738e-10	1.01363	up	--	Molecular Function: binding (GO:0005488);; Molecular Function: hydrolase activity (GO:0016787);;	--	--	ShK domain-like	--	Function unknown	hypothetical protein FisN_4Hh001 [Fistulifera solaris]
c50362.graph_c0	1.24	1.06	0.93	0.42	0.26	0.3	0.00199598	-1.07466	down	--	--	--	--	--	--	--	hypothetical protein AK812_SmicGene10022 [Symbiodinium microadriaticum]
c57874.graph_c0	20.86	28.7	21.4	49.83	51.58	53.31	1.19034e-16	1.09196	up	--	--	--	Transcription	Transcriptional Coactivator p15 (PC4)	RNA polymerase II transcriptional coactivator KIWI OS=Arabidopsis thaliana OX=3702 GN=KIWI PE=1 SV=1	Transcription	RNA polymerase II transcriptional coactivator SUB1 [Symbiodinium microadriaticum]
c60329.graph_c0	5.92	6.8	8.97	2.26	3.35	1.94	1.33892e-07	-1.24641	down	--	--	--	Posttranslational modification, protein turnover, chaperones	Zinc finger, C3HC4 type (RING finger)	Probable E3 ubiquitin-protein ligase LOG2 OS=Arabidopsis thaliana OX=3702 GN=LOG2 PE=1 SV=1	Function unknown	probable E3 ubiquitin-protein ligase LOG2 [Olea europaea var. sylvestris]
c71684.graph_c0	0.99	1.59	6.44	0.17	0	0.41	0.00139344	-1.1423	down	--	--	--	--	--	--	--	WD repeat-containing protein WRAP73 [Symbiodinium microadriaticum]
c68832.graph_c0	0.36	0.38	0.5	3.25	2.35	2.3	1.1711e-09	1.91064	up	Cell wall/membrane/envelope biogenesis	--	--	Carbohydrate transport and metabolism	--	Putative UDP-glucuronate:xylan alpha-glucuronosyltransferase 5 OS=Arabidopsis thaliana OX=3702 GN=GUX5 PE=2 SV=1	Posttranslational modification, protein turnover, chaperones	hypothetical protein AURANDRAFT_6116, partial [Aureococcus anophagefferens]
c63722.graph_c0	4.03	3.46	2.81	1.06	0.85	0.7	0.00092362	-1.18779	down	--	--	--	--	--	--	--	Exonuclease mut-7-like [Symbiodinium microadriaticum]
c37259.graph_c0	4.26	4.62	3.85	1.03	1.39	1.07	2.10084e-11	-1.54504	down	--	--	--	General function prediction only	PPR repeat family;; Pentatricopeptide repeat domain;; PPR repeat;; PPR repeat;; Pentacotripeptide-repeat region of PRORP	Pentatricopeptide repeat-containing protein At1g62590 OS=Arabidopsis thaliana OX=3702 GN=At1g62590 PE=2 SV=1	Function unknown	conserved unknown protein [Ectocarpus siliculosus]
c125830.graph_c0	0.09	0	0.08	1.3	2.01	0.98	6.11254e-10	2.12643	up	--	--	--	Cell cycle control, cell division, chromosome partitioning	RNA recognition motif 2;; RNA recognition motif. (a.k.a. RRM, RBD, or RNP domain)	Protein MEI2-like 3 OS=Oryza sativa subsp. japonica OX=39947 GN=ML3 PE=2 SV=2	Function unknown	protein terminal ear1-like [Helianthus annuus]
c46893.graph_c0	1.82	2.05	1.45	0.18	0.68	0.32	0.000164649	-1.31086	down	--	--	--	Function unknown	EamA-like transporter family	--	--	hypothetical protein PHYSODRAFT_330016 [Phytophthora sojae]
c86159.graph_c0	0.64	1.19	0.43	3.56	2.16	2.66	0.000163002	1.29002	up	--	--	--	--	--	--	--	hypothetical protein AK812_SmicGene23192 [Symbiodinium microadriaticum]
c52758.graph_c0	8.16	7.98	9.29	3.97	3.13	3.94	1.27088e-09	-1.03458	down	--	--	--	--	Formin Homology 2 Domain	--	Function unknown	Formin-like protein 3 [Symbiodinium microadriaticum]
c83863.graph_c0	39.95	48.76	43.35	112.42	92.01	97.98	2.62164e-19	1.10299	up	General function prediction only	Cellular Component: membrane (GO:0016020);;	K10251|9.74688e-24|csl:COCSUDRAFT_48005|K10251 17beta-estradiol 17-dehydrogenase / very-long-chain 3-oxoacyl-CoA reductase [EC:1.1.1.62 1.1.1.330] | (RefSeq) beta-ketoacyl reductase	--	short chain dehydrogenase;; KR domain	Very-long-chain 3-oxoacyl-CoA reductase 1 OS=Arabidopsis thaliana OX=3702 GN=KCR1 PE=1 SV=1	Function unknown	short-chain dehydrogenase reductase acting with nad or nadp as acceptor [Nannochloropsis gaditana]
c90371.graph_c1	1.3	1.54	1.83	3.29	4.61	3.16	0.000123055	1.08083	up	--	--	--	Cell cycle control, cell division, chromosome partitioning	RNA recognition motif 2	Protein MEI2-like 4 OS=Oryza sativa subsp. japonica OX=39947 GN=ML4 PE=2 SV=1	Function unknown	Protein terminal ear1-like [Symbiodinium microadriaticum]
c90627.graph_c0	7.42	8.9	8.93	28.37	28.75	26.3	1.50399e-23	1.63223	up	Translation, ribosomal structure and biogenesis	Molecular Function: nucleotide binding (GO:0000166);; Biological Process: translation (GO:0006412);; Molecular Function: translation factor activity, RNA binding (GO:0008135);;	--	Translation, ribosomal structure and biogenesis	--	Elongation factor 1-alpha OS=Hordeum vulgare OX=4513 GN=BLT63 PE=1 SV=1	Translation, ribosomal structure and biogenesis	EF-1 alpha-like protein [Heterocapsa triquetra]
c88036.graph_c1	14.93	14.27	14.77	5.33	4.98	4.78	4.31246e-33	-1.38239	down	Translation, ribosomal structure and biogenesis	--	K02355|5.27861e-38|pmum:103337242|K02355 elongation factor G | (RefSeq) elongation factor G-2, chloroplastic	Translation, ribosomal structure and biogenesis	Elongation factor Tu GTP binding domain;; Elongation factor G C-terminus;; Elongation Factor G, domain II	Elongation factor G, chloroplastic OS=Arabidopsis thaliana OX=3702 GN=CPEFG PE=1 SV=1	Translation, ribosomal structure and biogenesis	hypothetical protein BU14_0172s0022 [Porphyra umbilicalis]
c104281.graph_c0	2.72	3.1	2.94	5.64	5.85	5.76	6.65351e-14	1.03809	up	--	--	--	--	--	--	Function unknown	Sushi, von Willebrand factor type A, EGF and pentraxin domain-containing protein 1 [Symbiodinium microadriaticum]
c107975.graph_c0	18.91	28.21	16.9	13.38	6.79	7.63	0.000302957	-1.09171	down	--	--	--	--	--	--	--	hypothetical protein AK812_SmicGene9759 [Symbiodinium microadriaticum]
c104511.graph_c0	22.61	28.37	27.08	40.86	50.19	44.44	2.68442e-28	1.02816	up	Signal transduction mechanisms	--	K04515|3.57332e-33|thj:104799247|K04515 calcium/calmodulin-dependent protein kinase (CaM kinase) II [EC:2.7.11.17] | (RefSeq) phosphoenolpyruvate carboxylase kinase 2	Signal transduction mechanisms	Protein kinase domain;; Protein tyrosine kinase	Probable serine/threonine-protein kinase CCRP1 OS=Zea mays OX=4577 GN=CCRP1 PE=1 SV=1	Signal transduction mechanisms	Calcium-dependent protein kinase 16 [Symbiodinium microadriaticum]
c44319.graph_c0	1.41	2.1	2.2	0.27	0.6	0.63	0.000921687	-1.1709	down	General function prediction only	--	--	General function prediction only	Zinc-finger double domain;; C2H2-type zinc finger;; Zinc finger, C2H2 type	Zinc finger transcription factor YY1 OS=Arabidopsis thaliana OX=3702 GN=YY1 PE=1 SV=1	Function unknown	uncharacterized protein [Blastocystis hominis]
c80987.graph_c0	3.79	2.65	4.58	11.84	9.14	14.27	0.000135848	1.18408	up	--	--	--	--	Globin	--	--	Extracellular globin-2 [Symbiodinium microadriaticum]
c79410.graph_c0	2.08	1.76	1.39	0.3	0.15	0.04	1.07494e-08	-1.91752	down	Function unknown	--	--	RNA processing and modification	WD domain, G-beta repeat;; Anaphase-promoting complex subunit 4 WD40 domain;; Nucleoporin Nup120/160	Dynein assembly factor with WDR repeat domains 1 OS=Chlamydomonas reinhardtii OX=3055 GN=DAW1 PE=1 SV=1	Function unknown	HNWD3, partial [Podospora anserina]
c99597.graph_c4	2.96	2.86	3.48	0.7	0.56	0.31	1.87476e-15	-2.00737	down	--	--	--	--	--	--	--	tRNA 2-selenouridine synthase [Symbiodinium microadriaticum]
c104426.graph_c1	1.83	1.77	3.05	5.12	3.58	4.69	9.85864e-07	1.02646	up	--	--	--	--	--	--	Function unknown	hypothetical protein AK812_SmicGene3562 [Symbiodinium microadriaticum]
c21754.graph_c0	2.94	4.34	3.05	1.25	1.6	1.21	0.000140202	-1.03398	down	Posttranslational modification, protein turnover, chaperones	--	K05864|1.00979e-54|cre:CHLREDRAFT_136386|K05864 peptidyl-prolyl isomerase D [EC:5.2.1.8] | (RefSeq) CYN40; peptidyl-prolyl cis-trans isomerase, cyclophilin-type	Posttranslational modification, protein turnover, chaperones	Cyclophilin type peptidyl-prolyl cis-trans isomerase/CLD;; FKBP-type peptidyl-prolyl cis-trans isomerase;; Tetratricopeptide repeat;; Tetratricopeptide repeat;; TPR repeat	Peptidyl-prolyl cis-trans isomerase OS=Unspecified eudicot DB-1992 OX=323200 PE=2 SV=1	Posttranslational modification, protein turnover, chaperones	Peptidyl-prolyl cis-trans isomerase [Symbiodinium microadriaticum]
c80585.graph_c0	3.82	7.34	4.52	1.19	1.23	2.39	0.000316272	-1.19429	down	--	--	--	--	--	--	--	hypothetical protein EMIHUDRAFT_254634 [Emiliania huxleyi CCMP1516]
c29389.graph_c0	0.63	0.69	0.48	6.02	4.46	5.27	5.23402e-47	2.88556	up	--	--	--	--	--	--	--	hypothetical protein AK812_SmicGene44108 [Symbiodinium microadriaticum]
c104049.graph_c0	2.79	2.37	2.87	15.41	14.16	13.32	2.74848e-50	2.1838	up	Transcription	Biological Process: cellular protein modification process (GO:0006464);; Molecular Function: kinase activity (GO:0016301);; Biological Process: phosphorylation (GO:0016310);;	--	General function prediction only	Leucine rich repeat;; Leucine Rich repeats (2 copies)	Receptor-like protein kinase 2 OS=Arabidopsis thaliana OX=3702 GN=RCH2 PE=1 SV=1	Function unknown	leucine-rich repeat receptor protein kinase EMS1 [Carica papaya]
c70170.graph_c0	9.85	9.88	11.1	4.73	4.03	3.92	1.76243e-10	-1.10491	down	Function unknown	Biological Process: ion transport (GO:0006811);;	K05330|7.56562e-11|mis:MICPUN_85600|K05330 potassium inwardly-rectifying channel subfamily J, other | (RefSeq) inward rectifier K+ channel family transporter	Inorganic ion transport and metabolism	Inward rectifier potassium channel	--	Intracellular trafficking, secretion, and vesicular transport	ATP-sensitive inward rectifier potassium channel 11 [Symbiodinium microadriaticum]
c57757.graph_c0	3.72	4.55	4.15	1.87	0.76	1.28	3.0074e-06	-1.29073	down	--	--	--	--	--	--	--	hypothetical protein Ctob_012620 [Chrysochromulina sp. CCMP291]
c57782.graph_c0	6.15	5.15	3.1	0	0.65	0	0.00392042	-1.00845	down	--	--	--	--	--	--	--	putative protein disulfide-isomerase A4 [Symbiodinium microadriaticum]
c114969.graph_c0	4.3	3.6	4.26	1.04	0.36	2.21	0.00287073	-1.08172	down	--	--	--	Signal transduction mechanisms	Ankyrin repeats (many copies);; Ankyrin repeat	--	--	--
c107583.graph_c0	2.08	1.69	1.64	0.71	0.49	0.48	0.000245573	-1.16538	down	--	--	--	--	Alpha-kinase family;; Papain family cysteine protease	--	Function unknown	Alpha-protein kinase vwkA [Symbiodinium microadriaticum]
c70986.graph_c0	2.67	3.4	1.74	0.82	0.26	0.63	2.74011e-07	-1.64964	down	--	--	--	--	AP2 domain	--	--	--
c74814.graph_c0	2.85	2.83	2.5	0.45	0.16	0.18	0.000217967	-1.34275	down	--	--	--	--	--	--	--	Acetyl-coenzyme A transporter 1 [Symbiodinium microadriaticum]
c65136.graph_c0	1.6	1.65	2.29	7.45	6.89	5.81	4.39756e-12	1.66272	up	--	--	--	--	--	--	--	unknown [Alexandrium fundyense]
c46152.graph_c0	1.3	1.59	1.2	0.32	0.29	0.62	0.00302976	-1.06061	down	--	--	--	--	Protein of unknown function (DUF4239)	--	--	hypothetical protein AK812_SmicGene36714 [Symbiodinium microadriaticum]
c63656.graph_c0	0.19	0.28	0.27	2.28	1.76	1.47	3.85804e-10	2.00055	up	--	--	--	--	C-5 cytosine-specific DNA methylase	--	--	hypothetical protein AK812_SmicGene37236 [Symbiodinium microadriaticum]
c58898.graph_c0	10.02	13.03	11.13	4.5	3.8	4.61	2.82757e-12	-1.22018	down	Carbohydrate transport and metabolism	--	--	--	--	--	Function unknown	hypothetical protein VOLCADRAFT_93650 [Volvox carteri f. nagariensis]
c60359.graph_c0	0.91	1.07	0.92	2.7	2.64	1.86	1.5402e-05	1.17162	up	--	--	K13291|2.0995e-23|apro:F751_2881|K13291 terminal uridylyltransferase [EC:2.7.7.52] | (RefSeq) Poly(A) RNA polymerase protein cid1	Cell cycle control, cell division, chromosome partitioning	Cid1 family poly A polymerase;; Nucleotidyltransferase domain	UTP:RNA uridylyltransferase 1 OS=Arabidopsis thaliana OX=3702 GN=URT1 PE=1 SV=2	Replication, recombination and repair	Poly(A) RNA polymerase gld-2 [Symbiodinium microadriaticum]
c83286.graph_c0	33.34	42.47	28.55	9.53	14.35	11.13	8.94451e-12	-1.50922	down	Carbohydrate transport and metabolism	Molecular Function: adenosine kinase activity (GO:0004001);; Molecular Function: copper ion binding (GO:0005507);; Cellular Component: cytosol (GO:0005829);; Cellular Component: plasma membrane (GO:0005886);; Biological Process: purine ribonucleoside salvage (GO:0006166);; Biological Process: AMP biosynthetic process (GO:0006167);; Biological Process: phosphorylation (GO:0016310);;	K00856|3.98691e-30|smo:SELMODRAFT_154567|K00856 adenosine kinase [EC:2.7.1.20] | (RefSeq) hypothetical protein	Carbohydrate transport and metabolism	pfkB family carbohydrate kinase	Adenosine kinase 2 OS=Arabidopsis thaliana OX=3702 GN=ADK2 PE=1 SV=1	Carbohydrate transport and metabolism	Adenosine kinase 1 [Symbiodinium microadriaticum]
c30065.graph_c0	1.17	1.6	2.3	0.47	0.1	0.23	0.00366588	-1.08856	down	--	--	--	--	WW domain	--	--	--
c94740.graph_c0	58.76	92.26	89.16	18.07	17.67	44.15	0.00433642	-1.03174	down	--	--	--	--	Cytochrome B6-F complex subunit 5	Cytochrome b6-f complex subunit 5 OS=Pyropia yezoensis OX=2788 GN=petG PE=3 SV=1	--	hypothetical protein AK812_SmicGene38596 [Symbiodinium microadriaticum]
c60341.graph_c0	6.36	7.5	6.12	1.83	2.42	1.55	7.40442e-15	-1.52049	down	Coenzyme transport and metabolism ;; Signal transduction mechanisms	--	K08869|5.00363e-27|ath:AT1G61640|K08869 aarF domain-containing kinase | (RefSeq) Protein kinase superfamily protein	General function prediction only	ABC1 family	--	Function unknown	ABC1 family protein, mitochondrial [Symbiodinium microadriaticum]
c19992.graph_c0	3.15	4.48	2.4	0.76	0.67	0.45	1.98531e-07	-1.63576	down	--	--	--	--	--	--	--	Peridinin-chlorophyll a-binding protein, chloroplastic [Symbiodinium microadriaticum]
c75294.graph_c0	0.87	2.14	2.12	0.41	0.18	0.41	0.00279743	-1.1187	down	--	--	--	--	Glycosyltransferase sugar-binding region containing DXD motif	--	--	hypothetical protein EMIHUDRAFT_357584, partial [Emiliania huxleyi CCMP1516]
c91612.graph_c0	3.87	3.98	3.15	1.36	1.68	1.1	0.000523717	-1.01315	down	--	--	--	--	--	--	--	UDP-galactose transporter [Elsinoe sp. CQ-2017a]
c79926.graph_c0	5.82	6.58	7.05	1.99	2.09	1.47	1.10979e-21	-1.53101	down	--	--	--	--	--	--	--	hypothetical protein AK812_SmicGene42716 [Symbiodinium microadriaticum]
c47858.graph_c1	2.37	2.34	2.46	5.18	4.69	4.86	9.28814e-10	1.07401	up	;;	--	--	Signal transduction mechanisms	Protein kinase domain;; Protein tyrosine kinase	Probable serine/threonine-protein kinase SIS8 OS=Arabidopsis thaliana OX=3702 GN=SIS8 PE=1 SV=1	Signal transduction mechanisms	putative alpha-galactosidase [Symbiodinium microadriaticum]
c104922.graph_c0	5.63	6.92	8.62	0.99	1.06	2.39	0.000458038	-1.27834	down	--	--	--	--	--	--	--	hypothetical protein AK812_SmicGene47135 [Symbiodinium microadriaticum]
c79581.graph_c0	3.52	3.69	4.2	0.39	0.41	1.85	0.00456574	-1.06941	down	--	--	--	--	--	--	--	Translation initiation factor IF-2, chloroplastic [Symbiodinium microadriaticum]
c92326.graph_c0	1.18	1.58	1.31	0.22	0.52	0.42	0.000581988	-1.16789	down	--	--	--	--	--	--	Function unknown	hypothetical protein AK812_SmicGene1518 [Symbiodinium microadriaticum]
c52830.graph_c1	18.24	21.76	16.46	5.46	6.48	4.36	3.36789e-09	-1.55888	down	--	--	--	--	--	--	--	hypothetical protein AK812_SmicGene8218 [Symbiodinium microadriaticum]
c77623.graph_c1	20.29	25.87	23.45	48.11	57.25	58.46	4.78464e-15	1.1328	up	--	--	--	--	--	--	--	Protein VAC14-like [Symbiodinium microadriaticum]
c102221.graph_c0	4.67	5.17	5.28	11.54	11.29	13.84	1.22792e-13	1.05907	up	Signal transduction mechanisms	--	--	--	Ankyrin repeats (many copies);; Ankyrin repeats (3 copies);; Ankyrin repeats (many copies)	--	Function unknown	putative copper-transporting ATPase HMA5 [Symbiodinium microadriaticum]
c61529.graph_c0	4.19	4.93	3.83	1.06	2.01	1.14	5.52097e-08	-1.30648	down	--	--	--	--	Protein of unknown function (DUF1601);; FAST kinase-like protein, subdomain 1;; Doublecortin	Tbc2 translation factor, chloroplastic OS=Chlamydomonas reinhardtii OX=3055 GN=TBC2 PE=1 SV=1	--	Tbc2 translation factor, chloroplastic [Auxenochlorella protothecoides]
c104789.graph_c0	1.37	0.97	2.12	4.74	3.17	5.26	0.000167756	1.22499	up	Energy production and conversion	--	--	--	G8 domain;; Concanavalin A-like lectin/glucanases superfamily;; F5/8 type C domain;; PA14 domain;; IPT/TIG domain	--	Function unknown	predicted protein [Micromonas commoda]
c88942.graph_c0	2.96	1.79	2.15	0.55	0.41	0.38	0.000263004	-1.30927	down	General function prediction only	--	--	--	Lamin Tail Domain	--	Function unknown	Deoxyribonuclease gamma [Symbiodinium microadriaticum]
c111420.graph_c0	2.62	1.9	2.07	0.13	0.71	1.05	0.00378886	-1.06177	down	--	--	--	--	EGF-like domain;; PT repeat;; EGF-like domain	--	Function unknown	mastigoneme protein [Ochromonas danica]
c90321.graph_c0	27.85	33.28	27.79	10.6	8	10.74	3.601e-16	-1.44845	down	--	--	--	--	--	--	--	hypothetical protein AK812_SmicGene5840 [Symbiodinium microadriaticum]
c81858.graph_c0	804.87	835.14	619.49	362.54	394.71	320.46	8.56468e-13	-1.0709	down	--	Molecular Function: metal ion binding (GO:0046872);;	--	--	--	--	--	unknown [Pfiesteria piscicida]
c28757.graph_c0	2.4	2.88	2.86	0.58	0.83	0.69	1.56135e-10	-1.56314	down	Signal transduction mechanisms	--	--	--	U-box domain	U-box domain-containing protein 54 OS=Arabidopsis thaliana OX=3702 GN=PUB54 PE=2 SV=1	Posttranslational modification, protein turnover, chaperones	putative bifunctional E2/E3 enzyme R795 [Symbiodinium microadriaticum]
c27613.graph_c0	3	2.91	3.85	1.15	0.75	0.16	2.06615e-06	-1.50812	down	General function prediction only	--	--	General function prediction only	MOSC domain;; MOSC N-terminal beta barrel domain	--	Function unknown	predicted protein [Physcomitrella patens]
c62549.graph_c0	1.68	1.64	1.68	0.75	0.49	0.32	7.87171e-05	-1.17554	down	Replication, recombination and repair	--	--	--	--	--	Function unknown	--
c104079.graph_c0	3.42	2.25	2.56	11.95	4.57	14.82	2.07643e-06	1.3392	up	--	--	--	--	--	--	--	hypothetical protein BVRB_018500 [Beta vulgaris subsp. vulgaris]
c100540.graph_c1	46.3	114.8	125.55	10.97	10.34	20.7	7.89858e-06	-1.56399	down	--	--	--	--	--	--	--	Coiled-coil domain-containing protein 38 [Symbiodinium microadriaticum]
c98015.graph_c0	5.63	5.09	5.9	2.07	2.08	1.92	2.56165e-07	-1.19212	down	Coenzyme transport and metabolism	--	--	--	Methyltransferase domain;; Methyltransferase domain;; Methyltransferase domain;; Mycolic acid cyclopropane synthetase;; ubiE/COQ5 methyltransferase family;; Methyltransferase domain;; Methyltransferase small domain;; Methionine biosynthesis protein MetW;; Protein-L-isoaspartate(D-aspartate) O-methyltransferase (PCMT);; Ribosomal protein L11 methyltransferase (PrmA)	Botryococcene C-methyltransferase OS=Botryococcus braunii OX=38881 GN=TMT-3 PE=1 SV=1	Secondary metabolites biosynthesis, transport and catabolism	hypothetical protein ASPACDRAFT_49971 [Aspergillus aculeatus ATCC 16872]
c70721.graph_c0	3.91	3.78	4.32	1.06	1.74	1.16	0.000549292	-1.12942	down	--	--	--	--	--	--	--	hypothetical protein AK812_SmicGene25096 [Symbiodinium microadriaticum]
c88861.graph_c0	1.8	1.45	1.42	0.59	0.57	0.22	0.00125954	-1.11014	down	--	--	--	--	--	--	--	hypothetical protein AK812_SmicGene44637 [Symbiodinium microadriaticum]
c118916.graph_c0	0.28	0.43	0.23	1.04	1.48	2.09	0.000595408	1.25497	up	--	--	K00472|4.24492e-12|sot:102579923|K00472 prolyl 4-hydroxylase [EC:1.14.11.2] | (RefSeq) probable prolyl 4-hydroxylase 10	Amino acid transport and metabolism	2OG-Fe(II) oxygenase superfamily	Probable prolyl 4-hydroxylase 3 OS=Arabidopsis thaliana OX=3702 GN=P4H3 PE=2 SV=1	--	Membrane steroid-binding protein 2 [Symbiodinium microadriaticum]
c35810.graph_c0	4.97	6.54	6	0.6	0.74	0.14	7.42312e-11	-2.12846	down	--	--	--	--	Zinc finger C-x8-C-x5-C-x3-H type (and similar)	--	Function unknown	hypothetical protein AK812_SmicGene17029 [Symbiodinium microadriaticum]
c114880.graph_c0	2.16	2.26	1.56	0.71	1	0.05	0.00448166	-1.03376	down	--	--	--	--	--	--	--	Pseudouridine kinase [Symbiodinium microadriaticum]
c99495.graph_c0	2.52	2.21	1.54	0.42	0.57	0.43	1.52084e-07	-1.5486	down	Transcription	--	K19613|2.75488e-51|mis:MICPUN_85191|K19613 leucine-rich repeat protein SHOC2 | (RefSeq) hypothetical protein	General function prediction only	Domain of unknown function (DUF4116);; Leucine rich repeat;; Leucine Rich repeats (2 copies)	Plant intracellular Ras-group-related LRR protein 4 OS=Arabidopsis thaliana OX=3702 GN=PIRL4 PE=1 SV=1	Function unknown	hypothetical protein TanjilG_00863 [Lupinus angustifolius]
c112308.graph_c0	1.74	2.02	2.75	1.13	0.53	0.33	0.000531755	-1.13878	down	Posttranslational modification, protein turnover, chaperones	--	K09490|6.38469e-07|cre:CHLREDRAFT_133650|K09490 heat shock 70kDa protein 5 | (RefSeq) BIP2; binding protein 2	Posttranslational modification, protein turnover, chaperones	--	Heat shock 70 kDa protein BIP3 OS=Oryza sativa subsp. japonica OX=39947 GN=BIP3 PE=2 SV=1	Posttranslational modification, protein turnover, chaperones	hypothetical protein AK812_SmicGene36610 [Symbiodinium microadriaticum]
c82312.graph_c0	3.58	3.4	4.98	2.09	1.58	1.53	1.01714e-05	-1.02263	down	--	--	--	--	--	--	--	tRNA 2-selenouridine synthase [Symbiodinium microadriaticum]
c99792.graph_c0	5.46	5.64	3.86	1.9	2.21	1.82	7.59906e-06	-1.07958	down	Amino acid transport and metabolism	--	--	Secondary metabolites biosynthesis, transport and catabolism	Flavin containing amine oxidoreductase;; NAD(P)-binding Rossmann-like domain;; FAD binding domain	Lysine-specific histone demethylase 1 homolog 3 OS=Arabidopsis thaliana OX=3702 GN=LDL3 PE=2 SV=1	Function unknown	hypothetical protein THAOC_18259 [Thalassiosira oceanica]
c47618.graph_c0	3.33	2.51	2.46	1.04	0.99	0.57	2.22248e-05	-1.23745	down	--	--	--	--	RNA 2'-phosphotransferase, Tpt1 / KptA family	--	Translation, ribosomal structure and biogenesis	hypothetical protein AK812_SmicGene10493 [Symbiodinium microadriaticum]
c111817.graph_c0	5.13	5.87	5.95	2.41	2.29	2.47	4.88054e-08	-1.04186	down	--	--	K05291|3.09312e-08|eus:EUTSA_v10020331mg|K05291 phosphatidylinositol glycan, class S | (RefSeq) hypothetical protein	--	Phosphatidylinositol-glycan biosynthesis class S protein	--	Function unknown	Copper-transporting ATPase 2 [Symbiodinium microadriaticum]
c93541.graph_c1	6.53	16.8	26.9	1.18	1.07	3.23	4.15573e-05	-1.46263	down	Nucleotide transport and metabolism	--	--	--	Haloacid dehalogenase-like hydrolase;; HAD-hyrolase-like;; Haloacid dehalogenase-like hydrolase;; haloacid dehalogenase-like hydrolase	--	Carbohydrate transport and metabolism	uncharacterized protein LOC110738707 isoform X1 [Chenopodium quinoa]
c45848.graph_c1	7.44	7.94	7.5	4.03	2.62	1.91	2.1127e-08	-1.17302	down	Posttranslational modification, protein turnover, chaperones	Molecular Function: ATP binding (GO:0005524);; Molecular Function: microtubule-severing ATPase activity (GO:0008568);; Biological Process: cell division (GO:0051301);;	K13525|0|rcu:8284495|K13525 transitional endoplasmic reticulum ATPase | (RefSeq) cell division cycle protein 48 homolog	Posttranslational modification, protein turnover, chaperones	ATPase family associated with various cellular activities (AAA);; Holliday junction DNA helicase ruvB N-terminus;; AAA ATPase domain;; AAA domain;; AAA domain (Cdc48 subfamily);; AAA domain (dynein-related subfamily);; AAA domain;; AAA domain;; TIP49 C-terminus;; RNA helicase;; AAA domain;; Viral (Superfamily 1) RNA helicase;; Bacterial dnaA protein;; Magnesium chelatase, subunit ChlI;; IstB-like…	Cell division cycle protein 48 homolog OS=Glycine max OX=3847 GN=CDC48 PE=2 SV=1	Posttranslational modification, protein turnover, chaperones	Cell division cycle protein 48-like [Symbiodinium microadriaticum]
c99679.graph_c0	3.88	4.55	3.07	0.92	1.09	1.6	0.000143553	-1.20156	down	--	--	--	--	--	--	--	hypothetical protein AK812_SmicGene36903 [Symbiodinium microadriaticum]
c97419.graph_c5	1.58	1.99	0.77	0.18	0.27	0.21	0.00453546	-1.06262	down	--	--	--	--	PPR repeat family;; PPR repeat;; Pentatricopeptide repeat domain	--	Function unknown	Pentatricopeptide repeat-containing protein, chloroplastic [Symbiodinium microadriaticum]
c75130.graph_c0	11.59	14.97	15.53	4.12	3.43	2.39	8.53718e-14	-1.75223	down	--	--	--	--	Protein of unknown function (DUF2475)	--	--	--
c104069.graph_c0	3.29	3.78	3.87	9.72	9.34	8.09	1.06701e-15	1.35432	up	Carbohydrate transport and metabolism	--	--	--	--	--	Function unknown	Glucan 1,3-beta-glucosidase [Symbiodinium microadriaticum]
c23672.graph_c0	20.43	18.96	15.9	4.47	4.77	3.58	2.13783e-09	-1.74259	down	--	Molecular Function: helicase activity (GO:0004386);; Molecular Function: calcium ion binding (GO:0005509);; Biological Process: mitotic cell cycle (GO:0007067);; Biological Process: cell division (GO:0051301);;	K16465|2.21261e-31|csl:COCSUDRAFT_48977|K16465 centrin-1 | (RefSeq) centrin	--	EF-hand domain pair;; EF hand;; EF-hand domain pair;; EF-hand domain;; EF hand	Caltractin OS=Scherffelia dubia OX=3190 PE=1 SV=1	--	caltractin [Karlodinium veneficum]
c39108.graph_c0	2.33	2.79	3.86	0.78	0.65	0.37	0.00287984	-1.11662	down	--	--	--	--	--	--	--	hypothetical protein AK812_SmicGene33252 [Symbiodinium microadriaticum]
c116544.graph_c0	2.58	3.57	2.11	1	1.12	0.94	6.90579e-05	-1.0886	down	Defense mechanisms	--	K03327|1.51399e-52|pxb:103939030|K03327 multidrug resistance protein, MATE family | (RefSeq) protein DETOXIFICATION 16-like	General function prediction only	MatE	Protein DETOXIFICATION 16 OS=Arabidopsis thaliana OX=3702 GN=DTX16 PE=2 SV=1	Defense mechanisms	Multidrug and toxin extrusion protein 1 [Symbiodinium microadriaticum]
c108769.graph_c0	14.13	14.21	15.81	6.43	6.08	7.34	7.18149e-12	-1.01288	down	--	--	--	--	--	--	--	Leucine-rich repeat protein SHOC-2 [Symbiodinium microadriaticum]
c98220.graph_c1	4.32	4.98	5.5	2.12	1.9	1.97	7.42007e-11	-1.10522	down	Translation, ribosomal structure and biogenesis	Molecular Function: catalytic activity (GO:0003824);; Biological Process: metabolic process (GO:0008152);;	K07568|1.54809e-72|gsl:Gasu_27180|K07568 S-adenosylmethionine:tRNA ribosyltransferase-isomerase [EC:2.4.99.17] | (RefSeq) S-adenosylmethionine:tRNA ribosyltransferase-isomerase	Coenzyme transport and metabolism	Queuosine biosynthesis protein;; Tetrahydrofolate dehydrogenase/cyclohydrolase, NAD(P)-binding domain;; Tetrahydrofolate dehydrogenase/cyclohydrolase, catalytic domain;; Pterin 4 alpha carbinolamine dehydratase	Bifunctional protein FolD 2 OS=Arabidopsis thaliana OX=3702 GN=FOLD2 PE=2 SV=1	Translation, ribosomal structure and biogenesis	Bifunctional protein FolD [Symbiodinium microadriaticum]
c25695.graph_c0	1.68	2.21	2.76	5.48	5.51	5.82	5.57802e-06	1.18421	up	--	--	--	--	--	--	--	hypothetical protein AK812_SmicGene21796 [Symbiodinium microadriaticum]
c59281.graph_c0	3.97	3.59	3.7	1.89	1.15	1.33	9.76409e-05	-1.05434	down	--	--	--	--	--	--	--	hypothetical protein AK812_SmicGene3290 [Symbiodinium microadriaticum]
c65102.graph_c1	1.7	1.26	1.77	3.68	3.53	3.51	2.09668e-10	1.19368	up	--	--	--	--	--	--	--	hypothetical protein AK812_SmicGene36410, partial [Symbiodinium microadriaticum]
c104136.graph_c0	3.76	5.5	3.74	0.59	1.88	0.74	0.00115713	-1.17965	down	--	--	--	--	FAST kinase-like protein, subdomain 1	Tbc2 translation factor, chloroplastic OS=Chlamydomonas reinhardtii OX=3055 GN=TBC2 PE=1 SV=1	Function unknown	Tbc2 translation factor, chloroplastic [Auxenochlorella protothecoides]
c87625.graph_c0	2.41	2.69	1.96	0.57	0.56	0.83	9.41603e-07	-1.39028	down	--	--	--	--	Ion transport protein;; Polycystin cation channel	--	Inorganic ion transport and metabolism	--
c57808.graph_c0	19.1	17.64	24.27	43.05	41.61	44.65	8.80888e-16	1.07916	up	--	--	--	--	Ribosomal protein S18	--	--	hypothetical protein AK812_SmicGene9764 [Symbiodinium microadriaticum]
c88225.graph_c0	4.39	4.4	3.5	0.88	0.81	1.28	1.45513e-08	-1.57442	down	Cell wall/membrane/envelope biogenesis	Biological Process: cellular process (GO:0009987);; Cellular Component: intracellular membrane-bounded organelle (GO:0043231);; Cellular Component: cytoplasmic part (GO:0044444);; Biological Process: single-organism process (GO:0044699);;	--	Defense mechanisms	NAD dependent epimerase/dehydratase family;; NAD(P)H-binding;; 3-beta hydroxysteroid dehydrogenase/isomerase family;; NmrA-like family;; GDP-mannose 4,6 dehydratase;; RmlD substrate binding domain;; Male sterility protein;; short chain dehydrogenase	Protein BRI1-5 ENHANCED 1 OS=Arabidopsis thaliana OX=3702 GN=BEN1 PE=2 SV=1	Function unknown	hypothetical protein EMIHUDRAFT_218490 [Emiliania huxleyi CCMP1516]
c91664.graph_c0	3.52	2.89	3.68	1.04	1.35	0.72	5.24592e-08	-1.34018	down	Amino acid transport and metabolism ;; General function prediction only	--	K18857|8.22618e-15|pper:PRUPE_ppa006426mg|K18857 alcohol dehydrogenase class-P [EC:1.1.1.1] | (RefSeq) hypothetical protein	Secondary metabolites biosynthesis, transport and catabolism	Zinc-binding dehydrogenase;; Glucose dehydrogenase C-terminus;; Alcohol dehydrogenase GroES-like domain	Alcohol dehydrogenase 3 OS=Hordeum vulgare OX=4513 GN=ADH3 PE=3 SV=1	Amino acid transport and metabolism	Protein NLRC3 [Symbiodinium microadriaticum]
c65554.graph_c0	8.83	10.4	8.45	4.34	3.84	4	1.34368e-06	-1.00624	down	--	--	--	--	Serine aminopeptidase, S33;; Serine hydrolase (FSH1)	--	--	hypothetical protein AK812_SmicGene16269 [Symbiodinium microadriaticum]
c101844.graph_c0	2.25	2.49	1.94	0.72	0.69	0.7	4.41544e-10	-1.35703	down	General function prediction only	Cellular Component: membrane (GO:0016020);; Cellular Component: intracellular membrane-bounded organelle (GO:0043231);; Cellular Component: cytoplasmic part (GO:0044444);; Biological Process: single-organism process (GO:0044699);;	--	--	ABC transporter transmembrane region 2;; ABC transporter;; AAA ATPase domain;; P-loop containing region of AAA domain;; NACHT domain;; Rad17 cell cycle checkpoint protein;; ATPase family associated with various cellular activities (AAA);; SbmA/BacA-like family	ABC transporter D family member 1 OS=Arabidopsis thaliana OX=3702 GN=ABCC1 PE=1 SV=1	Function unknown	PREDICTED: ABC transporter D family member 1-like isoform X2 [Musa acuminata subsp. malaccensis]
c30826.graph_c0	8.81	14	12.71	3.29	3.57	5.3	0.00197393	-1.12597	down	--	Biological Process: ribosomal small subunit assembly (GO:0000028);; Molecular Function: structural constituent of ribosome (GO:0003735);; Biological Process: translation (GO:0006412);; Cellular Component: cytosolic small ribosomal subunit (GO:0022627);; Molecular Function: metal ion binding (GO:0046872);;	K02978|2.59288e-23|gsl:Gasu_53510|K02978 small subunit ribosomal protein S27e | (RefSeq) 40S ribosomal protein S27e	Translation, ribosomal structure and biogenesis	Ribosomal protein S27	40S ribosomal protein S27-2 OS=Arabidopsis thaliana OX=3702 GN=RPS27B PE=2 SV=2	Translation, ribosomal structure and biogenesis	putative 40s ribosomal protein S27 [Fragilariopsis cylindrus CCMP1102]
c84323.graph_c0	7.22	14.68	15.04	4.03	2.31	5.27	4.28893e-05	-1.27993	down	--	--	--	--	--	--	--	hypothetical protein AK812_SmicGene27457 [Symbiodinium microadriaticum]
c28846.graph_c0	0.76	0.5	1.11	1.54	1.42	2.24	0.000348703	1.01514	up	Secondary metabolites biosynthesis, transport and catabolism	Molecular Function: catalytic activity (GO:0003824);;	--	Secondary metabolites biosynthesis, transport and catabolism	AMP-binding enzyme;; Condensation domain;; Phosphopantetheine attachment site;; AMP-binding enzyme C-terminal domain	Putative acyl-activating enzyme 19 OS=Arabidopsis thaliana OX=3702 GN=At5g35930 PE=2 SV=1	Secondary metabolites biosynthesis, transport and catabolism	amino acid adenylation enzyme/thioester reductase family protein, partial [Basidiobolus meristosporus CBS 931.73]
c20710.graph_c0	1.66	1.44	0.93	0.09	0.18	0.11	0.00149519	-1.16101	down	Translation, ribosomal structure and biogenesis	--	--	RNA processing and modification	Lysine methyltransferase	--	Function unknown	S-adenosyl-L-methionine-dependent methyltransferase [Basidiobolus meristosporus CBS 931.73]
c26821.graph_c0	2.08	2.21	2.28	5.17	6	6.05	2.31395e-15	1.38798	up	--	--	--	--	--	--	--	hypothetical protein AK812_SmicGene44573 [Symbiodinium microadriaticum]
c45013.graph_c1	1.36	1	1	4.24	3.54	3.21	5.89623e-07	1.41383	up	Signal transduction mechanisms	Molecular Function: protein kinase activity (GO:0004672);; Molecular Function: binding (GO:0005488);; Biological Process: cellular process (GO:0009987);;	K13412|2.63875e-16|obr:102708152|K13412 calcium-dependent protein kinase [EC:2.7.11.1] | (RefSeq) calcium-dependent protein kinase 29-like	Signal transduction mechanisms	EF-hand domain;; EF hand;; EF-hand domain pair;; EF hand;; EF-hand domain pair;; Cytoskeletal-regulatory complex EF hand	Calcium-dependent protein kinase 12 OS=Oryza sativa subsp. japonica OX=39947 GN=CPK12 PE=2 SV=2	Signal transduction mechanisms	Calcium-dependent protein kinase 2 [Symbiodinium microadriaticum]
c84856.graph_c0	98.69	108.81	95.99	40.48	46.19	58.22	4.31098e-14	-1.0716	down	--	Cellular Component: integral component of membrane (GO:0016021);;	--	--	--	--	--	hypothetical protein [Pfiesteria piscicida]
c100218.graph_c0	3.25	3.09	3.18	0.03	0.16	0.31	2.58367e-24	-2.9426	down	--	--	--	--	--	--	Function unknown	hypothetical protein F444_16288 [Phytophthora parasitica P1976]
c87637.graph_c0	0.7	1.09	1.09	0.06	0.06	0.21	0.00172321	-1.15495	down	--	--	--	--	Domain of unknown function (DUF1868)	--	--	40S ribosomal protein S11 [Symbiodinium microadriaticum]
c37811.graph_c0	1.98	1.73	1.71	0.57	0.51	0.59	0.000174919	-1.18859	down	--	--	--	--	Tellurite resistance protein TehB	--	--	hypothetical protein BU14_0116s0006 [Porphyra umbilicalis]
c89124.graph_c0	6.11	6.61	7.22	1.04	1.06	2.29	1.55366e-05	-1.20787	down	--	--	--	--	Phytanoyl-CoA dioxygenase (PhyH)	--	--	--
c39737.graph_c0	3.49	4.02	2.9	1.39	1.41	1.23	7.6442e-07	-1.13567	down	--	--	--	--	--	--	Function unknown	hypothetical protein A1O5_07311 [Cladophialophora psammophila CBS 110553]
c42067.graph_c1	2.01	2.09	1.53	0.84	0.64	0.26	0.00205167	-1.06896	down	Replication, recombination and repair	Biological Process: cellular process (GO:0009987);; Molecular Function: hydrolase activity (GO:0016787);; Cellular Component: intracellular membrane-bounded organelle (GO:0043231);;	--	Replication, recombination and repair	Endonuclease/Exonuclease/phosphatase family	DNA-(apurinic or apyrimidinic site) lyase OS=Arabidopsis thaliana OX=3702 GN=APE1L PE=1 SV=1	Replication, recombination and repair	hypothetical protein CISIN_1g017771mg [Citrus sinensis]
c21136.graph_c0	1.51	1.22	1.6	0.42	0.29	0.33	0.000133227	-1.29279	down	Translation, ribosomal structure and biogenesis	--	--	--	50S ribosome-binding GTPase;; Dynamin family	--	Function unknown	GTPase Der [Symbiodinium microadriaticum]
c20341.graph_c0	4.03	4	3.31	12.65	13.36	5.58	0.000247918	1.1216	up	--	--	--	--	--	--	--	hypothetical protein AK812_SmicGene14124 [Symbiodinium microadriaticum]
c79089.graph_c0	0.57	0.89	0.62	1.78	1.66	2.26	0.00341008	1.0274	up	General function prediction only	Molecular Function: nucleotide binding (GO:0000166);; Cellular Component: endomembrane system (GO:0012505);; Biological Process: protein transport (GO:0015031);; Cellular Component: intracellular membrane-bounded organelle (GO:0043231);; Cellular Component: cytoplasmic part (GO:0044444);;	K07953|1.39746e-76|ota:Ot14g02810|K07953 GTP-binding protein SAR1 [EC:3.6.5.-] | (RefSeq) putative Sar1 GTP binding protein (ISS)	Intracellular trafficking, secretion, and vesicular transport	ADP-ribosylation factor family;; Signal recognition particle receptor beta subunit;; Ras family;; Ras of Complex, Roc, domain of DAPkinase;; 50S ribosome-binding GTPase	GTP-binding protein SAR2 OS=Solanum lycopersicum OX=4081 GN=SAR2 PE=2 SV=1	Intracellular trafficking, secretion, and vesicular transport	GTP-binding protein SAR1A [Symbiodinium microadriaticum]
c78258.graph_c0	2.3	2.38	2.53	5.36	6.75	4.48	7.59884e-05	1.05575	up	--	--	--	--	--	--	--	hypothetical protein AK812_SmicGene9437 [Symbiodinium microadriaticum]
c62413.graph_c0	2.32	3	1.72	1.03	0.73	0.08	0.00304169	-1.08715	down	Posttranslational modification, protein turnover, chaperones	--	K07305|1.81173e-40|bpg:Bathy15g01100|K07305 peptide-methionine (R)-S-oxide reductase [EC:1.8.4.12] | (RefSeq) peptide methionine sulfoxide reductase MsrB	Posttranslational modification, protein turnover, chaperones	SelR domain	Peptide methionine sulfoxide reductase B5 OS=Arabidopsis thaliana OX=3702 GN=MSRB5 PE=1 SV=1	Posttranslational modification, protein turnover, chaperones	peptide methionine sulfoxide reductase msrB [Bathycoccus prasinos]
c56526.graph_c0	2.39	2.01	1.23	0.55	0.44	0.29	6.1009e-06	-1.44119	down	--	--	--	--	--	--	--	hypothetical protein AK812_SmicGene41389 [Symbiodinium microadriaticum]
c102507.graph_c0	357.83	317.16	338.36	126.01	165.79	142.67	5.705e-56	-1.35936	down	Replication, recombination and repair	Molecular Function: binding (GO:0005488);; Cellular Component: plastid (GO:0009536);; Cellular Component: photosystem II oxygen evolving complex (GO:0009654);; Cellular Component: integral component of membrane (GO:0016021);; Cellular Component: extrinsic component of membrane (GO:0019898);; Biological Process: photosystem II stabilization (GO:0042549);;	K02719|1.79127e-27|gsl:Gasu_27020|K02719 photosystem II PsbU protein | (RefSeq) photosystem II PsbU protein	--	Photosystem II 12 kDa extrinsic protein (PsbU)	Photosystem II 12 kDa extrinsic protein, chloroplastic OS=Griffithsia japonica OX=83288 GN=psbU PE=2 SV=1	Energy production and conversion	chloroplast photosystem II 12 kDa extrinsic protein, partial [Heterocapsa triquetra]
c119232.graph_c0	0.48	0.36	0.57	2.07	1.08	1.16	0.00108333	1.13938	up	--	--	K10585|1.19074e-40|ccp:CHC_T00006119001|K10585 ubiquitin-conjugating enzyme E2 Z [EC:2.3.2.23] | (RefSeq) hypothetical protein	Posttranslational modification, protein turnover, chaperones	Ubiquitin-conjugating enzyme;; UEV domain	Putative ubiquitin-conjugating enzyme E2 39 OS=Arabidopsis thaliana OX=3702 GN=UBC39 PE=3 SV=1	Posttranslational modification, protein turnover, chaperones	Ubiquitin-conjugating enzyme E2 Z [Symbiodinium microadriaticum]
c100941.graph_c0	3.23	2.44	3.06	0.93	0.77	1.04	3.94314e-07	-1.31305	down	--	--	--	--	Lipase (class 3)	--	--	--
c98976.graph_c0	7.99	14.77	6.8	5.58	6.44	2.23	4.76578e-05	-1.33424	down	Posttranslational modification, protein turnover, chaperones	--	K04079|5.21081e-10|ccp:CHC_T00003878001|K04079 molecular chaperone HtpG | (RefSeq) hypothetical protein	Posttranslational modification, protein turnover, chaperones	Hsp90 protein	Heat shock protein 81-1 OS=Oryza sativa subsp. japonica OX=39947 GN=HSP81-1 PE=3 SV=2	Posttranslational modification, protein turnover, chaperones	heat shock protein 90 [Amphidinium carterae]
c46762.graph_c0	4.88	4.71	3.27	1.07	2.07	1.35	0.000928578	-1.08497	down	General function prediction only	--	K11997|8.93894e-07|pxb:103942884|K11997 tripartite motif-containing protein 2/3 | (RefSeq) brain tumor protein-like	Posttranslational modification, protein turnover, chaperones	NHL repeat	--	Function unknown	NHL repeat containing protein [Chrysochromulina sp. CCMP291]
c26867.graph_c0	3.78	3.73	3.05	1.73	0.92	1.27	0.000891081	-1.03223	down	Coenzyme transport and metabolism	--	--	--	Methyltransferase domain;; Methyltransferase domain;; ubiE/COQ5 methyltransferase family	--	Function unknown	hypothetical protein KFL_001660020 [Klebsormidium nitens]
c109524.graph_c0	1.75	1.8	1.92	0.52	0.74	0.65	2.39045e-05	-1.15372	down	Signal transduction mechanisms	--	K04733|1.05503e-21|pop:POPTR_0008s16050g|K04733 interleukin-1 receptor-associated kinase 4 [EC:2.7.11.1] | (RefSeq) POPTRDRAFT_564909; hypothetical protein	--	Protein kinase domain;; Protein tyrosine kinase	L-type lectin-domain containing receptor kinase IX.1 OS=Arabidopsis thaliana OX=3702 GN=LECRK91 PE=1 SV=1	Signal transduction mechanisms	Lyk 6 [Populus x canadensis]
c30810.graph_c0	12.69	10.83	15.76	31.47	26.5	40.11	1.05814e-06	1.08661	up	--	--	--	--	--	--	--	Tic20 family protein [Symbiodinium microadriaticum]
c86276.graph_c0	12	10.1	10.58	4.36	4.94	4.66	1.54462e-08	-1.06435	down	Inorganic ion transport and metabolism	--	--	--	NMT1/THI5 like	--	Inorganic ion transport and metabolism	hypothetical protein AK812_SmicGene27831 [Symbiodinium microadriaticum]
c57756.graph_c0	25.89	33.09	23.17	86.89	71.8	66.33	1.31189e-16	1.29333	up	Posttranslational modification, protein turnover, chaperones	--	--	--	Glutathione S-transferase, C-terminal domain;; Acetyltransferase (GNAT) family;; Acetyltransferase (GNAT) domain;; Acetyltransferase (GNAT) domain	--	Posttranslational modification, protein turnover, chaperones	hypothetical protein Ctob_012702 [Chrysochromulina sp. CCMP291]
c71619.graph_c0	3.01	3.03	3.47	6.36	6.05	6.15	6.05846e-17	1.05056	up	--	--	K06671|2.86878e-19|fve:101307360|K06671 cohesin complex subunit SA-1/2 | (RefSeq) sister-chromatid cohesion protein 3	Cell cycle control, cell division, chromosome partitioning	--	Sister-chromatid cohesion protein 3 OS=Arabidopsis thaliana OX=3702 GN=SCC3 PE=1 SV=2	Cell cycle control, cell division, chromosome partitioning	hypothetical protein AK812_SmicGene36115 [Symbiodinium microadriaticum]
c45192.graph_c0	18.66	15.59	17.98	38.56	42.47	42.7	1.44448e-23	1.20819	up	Translation, ribosomal structure and biogenesis	Molecular Function: nucleotide binding (GO:0000166);; Molecular Function: aminoacyl-tRNA ligase activity (GO:0004812);; Cellular Component: cytoplasm (GO:0005737);; Biological Process: tRNA aminoacylation for protein translation (GO:0006418);;	K01867|6.52959e-103|gsl:Gasu_45460|K01867 tryptophanyl-tRNA synthetase [EC:6.1.1.2] | (RefSeq) tryptophanyl-tRNA synthetase	Translation, ribosomal structure and biogenesis	tRNA synthetases class I (W and Y)	Tryptophan--tRNA ligase, cytoplasmic OS=Arabidopsis thaliana OX=3702 GN=At3g04600 PE=2 SV=1	Function unknown	Tryptophan--tRNA ligase, cytoplasmic [Symbiodinium microadriaticum]
c25819.graph_c0	5.98	7.74	7.82	16.65	23.82	19.7	4.39725e-12	1.36294	up	--	--	--	Posttranslational modification, protein turnover, chaperones	Ring finger domain;; Anaphase-promoting complex subunit 11 RING-H2 finger;; Zinc finger, C3HC4 type (RING finger)	RING-H2 finger protein ATL73 OS=Arabidopsis thaliana OX=3702 GN=ATL73 PE=2 SV=1	Posttranslational modification, protein turnover, chaperones	RING-H2 finger protein ATL2A [Zea mays]
c68531.graph_c0	3.22	2.86	2.41	0.86	0.5	0.57	4.86765e-06	-1.45682	down	Nucleotide transport and metabolism	--	K19269|4.45266e-48|bvg:104900789|K19269 phosphoglycolate phosphatase [EC:3.1.3.18 3.1.3.48] | (RefSeq) phosphoglycolate phosphatase 2	Inorganic ion transport and metabolism	Haloacid dehalogenase-like hydrolase;; HAD-hyrolase-like;; haloacid dehalogenase-like hydrolase;; Haloacid dehalogenase-like hydrolase	Phosphoglycolate phosphatase 2 OS=Arabidopsis thaliana OX=3702 GN=PGLP2 PE=1 SV=1	Carbohydrate transport and metabolism	predicted HAD superfamily sugar phosphatase [Pfiesteria piscicida]
c105244.graph_c0	5.2	4.77	4.83	2.34	1.83	1.28	1.60332e-06	-1.15551	down	--	--	--	--	PH domain	--	--	Ubiquitin carboxyl-terminal hydrolase 8 [Symbiodinium microadriaticum]
c28943.graph_c1	14.79	14.97	17.27	1.31	1.69	1.01	7.16924e-112	-3.23413	down	--	--	--	--	--	--	--	hypothetical protein AK812_SmicGene6824, partial [Symbiodinium microadriaticum]
c62023.graph_c0	3.48	4.3	3.15	1.59	1.41	1.27	1.97488e-08	-1.13561	down	--	--	--	--	Glycosyltransferase family 92	--	--	hypothetical protein AK812_SmicGene36484 [Symbiodinium microadriaticum]
c113836.graph_c0	3.8	4.19	4.19	1.02	1.92	1.22	7.55182e-05	-1.16376	down	Defense mechanisms	--	K03574|1.45114e-25|cre:CHLREDRAFT_176119|K03574 8-oxo-dGTP diphosphatase [EC:3.6.1.55] | (RefSeq) hypothetical protein	--	NUDIX domain	--	Replication, recombination and repair	dihydro-8-oxoguanine triphosphatase [Nannochloropsis gaditana]
c106023.graph_c0	1.18	1.02	1.58	6.14	6.31	6.69	1.84867e-18	2.06685	up	Cell wall/membrane/envelope biogenesis	Molecular Function: kinase activity (GO:0016301);; Biological Process: phosphorylation (GO:0016310);;	--	Signal transduction mechanisms	Protein kinase domain;; Protein tyrosine kinase	Casein kinase 1-like protein 11 OS=Arabidopsis thaliana OX=3702 GN=CKL11 PE=1 SV=1	Signal transduction mechanisms	PREDICTED: casein kinase I-like isoform X1 [Glycine max]
c70510.graph_c0	1.45	1.87	1.47	0.58	0.59	0.27	0.000420176	-1.15587	down	Defense mechanisms	--	--	--	Beta-lactamase	--	Defense mechanisms	beta-lactamase [Nannochloropsis gaditana]
c82116.graph_c0	1.7	2.06	1.93	0	0	0	1.68426e-10	-2.1975	down	--	--	--	--	Scavenger receptor cysteine-rich domain	--	Function unknown	Neurotrypsin [Symbiodinium microadriaticum]
c87675.graph_c0	12.38	12.31	13.31	4.21	4.03	2.75	6.28173e-20	-1.57825	down	--	--	--	--	--	--	--	hypothetical protein AK812_SmicGene26116 [Symbiodinium microadriaticum]
c88259.graph_c8	3.57	3.28	4.01	2.12	0.97	1.12	2.8626e-05	-1.07617	down	--	--	--	--	Sushi repeat (SCR repeat);; Organic solute transporter Ostalpha	--	Function unknown	Sushi, von Willebrand factor type A, EGF and pentraxin domain-containing protein 1 [Symbiodinium microadriaticum]
c119539.graph_c0	1.24	1.99	0.78	3.06	4.18	4.16	0.000108753	1.19354	up	--	--	--	--	--	--	--	hypothetical protein AK812_SmicGene33075 [Symbiodinium microadriaticum]
c45462.graph_c0	1.27	1.31	0.83	0.42	0.34	0.1	0.00500496	-1.04779	down	--	--	--	--	BTB/POZ domain	--	--	Ubiquitin carboxyl-terminal hydrolase 12 [Symbiodinium microadriaticum]
c44823.graph_c0	2.44	3.2	1.22	0.33	0	0.2	0.00170883	-1.13447	down	--	--	--	--	WW domain	--	--	cAMP-dependent protein kinase regulatory subunit [Symbiodinium microadriaticum]
c89943.graph_c0	3.29	3.91	3.54	1.55	1.29	0.98	2.49016e-05	-1.14749	down	General function prediction only	Cellular Component: cytosol (GO:0005829);; Biological Process: regulation of transcription, DNA-templated (GO:0006355);; Molecular Function: histone-arginine N-methyltransferase activity (GO:0008469);; Biological Process: peptidyl-arginine methylation (GO:0018216);; Molecular Function: protein-arginine omega-N asymmetric methyltransferase activity (GO:0035242);;	K11434|2.79038e-112|cre:CHLREDRAFT_205758|K11434 type I protein arginine methyltransferase [EC:2.1.1.319] | (RefSeq) PRMT1; protein arginine N-methyltransferase	--	Methyltransferase domain;; Methyltransferase domain;; Ribosomal protein L11 methyltransferase (PrmA)	Protein arginine N-methyltransferase 1 OS=Chlamydomonas reinhardtii OX=3055 GN=PRMT1 PE=1 SV=1	Function unknown	Protein arginine N-methyltransferase 1.1 [Symbiodinium microadriaticum]
c69354.graph_c0	39.44	40.21	33.89	13.71	16.58	14.25	7.72665e-15	-1.29584	down	Lipid transport and metabolism	Biological Process: metabolic process (GO:0008152);; Molecular Function: transferase activity, transferring acyl groups other than amino-acyl groups (GO:0016747);;	K07513|2.42741e-18|aip:107625546|K07513 acetyl-CoA acyltransferase 1 [EC:2.3.1.16] | (RefSeq) 3-ketoacyl-CoA thiolase 2, peroxisomal-like	Lipid transport and metabolism	Thiolase, C-terminal domain	3-ketoacyl-CoA thiolase 5, peroxisomal OS=Arabidopsis thaliana OX=3702 GN=KAT5 PE=1 SV=2	Lipid transport and metabolism	3-ketoacyl-CoA thiolase B, peroxisomal [Symbiodinium microadriaticum]
c25184.graph_c0	5.13	5.07	5.01	2.09	1.81	2.03	2.3326e-11	-1.15782	down	--	--	--	--	--	--	Function unknown	hypothetical protein AK812_SmicGene5394 [Symbiodinium microadriaticum]
c68127.graph_c0	7.26	8.29	7.6	19.34	18.93	18.27	5.4491e-28	1.33211	up	--	Molecular Function: binding (GO:0005488);;	K00434|1.6939e-13|bvg:104903122|K00434 L-ascorbate peroxidase [EC:1.11.1.11] | (RefSeq) L-ascorbate peroxidase, cytosolic	--	Peroxidase	L-ascorbate peroxidase 1, cytosolic OS=Arabidopsis thaliana OX=3702 GN=APX1 PE=1 SV=2	--	L-ascorbate peroxidase 5, peroxisomal [Symbiodinium microadriaticum]
c99100.graph_c0	1.88	1.74	2.05	4.59	4.16	5	1.19034e-16	1.31663	up	--	--	--	--	--	--	--	hypothetical protein AK812_SmicGene24903 [Symbiodinium microadriaticum]
c116830.graph_c0	2.92	2.2	2.1	0.31	0.22	0.34	6.90582e-19	-2.34234	down	--	--	--	--	--	--	--	hypothetical protein AK812_SmicGene38155 [Symbiodinium microadriaticum]
c65307.graph_c0	1.67	1.97	1.28	1.5	0.29	3.14	8.26656e-07	-1.53699	down	--	--	--	--	--	--	--	hypothetical protein AK812_SmicGene28297 [Symbiodinium microadriaticum]
c51831.graph_c0	0.97	0.52	0.56	4.64	3.59	2.69	0.000168944	1.34705	up	--	Cellular Component: nucleosome (GO:0000786);; Cellular Component: nuclear chromatin (GO:0000790);; Molecular Function: DNA binding (GO:0003677);; Biological Process: chromatin silencing (GO:0006342);; Molecular Function: protein heterodimerization activity (GO:0046982);;	K11251|6.66665e-44|spen:107023445|K11251 histone H2A | (RefSeq) histone H2AX-like	Chromatin structure and dynamics	C-terminus of histone H2A;; Core histone H2A/H2B/H3/H4	Probable histone H2AXb OS=Oryza sativa subsp. japonica OX=39947 GN=Os12g0530000 PE=2 SV=1	Chromatin structure and dynamics	histone H2AX, partial [Alexandrium pacificum]
c104959.graph_c0	18.53	34.18	19.74	8.35	11.32	10.04	1.52163e-05	-1.19949	down	Posttranslational modification, protein turnover, chaperones	Molecular Function: ATP binding (GO:0005524);; Cellular Component: mitochondrial matrix (GO:0005759);; Biological Process: response to unfolded protein (GO:0006986);; Molecular Function: metal ion binding (GO:0046872);; Molecular Function: unfolded protein binding (GO:0051082);; Biological Process: chaperone mediated protein folding requiring cofactor (GO:0051085);; Molecular Function: chaperone …	K04078|3.72194e-13|pvu:PHAVU_001G120500g|K04078 chaperonin GroES | (RefSeq) hypothetical protein	Posttranslational modification, protein turnover, chaperones	Chaperonin 10 Kd subunit	10 kDa chaperonin OS=Brassica napus OX=3708 PE=3 SV=1	Posttranslational modification, protein turnover, chaperones	Hsp10 [Crypthecodinium cohnii]
c43500.graph_c0	2.67	3.71	3.03	0.92	1.03	0.65	1.29275e-08	-1.44937	down	--	--	--	--	--	--	--	hypothetical protein AK812_SmicGene26842 [Symbiodinium microadriaticum]
c113115.graph_c0	3.35	4.24	3	7.59	7.01	7.71	4.85787e-09	1.08014	up	--	--	K05863|6.20573e-13|csl:COCSUDRAFT_52074|K05863 solute carrier family 25 (mitochondrial adenine nucleotide translocator), member 4/5/6/31 | (RefSeq) ADP,ATP carrier protein	--	--	ADP,ATP carrier protein OS=Parachlorella kessleri OX=3074 PE=3 SV=1	Intracellular trafficking, secretion, and vesicular transport	putative mitochondrial ADP/ATP translocase [Pyrocystis lunula]
c93656.graph_c0	9.24	8.88	7.79	2.46	2.66	1.97	8.1595e-20	-1.62709	down	General function prediction only	--	K00737|2.05152e-36|gsl:Gasu_38070|K00737 beta-1,4-mannosyl-glycoprotein beta-1,4-N-acetylglucosaminyltransferase [EC:2.4.1.144] | (RefSeq) beta-1,4-mannosyl-glycoprotein beta-1,4-N-acetylglucosaminyltransferase	--	Glycosyltransferase family 17	--	Function unknown	hypothetical protein O9G_001407 [Rozella allomycis CSF55]
c27718.graph_c0	3.1	3.37	2.89	0.04	0.05	0.11	1.3201e-20	-2.94834	down	--	--	K11426|1.92625e-20|nnu:104608545|K11426 SET and MYND domain-containing protein | (RefSeq) histone-lysine N-methyltransferase ASHR1	Chromatin structure and dynamics	SET domain	Histone-lysine N-methyltransferase ASHR1 OS=Arabidopsis thaliana OX=3702 GN=ASHR1 PE=1 SV=2	Function unknown	hypothetical protein M404DRAFT_13470 [Pisolithus tinctorius Marx 270]
c70235.graph_c0	1.82	1.9	1.12	0.61	0.62	0.41	0.000155805	-1.12477	down	Replication, recombination and repair	Cellular Component: nucleoplasm (GO:0005654);; Biological Process: DNA repair (GO:0006281);; Biological Process: DNA recombination (GO:0006310);; Biological Process: cellular macromolecule biosynthetic process (GO:0034645);; Molecular Function: 3'-5' DNA helicase activity (GO:0043138);; Biological Process: chromosome organization (GO:0051276);; Molecular Function: organic cyclic compound binding …	K03654|2.93145e-69|gmx:100797777|K03654 ATP-dependent DNA helicase RecQ [EC:3.6.4.12] | (RefSeq) probable ATP-dependent DNA helicase RecQ	Replication, recombination and repair	Helicase conserved C-terminal domain;; DEAD/DEAH box helicase;; HRDC domain;; RQC domain	Mediator of RNA polymerase II transcription subunit 34 OS=Arabidopsis thaliana OX=3702 GN=MED34 PE=1 SV=1	--	ATP-dependent DNA helicase, partial [Piromyces finnis]
c83072.graph_c0	6.45	5.78	6.05	1.38	0.82	1.53	4.43408e-08	-1.73981	down	--	--	--	--	--	--	--	hypothetical protein AK812_SmicGene28415 [Symbiodinium microadriaticum]
c104699.graph_c0	2.16	2.06	1.67	0.44	0.82	0.37	2.77701e-06	-1.35664	down	--	--	--	--	--	--	--	Sodium channel protein type 11 subunit alpha [Symbiodinium microadriaticum]
c19941.graph_c0	7.31	5.15	6.28	1.32	1.15	0.85	3.78098e-23	-2.10055	down	--	--	--	--	--	--	--	hypothetical protein AK812_SmicGene3010 [Symbiodinium microadriaticum]
c108612.graph_c0	2.15	2.38	2.7	1.13	0.67	0.49	2.887e-05	-1.21058	down	--	--	--	--	Ion transport protein;; EF hand;; EF-hand domain;; EF hand;; EF-hand domain pair	--	--	hypothetical protein AK812_SmicGene39816 [Symbiodinium microadriaticum]
c96007.graph_c0	0.94	1.56	1.45	0.48	0.03	0.16	5.25441e-05	-1.42213	down	General function prediction only	--	--	--	Tetratricopeptide repeat;; Tetratricopeptide repeat;; Tetratricopeptide repeat;; TPR repeat;; Tetratricopeptide repeat;; Tetratricopeptide repeat;; Tetratricopeptide repeat	--	Function unknown	hypothetical protein AK812_SmicGene40132 [Symbiodinium microadriaticum]
c74200.graph_c0	1.39	2.96	2.15	4.91	2.44	3.6	6.60735e-06	1.16844	up	--	--	--	--	CHASE domain	--	--	--
c69861.graph_c0	2.76	2.58	2.75	0.83	1.28	0.76	5.75257e-05	-1.07208	down	--	--	--	General function prediction only	PPR repeat family;; PPR repeat;; PPR repeat;; Pentatricopeptide repeat domain;; Pentacotripeptide-repeat region of PRORP	Pentatricopeptide repeat-containing protein At1g63080, mitochondrial OS=Arabidopsis thaliana OX=3702 GN=At1g63080 PE=2 SV=1	Function unknown	Pentatricopeptide repeat-containing protein, chloroplastic [Symbiodinium microadriaticum]
c21806.graph_c0	7.15	6.31	9.53	14.48	15.71	15.54	1.06814e-09	1.00861	up	--	--	--	Posttranslational modification, protein turnover, chaperones	IBR domain, a half RING-finger domain	Probable E3 ubiquitin-protein ligase ARI7 OS=Arabidopsis thaliana OX=3702 GN=ARI7 PE=2 SV=1	Replication, recombination and repair	putative E3 ubiquitin-protein ligase ARI9 [Monoraphidium neglectum]
c59809.graph_c0	7.33	7.95	7.94	1.47	1.87	1.08	4.20144e-26	-2.05813	down	--	--	--	--	--	--	Replication, recombination and repair	hypothetical protein AK812_SmicGene25277 [Symbiodinium microadriaticum]
c120356.graph_c0	14.04	12.5	10.24	2.05	2.19	4.51	8.03898e-06	-1.50011	down	Energy production and conversion	Molecular Function: oxidoreductase activity (GO:0016491);; Molecular Function: metal ion binding (GO:0046872);; Biological Process: oxidation-reduction process (GO:0055114);;	--	--	--	--	--	putative alcohol dehydrogenase [Symbiodinium microadriaticum]
c100569.graph_c0	0.64	0.83	1.03	0.08	0.13	0.45	0.00424205	-1.0619	down	Inorganic ion transport and metabolism	Molecular Function: oxidoreductase activity (GO:0016491);;	K00327|2.38198e-124|dosa:Os08t0243500-01|K00327 NADPH-ferrihemoprotein reductase [EC:1.6.2.4] | (RAP-DB) Os08g0243500; Similar to NADPH-cytochrome P450 oxydoreductase isoform 2.	Energy production and conversion	FAD binding domain;; Flavodoxin;; Oxidoreductase NAD-binding domain	NADPH--cytochrome P450 reductase 1 OS=Arabidopsis thaliana OX=3702 GN=ATR1 PE=1 SV=1	Inorganic ion transport and metabolism	conserved unknown protein [Ectocarpus siliculosus]
c28847.graph_c0	0.67	1.1	1.12	0	0.17	0	0.00375063	-1.03486	down	--	--	K11364|1.29829e-09|osa:4352010|K11364 SAGA-associated factor 29 | (RefSeq) SAGA-associated factor 29	General function prediction only	SGF29 tudor-like domain;; Domain of unknown function (DUF4537)	SAGA-associated factor 29 homolog A OS=Arabidopsis thaliana OX=3702 GN=SGF29A PE=1 SV=1	Function unknown	predicted protein [Phaeodactylum tricornutum CCAP 1055/1]
c89464.graph_c0	0.97	1.04	0.94	0.08	0.04	0.45	0.00263258	-1.12519	down	Posttranslational modification, protein turnover, chaperones	Molecular Function: protein binding (GO:0005515);; Molecular Function: ion binding (GO:0043167);;	K09503|5.28623e-127|gsl:Gasu_13240|K09503 DnaJ homolog subfamily A member 2 | (RefSeq) molecular chaperone DnaJ	Posttranslational modification, protein turnover, chaperones	DnaJ C terminal domain;; DnaJ domain;; DnaJ central domain	DnaJ protein homolog 2 OS=Allium porrum OX=4681 GN=LDJ2 PE=2 SV=1	Posttranslational modification, protein turnover, chaperones	Heat shock protein 40 [Ectocarpus siliculosus]
c98570.graph_c0	1.59	1.53	1.83	4.11	4.8	4.12	4.05403e-15	1.41699	up	Signal transduction mechanisms	--	--	--	Ion transport protein	--	Intracellular trafficking, secretion, and vesicular transport	Potassium voltage-gated channel subfamily H member 1 [Symbiodinium microadriaticum]
c100389.graph_c2	4.36	5.59	6.05	11.91	10.5	11.95	1.71037e-09	1.0962	up	--	--	--	--	--	--	--	Ankyrin repeat and SOCS box protein 14 [Symbiodinium microadriaticum]
c57255.graph_c0	1.96	1.89	1.95	0.56	0.87	0.33	0.00121767	-1.10667	down	Cell wall/membrane/envelope biogenesis	--	--	--	Kelch motif;; Kelch motif;; Galactose oxidase, central domain;; Galactose oxidase, central domain;; Kelch motif;; Kelch motif	F-box/kelch-repeat protein SKIP20 OS=Arabidopsis thaliana OX=3702 GN=SKIP20 PE=1 SV=1	Function unknown	Kelch-like protein 4 [Symbiodinium microadriaticum]
c103619.graph_c2	5.95	4.91	6.77	11.31	11.99	12.75	2.59314e-10	1.04823	up	Signal transduction mechanisms	--	--	Signal transduction mechanisms	Protein kinase domain;; Protein tyrosine kinase	Probable LRR receptor-like serine/threonine-protein kinase At5g48740 OS=Arabidopsis thaliana OX=3702 GN=At5g48740 PE=2 SV=1	Signal transduction mechanisms	Protein kinase 2A, chloroplastic [Symbiodinium microadriaticum]
c111393.graph_c0	9.72	10.53	7.98	0.95	1.35	0.43	4.28933e-35	-2.78616	down	--	--	--	--	--	--	--	hypothetical protein AK812_SmicGene40370 [Symbiodinium microadriaticum]
c43136.graph_c1	21.52	23.09	17.34	8.65	7.89	8.32	2.18539e-07	-1.21303	down	--	--	--	--	--	--	--	Ankyrin-2 [Symbiodinium microadriaticum]
c28212.graph_c0	2.13	2.1	2.92	5.49	7.71	8.38	6.09825e-05	1.22174	up	--	--	--	--	Domain of unknown function (DUF4116)	--	Function unknown	hypothetical protein GUITHDRAFT_96556 [Guillardia theta CCMP2712]
c117826.graph_c0	2.44	2.17	1.78	0.71	0.74	0.52	5.69223e-08	-1.34142	down	--	--	--	--	SET domain	--	--	hypothetical protein THAOC_05891 [Thalassiosira oceanica]
c104080.graph_c0	9.07	8	11.04	17.37	16.2	18.84	1.22494e-19	1.01453	up	--	--	--	--	Interleukin-like EMT inducer	--	--	Protein FAM3B [Symbiodinium microadriaticum]
c110382.graph_c0	11.26	14.06	8.54	3.46	7.06	3.35	0.000567989	-1.04354	down	Nucleotide transport and metabolism ;; Carbohydrate transport and metabolism ;; General function prediction only	Molecular Function: catalytic activity (GO:0003824);;	K02503|1.72334e-52|apro:F751_0635|K02503 histidine triad (HIT) family protein | (RefSeq) 14 kDa zinc-binding protein	Signal transduction mechanisms	HIT domain;; Scavenger mRNA decapping enzyme C-term binding	Adenylylsulfatase HINT1 OS=Arabidopsis thaliana OX=3702 GN=HINT1 PE=1 SV=1	--	predicted protein [Phaeodactylum tricornutum CCAP 1055/1]
c80779.graph_c0	2.15	3.04	1.76	0.37	0.23	0.16	5.40171e-07	-1.69839	down	--	--	--	--	--	--	Function unknown	hypothetical protein AK812_SmicGene11550 [Symbiodinium microadriaticum]
c92776.graph_c1	1.61	1.41	1.03	7.82	8.8	10.82	5.3083e-21	2.36302	up	--	--	--	--	RNA recognition motif 2;; Smg-4/UPF3 family	Protein MEI2-like 7 OS=Oryza sativa subsp. japonica OX=39947 GN=OML7 PE=2 SV=1	Function unknown	Protein terminal ear1-like [Symbiodinium microadriaticum]
c87603.graph_c0	1.08	1.2	1.05	0.05	0	0	6.87545e-07	-1.74272	down	Translation, ribosomal structure and biogenesis	--	--	RNA processing and modification	RNA pseudouridylate synthase	RNA pseudouridine synthase 7 OS=Arabidopsis thaliana OX=3702 GN=At5g51140 PE=2 SV=1	Translation, ribosomal structure and biogenesis	Pentatricopeptide repeat-containing protein, chloroplastic [Symbiodinium microadriaticum]
c67641.graph_c0	4.94	4.69	4.84	1.84	1.88	1.48	1.88993e-08	-1.12039	down	Coenzyme transport and metabolism ;; Signal transduction mechanisms	Cellular Component: plastid (GO:0009536);;	K08869|1.59521e-111|gsl:Gasu_56870|K08869 aarF domain-containing kinase | (RefSeq) aarF domain-containing kinase	General function prediction only	ABC1 family;; Phosphotransferase enzyme family	Uncharacterized aarF domain-containing protein kinase At1g71810, chloroplastic OS=Arabidopsis thaliana OX=3702 GN=At1g71810 PE=1 SV=1	Function unknown	hypothetical protein FisN_8Hh270 [Fistulifera solaris]
c67978.graph_c0	2.71	5.75	4.98	0.98	2.12	1.81	0.00313456	-1.00188	down	--	--	--	--	--	--	--	hypothetical protein AK812_SmicGene32101 [Symbiodinium microadriaticum]
c66621.graph_c0	6.77	9.78	11.05	1.73	3.81	3.94	0.000217632	-1.18057	down	--	Molecular Function: antioxidant activity (GO:0016209);; Molecular Function: ion binding (GO:0043167);; Biological Process: cellular oxidant detoxification (GO:0098869);;	K02927|1.4961e-30|bpg:Bathy15g01410|K02927 large subunit ribosomal protein L40e | (RefSeq) hypothetical protein	--	Nickel-containing superoxide dismutase	--	Function unknown	hypothetical protein AK812_SmicGene37089 [Symbiodinium microadriaticum]
c78723.graph_c0	5.51	5.78	6.17	11.09	12.65	11.54	3.13372e-09	1.03957	up	--	--	--	--	--	--	--	hypothetical protein AK812_SmicGene39033 [Symbiodinium microadriaticum]
c81105.graph_c0	2.88	4.99	3.9	0.7	1.16	1.21	1.69797e-06	-1.42257	down	--	--	--	--	--	--	Function unknown	hypothetical protein TSOC_008135 [Tetrabaena socialis]
c104921.graph_c0	3.59	4.82	5.35	11.97	15.27	14.26	9.32568e-13	1.47782	up	--	--	--	--	--	--	Function unknown	hypothetical protein AK812_SmicGene27778 [Symbiodinium microadriaticum]
c87264.graph_c0	1.25	1.85	1.12	0.31	0.26	0.15	0.00117	-1.20061	down	--	--	--	--	--	--	--	hypothetical protein EMIHUDRAFT_233441 [Emiliania huxleyi CCMP1516]
c84254.graph_c0	1.32	1.52	1.82	0.36	0.41	0.53	0.00127261	-1.13257	down	--	--	--	Chromatin structure and dynamics	2OG-Fe(II) oxygenase superfamily;; 2OG-Fe(II) oxygenase superfamily;; Oxoglutarate and iron-dependent oxygenase degradation C-term	Prolyl 3,4-dihydroxylase OGFOD1 OS=Ostreococcus tauri OX=70448 GN=Ogd PE=1 SV=1	Posttranslational modification, protein turnover, chaperones	Prolyl 3,4-dihydroxylase ofd1 [Symbiodinium microadriaticum]
c28196.graph_c0	1.85	2.8	2.46	0.71	0.56	0.61	1.10712e-06	-1.41129	down	Posttranslational modification, protein turnover, chaperones	Molecular Function: binding (GO:0005488);;	--	Posttranslational modification, protein turnover, chaperones	DnaJ domain	DnaJ protein homolog OS=Cucumis sativus OX=3659 GN=DNAJ1 PE=2 SV=1	Posttranslational modification, protein turnover, chaperones	Chaperone protein DnaJ [Symbiodinium microadriaticum]
c95699.graph_c0	1.97	1.72	1.38	0.56	0.71	0.34	0.000435374	-1.13261	down	--	--	--	--	Glycosyl transferase family 90	--	Function unknown	KDEL motif-containing protein 1 [Symbiodinium microadriaticum]
c81953.graph_c0	6.87	5.74	7.1	2.96	2.86	2.98	1.82992e-08	-1.01292	down	--	--	--	--	Ion transport protein;; EF-hand domain;; EF hand	--	--	Sodium channel protein type 10 subunit alpha [Symbiodinium microadriaticum]
c106617.graph_c0	0.66	0.57	0.54	2.36	1.57	1.81	0.000150665	1.24916	up	--	--	--	--	--	--	--	hypothetical protein AK812_SmicGene24843 [Symbiodinium microadriaticum]
c82576.graph_c0	1.48	1.31	1.9	5.01	8.96	19.04	0.000219848	1.33366	up	Posttranslational modification, protein turnover, chaperones	Cellular Component: cytoplasm (GO:0005737);; Molecular Function: zinc ion binding (GO:0008270);;	K08770|1.14322e-70|vcn:VOLCADRAFT_83910|K08770 ubiquitin C | (RefSeq) ubqC; polyubiquitin	--	Ubiquitin family;; Ubiquitin-2 like Rad60 SUMO-like;; Ubiquitin-like domain	Polyubiquitin (Fragment) OS=Hordeum vulgare OX=4513 PE=2 SV=1	Posttranslational modification, protein turnover, chaperones	ubiquitin C [Mucor circinelloides f. circinelloides 1006PhL]
c97911.graph_c0	1.91	2.27	1.2	0.29	0.44	0.34	0.0010521	-1.20392	down	--	--	--	--	--	--	Function unknown	hypothetical protein EMIHUDRAFT_102405 [Emiliania huxleyi CCMP1516]
c24178.graph_c0	1.83	1.31	1.15	0.65	0.39	0.4	2.11786e-05	-1.18243	down	--	--	--	--	MYND finger	--	Function unknown	hypothetical protein AK812_SmicGene49113 [Symbiodinium microadriaticum]
c93523.graph_c0	3.14	2.91	2.22	0.43	0.23	0.36	1.94939e-16	-2.25071	down	--	--	--	--	Poly(ADP-ribose) polymerase catalytic domain;; WWE domain	--	Function unknown	Tankyrase-1 [Symbiodinium microadriaticum]
c103166.graph_c1	4.71	7.84	3.09	0.98	0.21	0.73	1.47699e-07	-1.69704	down	--	--	K12160|8.43554e-06|cme:CYME_CME004C|K12160 small ubiquitin-related modifier | (RefSeq) ubiquitin-like protein Smt3	Posttranslational modification, protein turnover, chaperones	Ubiquitin-2 like Rad60 SUMO-like	--	Posttranslational modification, protein turnover, chaperones	small ubiquitin-like protein [Pfiesteria piscicida]
c108876.graph_c0	3.17	2.54	3.77	6.12	5.92	6.79	1.0144e-07	1.00735	up	--	Molecular Function: catalytic activity (GO:0003824);;	--	--	Spinocerebellar ataxia type 10 protein domain;; Armadillo/beta-catenin-like repeat	--	Function unknown	hypothetical protein GUITHDRAFT_55424, partial [Guillardia theta CCMP2712]
c80862.graph_c0	4.39	4.39	4.24	0.34	0.83	0.48	1.18661e-19	-2.33203	down	--	--	--	--	--	--	--	hypothetical protein AK812_SmicGene19550 [Symbiodinium microadriaticum]
c29710.graph_c0	1.42	1.53	1.87	0.75	0.49	0.41	0.00199626	-1.02891	down	Replication, recombination and repair	Molecular Function: nucleotide binding (GO:0000166);; Molecular Function: nucleic acid binding (GO:0003676);; Molecular Function: ATP-dependent RNA helicase activity (GO:0004004);; Biological Process: translational initiation (GO:0006413);; Biological Process: regulation of gene expression (GO:0010468);; Biological Process: RNA secondary structure unwinding (GO:0010501);;	K03257|1.0033e-132|cvr:CHLNCDRAFT_59745|K03257 translation initiation factor 4A | (RefSeq) eukaryotic initiation factor 4A (ATP-dependent RNA helicase eIF4A)	Translation, ribosomal structure and biogenesis	DEAD/DEAH box helicase;; Helicase conserved C-terminal domain	Eukaryotic initiation factor 4A-1 OS=Arabidopsis thaliana OX=3702 GN=TIF4A-1 PE=1 SV=1	Replication, recombination and repair	Eukaryotic initiation factor 4A [Symbiodinium microadriaticum]
c104958.graph_c0	0.92	0.87	1.01	2.98	2.84	2.33	1.61758e-09	1.43255	up	Signal transduction mechanisms	--	K07198|2.68747e-31|sot:102605225|K07198 5'-AMP-activated protein kinase, catalytic alpha subunit [EC:2.7.11.11] | (RefSeq) CBL-interacting serine/threonine-protein kinase 12-like	Signal transduction mechanisms	Protein kinase domain;; Protein tyrosine kinase	CBL-interacting serine/threonine-protein kinase 20 OS=Arabidopsis thaliana OX=3702 GN=CIPK20 PE=1 SV=1	Signal transduction mechanisms	CAMK/CAMK1 protein kinase [Mucor ambiguus]
c102004.graph_c1	4.12	6.33	5.48	1.93	1.88	2.31	3.08046e-07	-1.12939	down	--	--	--	--	Inositol-pentakisphosphate 2-kinase	--	--	hypothetical protein AK812_SmicGene32863 [Symbiodinium microadriaticum]
c41327.graph_c0	1.46	1.83	1.66	0.73	0.52	0.42	0.000833105	-1.07264	down	Carbohydrate transport and metabolism	--	--	--	Pectate lyase superfamily protein;; Right handed beta helix region	--	Carbohydrate transport and metabolism	hypothetical protein CEUSTIGMA_g1182.t1 [Chlamydomonas eustigma]
c100879.graph_c0	1.59	1.69	1.69	0.65	0.58	0.52	4.74966e-05	-1.12803	down	--	--	--	--	Glycosyltransferase family 92	--	Cell wall/membrane/envelope biogenesis	hypothetical protein AK812_SmicGene11281 [Symbiodinium microadriaticum]
c27427.graph_c0	0.89	0.99	1.79	0.37	0.09	0.05	0.000511711	-1.27476	down	--	--	--	--	--	--	--	hypothetical protein AK812_SmicGene30077 [Symbiodinium microadriaticum]
c51218.graph_c0	4.81	6.04	10.19	1.28	1.44	1.81	3.06028e-12	-1.76301	down	--	--	--	--	--	--	--	hypothetical protein AK812_SmicGene33699 [Symbiodinium microadriaticum]
c113396.graph_c0	13.67	12.12	12.14	4.81	6.42	5.73	1.52689e-05	-1.01789	down	--	--	--	--	--	--	--	hypothetical protein AK812_SmicGene2182 [Symbiodinium microadriaticum]
c93719.graph_c0	50.32	42.91	23	23.09	20.27	20.62	9.74419e-06	-1.1433	down	--	Molecular Function: translation elongation factor activity (GO:0003746);; Molecular Function: GTPase activity (GO:0003924);; Molecular Function: GTP binding (GO:0005525);; Biological Process: translational elongation (GO:0006414);;	K03231|1.9676e-12|vcn:VOLCADRAFT_102756|K03231 elongation factor 1-alpha | (RefSeq) eif1A1; eukaryotic translation initiation factor 1 alpha 1	--	--	--	Translation, ribosomal structure and biogenesis	EF-1 alpha-like protein [Heterocapsa triquetra]
c115007.graph_c0	2.47	1.8	2.03	0.9	0.77	0.78	0.000118976	-1.04297	down	--	--	--	--	Domain of unknown function (DUF1917)	--	Function unknown	hypothetical protein AK812_SmicGene7086 [Symbiodinium microadriaticum]
c104425.graph_c0	9.18	9.06	9.96	4.08	3.75	2.97	4.70486e-15	-1.18962	down	--	--	--	--	--	--	--	hypothetical protein AK812_SmicGene3741 [Symbiodinium microadriaticum]
c113311.graph_c0	1.83	2.43	1.83	0.66	0.41	0.37	3.81963e-05	-1.35987	down	--	--	--	--	Protein of unknown function (DUF674)	--	--	--
c42160.graph_c0	1.79	2.23	1.71	0.54	0.49	0.13	0.000121613	-1.35054	down	--	--	--	--	Protein of unknown function (DUF563)	--	Function unknown	hypothetical protein EMPG_09692 [Emmonsia parva UAMH 139]
c93974.graph_c0	4.52	4.82	5.08	0.79	1.59	1.46	2.08252e-08	-1.50957	down	--	Molecular Function: binding (GO:0005488);;	--	--	RNA recognition motif. (a.k.a. RRM, RBD, or RNP domain)	--	Function unknown	predicted protein [Micromonas pusilla CCMP1545]
c83854.graph_c0	1.77	1.54	2.6	0.5	0.7	0.22	0.000228901	-1.26852	down	--	--	--	--	--	--	--	hypothetical protein AK812_SmicGene10090 [Symbiodinium microadriaticum]
c95495.graph_c0	13.22	12.28	11.14	5.98	3.98	5.07	0.000285302	-1.02443	down	Signal transduction mechanisms	--	K19760|4.97662e-29|mpp:MICPUCDRAFT_12446|K19760 dynein assembly factor with WDR repeat domains 1 | (RefSeq) hypothetical protein	General function prediction only	WD domain, G-beta repeat;; Anaphase-promoting complex subunit 4 WD40 domain;; Nucleoporin Nup120/160	Dynein assembly factor with WDR repeat domains 1 OS=Chlamydomonas reinhardtii OX=3055 GN=DAW1 PE=1 SV=1	Function unknown	hypothetical protein NEUTE1DRAFT_124378 [Neurospora tetrasperma FGSC 2508]
c51803.graph_c0	7.2	12.62	11.37	3.97	4.54	4.26	0.00016579	-1.05456	down	--	--	--	--	RNA recognition motif. (a.k.a. RRM, RBD, or RNP domain)	Serine/arginine-rich splicing factor SR30 OS=Arabidopsis thaliana OX=3702 GN=SR30 PE=1 SV=1	Function unknown	Kinase D-interacting substrate of 220 kDa [Symbiodinium microadriaticum]
c84784.graph_c0	1.22	2.11	1.27	0.36	0.18	0.21	5.72205e-06	-1.54445	down	Posttranslational modification, protein turnover, chaperones	--	--	--	PA domain	--	Posttranslational modification, protein turnover, chaperones	--
c92836.graph_c0	17.52	17.95	16.31	3.43	2.78	2.33	6.05486e-66	-2.36244	down	--	--	--	--	--	--	--	hypothetical protein AK812_SmicGene45028, partial [Symbiodinium microadriaticum]
c75509.graph_c0	12.09	14.89	13.82	5.45	4.43	7.56	5.80068e-09	-1.06214	down	Secondary metabolites biosynthesis, transport and catabolism	--	--	--	--	--	Function unknown	hypothetical protein L915_17717 [Phytophthora parasitica]
c92602.graph_c4	2.47	2.9	2.51	1.04	0.58	0.98	0.000155043	-1.1556	down	--	--	--	--	DnaJ domain	--	--	hypothetical protein AK812_SmicGene20593 [Symbiodinium microadriaticum]
c58178.graph_c0	2.19	1.9	1.57	0.48	0.51	0.23	2.0646e-14	-1.94087	down	--	--	--	--	MYND finger;; Tetratricopeptide repeat	--	Function unknown	hypothetical protein GSI_10208 [Ganoderma sinense ZZ0214-1]
c100691.graph_c2	3.27	2.96	4.33	9.19	7.53	9.54	4.41401e-11	1.28318	up	Secondary metabolites biosynthesis, transport and catabolism	Molecular Function: peptidase activity (GO:0008233);;	--	Posttranslational modification, protein turnover, chaperones	Subtilase family;; Fascin domain;; FRG1-like domain	--	Posttranslational modification, protein turnover, chaperones	Thermitase [Symbiodinium microadriaticum]
c96939.graph_c1	6.17	6.55	5.37	2.56	3.09	2.86	5.24993e-08	-1.06932	down	--	--	--	--	C-5 cytosine-specific DNA methylase	--	Replication, recombination and repair	uncharacterized protein UBRO_06186 [Ustilago bromivora]
c90832.graph_c0	1.81	1.64	1.31	0.19	0.33	0.11	4.61649e-08	-1.79456	down	--	--	K19199|3.54672e-07|ppp:PHYPADRAFT_169005|K19199 histone-lysine N-methyltransferase SETD3 [EC:2.1.1.43] | (RefSeq) hypothetical protein	--	SET domain	--	Function unknown	hypothetical protein AK812_SmicGene6148 [Symbiodinium microadriaticum]
c87254.graph_c0	1.83	2	2.23	0	0	0	1.20741e-19	-2.96564	down	Replication, recombination and repair	--	--	--	C-5 cytosine-specific DNA methylase	--	Replication, recombination and repair	hypothetical protein AK812_SmicGene17462 [Symbiodinium microadriaticum]
c58032.graph_c0	1.61	1.38	1.74	3.92	4.35	2.36	1.11778e-06	1.12612	up	--	--	--	--	--	--	Function unknown	predicted protein [Phaeodactylum tricornutum CCAP 1055/1]
c27550.graph_c0	1.64	1.14	1.31	0.31	0.3	0.35	3.31085e-07	-1.51057	down	--	--	--	--	Acetyltransferase (GNAT) family;; Acetyltransferase (GNAT) domain	--	--	--
c113833.graph_c0	14.73	10.57	17.08	32.04	28.61	38.06	1.99178e-11	1.16617	up	--	--	--	--	--	--	--	Ankyrin-2 [Symbiodinium microadriaticum]
c89540.graph_c1	2.74	1.78	3.22	0.76	0.52	0.6	3.0651e-05	-1.36393	down	Carbohydrate transport and metabolism	Molecular Function: catalytic activity (GO:0003824);;	--	Carbohydrate transport and metabolism	pfkB family carbohydrate kinase	--	Carbohydrate transport and metabolism	BnaA01g08200D [Brassica napus]
c76564.graph_c0	1.43	1.35	1.69	0.59	0.67	0.37	5.66614e-05	-1.09156	down	--	--	--	--	Alpha-kinase family	--	Function unknown	Myosin heavy chain kinase C [Symbiodinium microadriaticum]
c79539.graph_c0	2.35	2.73	2.52	1.17	0.8	0.36	0.000270977	-1.16506	down	General function prediction only	--	--	--	Aldo/keto reductase family	--	Energy production and conversion	Dynein heavy chain 7, axonemal [Symbiodinium microadriaticum]
c50864.graph_c0	2.76	3.12	3.07	1.24	1.08	0.96	8.00483e-06	-1.13343	down	--	--	--	--	--	--	--	Coatomer subunit alpha-2 [Symbiodinium microadriaticum]
c76605.graph_c0	6.1	7.37	6.13	4.5	3.98	2.34	1.17441e-08	-1.17542	down	--	Cellular Component: condensed nuclear chromosome (GO:0000794);; Cellular Component: septin ring (GO:0005940);; Biological Process: protein sumoylation (GO:0016925);; Molecular Function: protein tag (GO:0031386);;	--	Posttranslational modification, protein turnover, chaperones	Ubiquitin-2 like Rad60 SUMO-like	--	Posttranslational modification, protein turnover, chaperones	hypothetical protein AK812_SmicGene33861 [Symbiodinium microadriaticum]
c110233.graph_c0	1.57	2.61	2.11	6.61	6.43	5.92	1.74546e-13	1.5225	up	--	--	--	--	Zinc finger, C3HC4 type (RING finger)	Kinesin-like protein KIN-7M, chloroplastic OS=Arabidopsis thaliana OX=3702 GN=KIN7M PE=2 SV=2	--	--
c86956.graph_c0	4.92	3.55	4.57	2.07	1.3	1.32	0.000522921	-1.07932	down	--	--	--	--	--	--	--	Zinc transporter ZupT [Symbiodinium microadriaticum]
c99883.graph_c0	5.22	6.18	5.28	2.26	2.23	1.68	7.04827e-07	-1.16674	down	Secondary metabolites biosynthesis, transport and catabolism	--	--	--	non-haem dioxygenase in morphine synthesis N-terminal;; 2OG-Fe(II) oxygenase superfamily	1-aminocyclopropane-1-carboxylate oxidase 1 OS=Petunia hybrida OX=4102 GN=ACO1 PE=1 SV=1	Function unknown	hypothetical protein ASPBRDRAFT_37010 [Aspergillus brasiliensis CBS 101740]
c93612.graph_c0	14.6	17.05	15.29	5.15	7.31	6.56	2.24784e-10	-1.14544	down	Secondary metabolites biosynthesis, transport and catabolism	--	K07253|8.08751e-45|olu:OSTLU_17653|K07253 phenylpyruvate tautomerase [EC:5.3.2.1] | (RefSeq) hypothetical protein	Defense mechanisms	Macrophage migration inhibitory factor (MIF)	--	Function unknown	Peroxisomal membrane protein PMP34 [Symbiodinium microadriaticum]
c118469.graph_c0	27.87	23.81	24.38	71.62	65.03	61.06	4.27813e-09	1.08008	up	Translation, ribosomal structure and biogenesis	--	K13190|3.26455e-09|sind:105158997|K13190 RNA-binding protein 15 | (RefSeq) flowering time control protein FPA-like	General function prediction only	RNA recognition motif. (a.k.a. RRM, RBD, or RNP domain)	Polyadenylate-binding protein RBP45A OS=Arabidopsis thaliana OX=3702 GN=RBP45A PE=2 SV=1	Function unknown	hypothetical protein CRG98_012806 [Punica granatum]
c94842.graph_c0	8.65	6.01	7.81	3.62	0.94	1.99	0.000100481	-1.27422	down	--	--	--	--	--	--	--	U-box domain-containing protein 51 [Symbiodinium microadriaticum]
c67698.graph_c0	2.57	2.29	1.66	0.84	0.55	0.6	5.26452e-06	-1.27518	down	--	--	K17710|5.06157e-13|cvr:CHLNCDRAFT_59068|K17710 pentatricopeptide repeat domain-containing protein 1 | (RefSeq) hypothetical protein	General function prediction only	PPR repeat family;; Pentatricopeptide repeat domain;; Pentacotripeptide-repeat region of PRORP;; PPR repeat;; PPR repeat	Pentatricopeptide repeat-containing protein At2g41720 OS=Arabidopsis thaliana OX=3702 GN=EMB2654 PE=2 SV=1	Function unknown	conserved unknown protein [Ectocarpus siliculosus]
c26027.graph_c0	6.41	7.13	6.65	3.45	2.17	2.42	1.75924e-07	-1.10186	down	--	Molecular Function: nucleic acid binding (GO:0003676);;	K13220|3.257e-09|egu:105034421|K13220 WW domain-binding protein 4 | (RefSeq) zinc finger protein ZOP1	RNA processing and modification	WW domain	Zinc finger protein ZOP1 OS=Arabidopsis thaliana OX=3702 GN=ZOP1 PE=1 SV=1	Function unknown	Dinap1-interacting protein 1 [Crypthecodinium cohnii]
c103837.graph_c0	5.2	3.39	6.08	11.51	8.91	11.42	0.000140653	1.03717	up	--	--	K10408|0|mpp:MICPUCDRAFT_70197|K10408 dynein heavy chain, axonemal | (RefSeq) ODA-DHCG; flagellar outer dynein arm heavy chain gamma	Cytoskeleton	Dynein heavy chain, N-terminal region 1;; Dynein heavy chain, N-terminal region 2;; Hydrolytic ATP binding site of dynein motor region D1	Dynein gamma chain, flagellar outer arm OS=Chlamydomonas reinhardtii OX=3055 GN=ODA2 PE=1 SV=1	Cytoskeleton	Dynein gamma chain, flagellar outer arm [Symbiodinium microadriaticum]
c94320.graph_c0	1.72	2.84	3.11	0.7	0.41	0.83	6.94069e-05	-1.31214	down	--	Cellular Component: cytoplasmic part (GO:0044444);;	--	--	--	--	Function unknown	hypothetical protein AK812_SmicGene14585 [Symbiodinium microadriaticum]
c100170.graph_c1	1.21	1.09	1.17	2.6	2.43	3.05	2.41375e-05	1.10617	up	--	--	--	--	Ion transport protein	--	Intracellular trafficking, secretion, and vesicular transport	Voltage-dependent L-type calcium channel subunit alpha-1S [Symbiodinium microadriaticum]
c111306.graph_c0	2.18	2.53	3.29	0.53	0.79	0.91	0.00092523	-1.16111	down	--	--	--	--	16S rRNA methyltransferase RsmB/F	--	--	Phosphatidylinositol 3-kinase VPS34 [Symbiodinium microadriaticum]
c45081.graph_c0	1.43	1.6	1.01	0.29	0.37	0.25	0.00015595	-1.30691	down	--	--	--	--	Caspase domain;; UBA/TS-N domain	--	--	--
c100671.graph_c0	12.24	12.65	7.16	3.32	2.35	2.99	4.43336e-05	-1.36921	down	Replication, recombination and repair	Cellular Component: plastid (GO:0009536);; Biological Process: photosynthesis (GO:0015979);; Cellular Component: photosynthetic membrane (GO:0034357);; Cellular Component: membrane part (GO:0044425);;	K02719|1.38577e-10|gsl:Gasu_27020|K02719 photosystem II PsbU protein | (RefSeq) photosystem II PsbU protein	--	Photosystem II 12 kDa extrinsic protein (PsbU)	Photosystem II 12 kDa extrinsic protein, chloroplastic OS=Griffithsia japonica OX=83288 GN=psbU PE=2 SV=1	--	photosystem II PsbU protein [Galdieria sulphuraria]
c103934.graph_c0	0.62	1.04	0.8	1.73	1.65	2.08	0.000477512	1.01529	up	--	--	--	--	FAST kinase-like protein, subdomain 1	RAP domain-containing protein, chloroplastic OS=Arabidopsis thaliana OX=3702 GN=RAP PE=1 SV=1	--	hypothetical protein Ctob_016418, partial [Chrysochromulina sp. CCMP291]
c39689.graph_c0	2.67	3.17	2.38	0.73	1.32	1.05	5.43955e-05	-1.07195	down	--	--	--	--	Cupin superfamily protein	--	--	--
c72081.graph_c0	1.64	1.67	1.82	0.33	0.23	0.36	4.5744e-09	-1.74982	down	--	Biological Process: ion transport (GO:0006811);;	K16900|1.05947e-64|bvg:104902804|K16900 two pore calcium channel protein, plant | (RefSeq) two pore calcium channel protein 1A	--	Ion transport protein	Two pore calcium channel protein 1A OS=Nicotiana tabacum OX=4097 GN=TPC1A PE=2 SV=1	Intracellular trafficking, secretion, and vesicular transport	Two-pore ion channel [Emiliania huxleyi CCMP1516]
c99367.graph_c0	0.36	0.28	0.42	1.42	1.59	1.23	2.65259e-10	1.70853	up	--	Molecular Function: hydrolase activity (GO:0016787);;	--	Posttranslational modification, protein turnover, chaperones	Papain family cysteine protease	Thiol protease aleurain OS=Arabidopsis thaliana OX=3702 GN=ALEU PE=1 SV=2	Posttranslational modification, protein turnover, chaperones	hypothetical protein AK812_SmicGene24970 [Symbiodinium microadriaticum]
c62044.graph_c1	0.99	1.29	0.74	0.08	0	0	0.00162009	-1.10878	down	--	--	--	--	Poly(ADP-ribose) polymerase catalytic domain	--	--	hypothetical protein AK812_SmicGene5210 [Symbiodinium microadriaticum]
c58085.graph_c1	14.91	11.84	7.56	3.75	5.24	4.48	0.0003157	-1.1013	down	Posttranslational modification, protein turnover, chaperones	Biological Process: protein peptidyl-prolyl isomerization (GO:0000413);; Molecular Function: peptidyl-prolyl cis-trans isomerase activity (GO:0003755);; Biological Process: protein folding (GO:0006457);;	K09569|1.18516e-27|vcn:VOLCADRAFT_83939|K09569 FK506-binding protein 2 [EC:5.2.1.8] | (RefSeq) hypothetical protein	Posttranslational modification, protein turnover, chaperones	FKBP-type peptidyl-prolyl cis-trans isomerase	Peptidyl-prolyl cis-trans isomerase FKBP62 OS=Arabidopsis thaliana OX=3702 GN=FKBP62 PE=1 SV=2	Posttranslational modification, protein turnover, chaperones	hypothetical protein AURANDRAFT_30278 [Aureococcus anophagefferens]
c62624.graph_c0	2.72	2.97	2.53	1.26	0.77	0.95	0.000555968	-1.05947	down	Cell wall/membrane/envelope biogenesis	--	--	--	Glycosyltransferase sugar-binding region containing DXD motif;; TcdA/TcdB catalytic glycosyltransferase domain	--	--	hypothetical protein Ctob_014402 [Chrysochromulina sp. CCMP291]
c99061.graph_c0	0.49	0.83	0.62	0	0.08	0.14	0.00299263	-1.09766	down	--	--	K09422|2.74826e-34|pda:103724161|K09422 myb proto-oncogene protein, plant | (RefSeq) transcriptional activator Myb-like	Transcription	Myb-like DNA-binding domain;; Myb-like DNA-binding domain	Transcription factor MYB98 OS=Arabidopsis thaliana OX=3702 GN=MYB98 PE=2 SV=1	Transcription	PREDICTED: transcriptional activator Myb-like [Phoenix dactylifera]
c40479.graph_c0	4.91	3.72	4.57	1.43	1.57	1.65	1.52648e-07	-1.22868	down	--	--	--	Cell cycle control, cell division, chromosome partitioning	Cid1 family poly A polymerase;; Nucleotidyltransferase domain	UTP:RNA uridylyltransferase 1 OS=Arabidopsis thaliana OX=3702 GN=URT1 PE=1 SV=2	Replication, recombination and repair	Terminal uridylyltransferase 4 [Symbiodinium microadriaticum]
c39084.graph_c0	3.21	2.76	1.78	0.41	0.08	0.87	0.000198687	-1.34147	down	--	--	--	--	Methyltransferase domain;; Methyltransferase domain;; Methyltransferase domain;; Methyltransferase domain	--	--	--
c61787.graph_c0	4.3	4.93	5.22	0.9	1.78	2.86	0.00115734	-1.02448	down	Translation, ribosomal structure and biogenesis	Molecular Function: structural constituent of ribosome (GO:0003735);; Biological Process: translation (GO:0006412);; Cellular Component: cytosolic small ribosomal subunit (GO:0022627);;	K02984|2.4854e-108|gra:105798779|K02984 small subunit ribosomal protein S3Ae | (RefSeq) 40S ribosomal protein S3a	Translation, ribosomal structure and biogenesis	Ribosomal S3Ae family	40S ribosomal protein S3a OS=Chlamydomonas reinhardtii OX=3055 GN=CHLREDRAFT_168484 PE=3 SV=1	Translation, ribosomal structure and biogenesis	hypothetical protein AURANDRAFT_38843 [Aureococcus anophagefferens]
c78210.graph_c0	0.25	0.07	0.24	5.17	3.47	3.35	3.83673e-13	2.40627	up	--	--	--	--	RNA recognition motif 2	Protein MEI2-like 3 OS=Oryza sativa subsp. japonica OX=39947 GN=ML3 PE=2 SV=2	Function unknown	Protein MEI2-like 3 [Symbiodinium microadriaticum]
c104529.graph_c0	1.32	1.13	1.12	3.88	2.99	2.4	1.85444e-09	1.32197	up	Signal transduction mechanisms	--	--	--	Putative ephrin-receptor like	--	Function unknown	Protein SphX [Symbiodinium microadriaticum]
c83033.graph_c0	1.11	0.41	0.72	4.46	3.14	4.05	3.4212e-10	1.8405	up	Posttranslational modification, protein turnover, chaperones	Molecular Function: binding (GO:0005488);;	K04079|3.38157e-72|osa:9267802|K04079 molecular chaperone HtpG | (RefSeq) heat shock protein 81-3	Posttranslational modification, protein turnover, chaperones	Hsp90 protein	Heat shock protein 81-3 OS=Oryza sativa subsp. japonica OX=39947 GN=HSP81-3 PE=1 SV=2	Posttranslational modification, protein turnover, chaperones	heat shock protein 90, partial [Thecadinium kofoidii]
c109774.graph_c0	12.94	14.05	11.34	6.93	5.03	4.96	6.84694e-09	-1.01313	down	--	--	--	--	--	--	--	hypothetical protein AK812_SmicGene25365 [Symbiodinium microadriaticum]
c74885.graph_c0	4.33	4.59	4.28	1.65	1.32	1.27	4.364e-15	-1.39754	down	General function prediction only	--	K08794|8.07047e-23|vcn:VOLCADRAFT_79621|K08794 calcium/calmodulin-dependent protein kinase I [EC:2.7.11.17] | (RefSeq) hypothetical protein	Cell cycle control, cell division, chromosome partitioning	Protein kinase domain;; Protein tyrosine kinase	Serine/threonine-protein kinase ATG1a OS=Arabidopsis thaliana OX=3702 GN=ATG1A PE=1 SV=1	Signal transduction mechanisms	Calcium-dependent protein kinase 1 [Symbiodinium microadriaticum]
c79346.graph_c0	3.67	3.58	2.24	8.78	7.5	7.02	1.18154e-05	1.11916	up	--	--	--	--	--	--	--	hypothetical protein AK812_SmicGene37682 [Symbiodinium microadriaticum]
c95692.graph_c0	4.38	6.2	7.1	1.6	2.37	2	1.03275e-06	-1.16662	down	--	--	--	--	--	--	--	Rieske domain-containing protein [Symbiodinium microadriaticum]
c58346.graph_c0	35.56	30.75	31.86	14.06	17.41	16.36	1.70127e-05	-1.15519	down	--	--	--	--	--	Histone deacetylase HDT2 OS=Arabidopsis thaliana OX=3702 GN=HDT2 PE=1 SV=2	Function unknown	Elongation factor 3B [Symbiodinium microadriaticum]
c60983.graph_c0	11.58	18.56	21.21	6.75	6.16	8.39	1.20168e-05	-1.09896	down	--	--	--	--	--	--	Function unknown	predicted protein [Micromonas pusilla CCMP1545]
c71422.graph_c0	1.44	0.91	1.33	3.52	4.72	6.94	0.00574027	1.03952	up	--	--	--	--	--	--	Function unknown	hypothetical protein AK812_SmicGene26180 [Symbiodinium microadriaticum]
c103044.graph_c0	311.22	498.52	516.74	135.76	95.17	162.04	1.39132e-07	-1.43071	down	--	--	--	--	--	--	--	hypothetical protein [Heterocapsa rotundata]
c112948.graph_c0	1.64	1.65	1.03	0.19	0.16	0.32	1.12001e-05	-1.52329	down	General function prediction only	--	--	--	--	--	Function unknown	Clavaminate synthase-like protein [Symbiodinium microadriaticum]
c46628.graph_c0	2.29	2.01	1.92	0.68	0.48	1.12	0.000463457	-1.05673	down	--	--	--	--	--	--	--	hypothetical protein AK812_SmicGene22456 [Symbiodinium microadriaticum]
c62987.graph_c0	4.8	4.7	4.28	1.22	0.97	0.64	1.82972e-10	-1.54619	down	--	Molecular Function: nucleotide binding (GO:0000166);; Molecular Function: RNA binding (GO:0003723);; Cellular Component: cytoplasm (GO:0005737);;	--	--	Poly-adenylate binding protein, unique domain;; Right handed beta helix region;; Periplasmic copper-binding protein (NosD)	Polyadenylate-binding protein 8 OS=Arabidopsis thaliana OX=3702 GN=PAB8 PE=1 SV=1	Function unknown	Sepiapterin reductase [Symbiodinium microadriaticum]
c112612.graph_c0	4.84	9.25	9.28	1.35	2.43	3.81	4.46999e-05	-1.22565	down	--	--	--	--	--	--	--	hypothetical protein AK812_SmicGene11525 [Symbiodinium microadriaticum]
c92657.graph_c0	1.19	1.08	0.98	4.5	4.72	3.78	1.20492e-07	1.56362	up	--	--	--	--	Zinc finger C-x8-C-x5-C-x3-H type (and similar);; RNA-binding, Nab2-type zinc finger	--	--	hypothetical protein AK812_SmicGene4515 [Symbiodinium microadriaticum]
c102512.graph_c0	6.31	5.49	6.62	2.25	2.1	0.12	0.000969278	-1.20256	down	--	--	--	--	--	--	--	Pentatricopeptide repeat-containing protein, chloroplastic [Symbiodinium microadriaticum]
c103853.graph_c0	0.27	0.34	0.48	0	0	0.08	0.000958146	-1.1938	down	--	--	--	--	--	--	--	hypothetical protein AURANDRAFT_67954 [Aureococcus anophagefferens]
c102933.graph_c0	6.61	5.72	7.46	9.8	13.12	9.64	9.72996e-12	1.09164	up	Signal transduction mechanisms	--	--	General function prediction only	Serine aminopeptidase, S33;; Alpha/beta hydrolase family;; alpha/beta hydrolase fold	--	Function unknown	Acyl-CoA dehydrogenase [Symbiodinium microadriaticum]
c29330.graph_c0	1.82	2.05	1.89	0.59	0.56	0.5	0.000197171	-1.21358	down	--	--	--	--	--	--	--	Lysosomal Pro-X carboxypeptidase [Symbiodinium microadriaticum]
c92131.graph_c0	3.07	5.79	2.81	0.87	0.49	0.61	0.000110365	-1.38934	down	--	--	--	--	HMG (high mobility group) box	--	--	--
c72846.graph_c0	6.58	6.53	5.66	1.95	3.09	2.65	1.31637e-05	-1.05525	down	--	--	--	RNA processing and modification	Zinc finger C-x8-C-x5-C-x3-H type (and similar)	Zinc finger CCCH domain-containing protein 7 OS=Oryza sativa subsp. japonica OX=39947 GN=Os01g0572100 PE=2 SV=1	Function unknown	Zinc finger CCCH domain-containing protein 6 [Symbiodinium microadriaticum]
c59489.graph_c0	4.77	5.28	4.88	1.51	1.58	1.42	1.369e-16	-1.48316	down	Translation, ribosomal structure and biogenesis ;; Posttranslational modification, protein turnover, chaperones	Molecular Function: transferase activity (GO:0016740);;	--	--	2OG-Fe(II) oxygenase superfamily;; 2OG-Fe(II) oxygenase superfamily;; SET domain;; 2OG-Fe(II) oxygenase superfamily	--	Function unknown	hypothetical protein AK812_SmicGene33207 [Symbiodinium microadriaticum]
c97938.graph_c0	15.71	20.38	15.59	5.33	7.17	5.91	2.34958e-16	-1.34007	down	--	--	K17662|1.11756e-06|bpg:Bathy01g03060|K17662 cytochrome b pre-mRNA-processing protein 3 | (RefSeq) hypothetical protein	--	Ubiquinol-cytochrome C chaperone	--	Function unknown	ubiquinol-cytochrome c chaperone [Pfiesteria piscicida]
c43348.graph_c0	1.23	1.06	1.35	0.11	0.44	0.06	0.00172291	-1.16595	down	--	--	--	--	SET domain	--	Function unknown	hypothetical protein AK812_SmicGene2990 [Symbiodinium microadriaticum]
c46174.graph_c1	6.05	4.83	3.49	1.05	1.82	2.09	0.00192875	-1.06564	down	--	--	--	Posttranslational modification, protein turnover, chaperones	WWE domain;; Ring finger domain;; Zinc finger, C3HC4 type (RING finger)	--	--	--
c61839.graph_c0	0.25	0.23	0.06	1.94	1.93	1.71	1.86607e-06	1.6792	up	--	--	--	--	RNA recognition motif 2	Protein terminal ear1 OS=Zea mays OX=4577 GN=TE1 PE=2 SV=1	Function unknown	Protein MEI2-like 5 [Symbiodinium microadriaticum]
c43790.graph_c0	2.75	2.86	2.66	0.88	0.75	0.68	3.11134e-05	-1.29848	down	Coenzyme transport and metabolism	Molecular Function: catalytic activity (GO:0003824);;	--	--	Methyltransferase domain;; Methyltransferase domain;; ubiE/COQ5 methyltransferase family;; Methyltransferase domain;; Methyltransferase domain;; Methyltransferase domain	--	Coenzyme transport and metabolism	Ubiquinone/menaquinone biosynthesis C-methyltransferase UbiE [Symbiodinium microadriaticum]
c29741.graph_c0	1.7	2.1	1.4	0.29	0.87	0.39	0.00094039	-1.12772	down	--	--	--	General function prediction only	MatE;; Polysaccharide biosynthesis C-terminal domain	Protein DETOXIFICATION 47, chloroplastic OS=Arabidopsis thaliana OX=3702 GN=DTX47 PE=2 SV=1	Defense mechanisms	NADP-dependent malic enzyme, chloroplastic [Symbiodinium microadriaticum]
c98362.graph_c0	7.08	5.18	7.35	2.33	2.22	1.87	2.58486e-11	-1.35908	down	--	--	--	--	Major Facilitator Superfamily	--	--	--
c102454.graph_c0	0.77	0.59	0.85	1.88	1.94	1.76	3.17975e-11	1.32311	up	--	--	--	--	Endonuclease/Exonuclease/phosphatase family;; Reverse transcriptase (RNA-dependent DNA polymerase)	--	Function unknown	hypothetical protein CVT24_011391 [Panaeolus cyanescens]
c95336.graph_c1	5.49	3.79	4.63	0.52	0.7	0.57	6.47737e-10	-1.87026	down	--	--	K17710|4.6191e-32|cvr:CHLNCDRAFT_58444|K17710 pentatricopeptide repeat domain-containing protein 1 | (RefSeq) hypothetical protein	General function prediction only	PPR repeat family;; PPR repeat;; Pentatricopeptide repeat domain;; Pentacotripeptide-repeat region of PRORP;; PPR repeat	Pentatricopeptide repeat-containing protein At2g31400, chloroplastic OS=Arabidopsis thaliana OX=3702 GN=At2g31400 PE=2 SV=1	Function unknown	Pentatricopeptide repeat-containing protein, chloroplastic [Symbiodinium microadriaticum]
c84482.graph_c1	1.38	1.17	1.39	3.79	3.9	3.19	6.90218e-05	1.18762	up	Coenzyme transport and metabolism	Biological Process: cellular process (GO:0009987);; Molecular Function: lyase activity (GO:0016829);; Biological Process: single-organism process (GO:0044699);;	K12319|6.20363e-12|vcn:VOLCADRAFT_92892|K12319 guanylate cyclase soluble subunit beta [EC:4.6.1.2] | (RefSeq) cyc5; guanylyl and adenylyl cyclase family member	Nucleotide transport and metabolism	Haem-NO-binding	--	Signal transduction mechanisms	Guanylate cyclase soluble subunit beta-1 [Symbiodinium microadriaticum]
c114329.graph_c0	17.7	28.01	19.19	2.18	5.07	6.02	1.4858e-12	-1.91516	down	--	Molecular Function: structural constituent of ribosome (GO:0003735);; Biological Process: translation (GO:0006412);; Cellular Component: cytosolic large ribosomal subunit (GO:0022625);; Biological Process: ribosomal large subunit biogenesis (GO:0042273);;	K02875|6.44418e-18|cme:CYME_CMH065C|K02875 large subunit ribosomal protein L14e | (RefSeq) 60S ribosomal protein L14	Translation, ribosomal structure and biogenesis	Ribosomal protein L14	Probable 60S ribosomal protein L14 OS=Pisum sativum OX=3888 PE=2 SV=1	Translation, ribosomal structure and biogenesis	60S ribosomal protein L14 [Thraustotheca clavata]
c44656.graph_c0	1.36	2.56	1.97	0.4	0.24	0.28	2.73249e-05	-1.47392	down	General function prediction only	--	--	--	2OG-Fe(II) oxygenase superfamily	--	Function unknown	hypothetical protein AK812_SmicGene33641 [Symbiodinium microadriaticum]
c20332.graph_c0	9.89	11.36	10.74	4.08	3.96	3.28	5.15269e-23	-1.3198	down	General function prediction only	--	--	--	AAA domain;; ABC transporter	--	Function unknown	hypothetical protein EMIHUDRAFT_106499 [Emiliania huxleyi CCMP1516]
c74991.graph_c1	6.26	7.76	10.86	18.51	19.18	21.18	6.0412e-06	1.05792	up	--	--	--	--	--	--	--	putative diflavin flavoprotein A 3 [Symbiodinium microadriaticum]
c82033.graph_c0	5.95	6.12	6.84	12.4	10.66	12.49	4.05979e-19	1.00432	up	Function unknown	--	--	--	G8 domain	--	Function unknown	hypothetical protein CHLNCDRAFT_134306 [Chlorella variabilis]
c24939.graph_c0	12.03	11.02	10.68	0.16	0.34	0.26	3.68323e-88	-4.45376	down	--	--	--	--	--	--	--	hypothetical protein AK812_SmicGene37341 [Symbiodinium microadriaticum]
[truncated: 1,028 more rows]
