# Supplementary material for: Transcriptome and metabolome analyses of cold and darkness-induced pellicle cysts of Scrippsiella trochoidea
Source: BMC Genomics. 2021 Jul 10;22:526. doi: 10.1186/s12864-021-07840-7 (PMC8272339; doi:10.1186/s12864-021-07840-7)
Supplement: Supplementary file 4 — Additional file 4: Supplementary Table S4 Significantly enriched GO terms (p < 0.01) of the differentially expressed genes. [file 12864_2021_7840_MOESM4_ESM.xlsx]

## Sheet: CK vs. D5.topGO
Additional file 4 TopGO enrichment analysis of all identified DEGs in the comparisons of control (CK) and cold and darkness treatment for five hours (D5)
Biological Process
GO.ID	Term	Annotated	Significant	Expected	KS	Gene ID
GO:0006412	translation	482	99	17.58	2.5e-14	c105007.graph_c0;c105020.graph_c0;c105025.graph_c0;c105051.graph_c0;c106064.graph_c0;c106620.graph_c0;c106696.graph_c0;c107282.graph_c0;c108312.graph_c0;c112141.graph_c0;c114122.graph_c0;c114329.graph_c0;c114928.graph_c0;c116436.graph_c0;c117156.graph_c0;c117679.graph_c0;c118096.graph_c0;c119451.graph_c0;c120016.graph_c0;c120560.graph_c0;c121044.graph_c0;c122915.graph_c0;c125043.graph_c0;c21144.g…
GO:0055114	oxidation-reduction process	367	23	13.39	8.4e-06	c103449.graph_c0;c110283.graph_c0;c115442.graph_c0;c128928.graph_c0;c39330.graph_c0;c72576.graph_c0;c79572.graph_c0;c85631.graph_c0;c86441.graph_c0;c86726.graph_c0;c86726.graph_c1;c87546.graph_c0;c88826.graph_c0;c89073.graph_c0;c91459.graph_c0;c92043.graph_c0;c92564.graph_c0;c94038.graph_c0;c94664.graph_c0;c95925.graph_c0;c96972.graph_c1;c98581.graph_c3;c98797.graph_c0
GO:0015991	ATP hydrolysis coupled proton transport	32	3	1.17	2.4e-05	c104083.graph_c0;c112077.graph_c0;c129590.graph_c0
GO:0009765	photosynthesis, light harvesting	50	2	1.82	0.00017	c44842.graph_c0;c98581.graph_c3
GO:0006108	malate metabolic process	11	1	0.4	0.00046	c115442.graph_c0
GO:0046034	ATP metabolic process	49	4	1.79	0.00046	c104083.graph_c0;c112077.graph_c0;c129590.graph_c0;c85631.graph_c0
GO:0018298	protein-chromophore linkage	46	1	1.68	0.00116	c44842.graph_c0
GO:0042274	ribosomal small subunit biogenesis	62	15	2.26	0.00119	c106620.graph_c0;c112141.graph_c0;c28706.graph_c1;c29228.graph_c0;c30826.graph_c0;c37730.graph_c0;c43323.graph_c0;c54413.graph_c0;c58421.graph_c0;c62129.graph_c0;c62168.graph_c0;c68483.graph_c0;c80424.graph_c0;c86425.graph_c0;c98241.graph_c0
GO:0006091	generation of precursor metabolites and energy	218	10	7.95	0.00128	c103449.graph_c0;c110283.graph_c0;c115442.graph_c0;c44842.graph_c0;c85631.graph_c0;c86726.graph_c0;c86726.graph_c1;c91459.graph_c0;c96972.graph_c1;c98581.graph_c3
GO:0009201	ribonucleoside triphosphate biosynthetic process	36	4	1.31	0.00296	c104083.graph_c0;c112077.graph_c0;c129590.graph_c0;c93256.graph_c0
GO:0006790	sulfur compound metabolic process	64	2	2.33	0.00345	c110283.graph_c0;c92043.graph_c0
GO:0032787	monocarboxylic acid metabolic process	129	8	4.71	0.00384	c100105.graph_c0;c86441.graph_c0;c89073.graph_c0;c92043.graph_c0;c94038.graph_c0;c94664.graph_c0;c95737.graph_c0;c95925.graph_c0
GO:0042255	ribosome assembly	58	13	2.12	0.00402	c105051.graph_c0;c112141.graph_c0;c29228.graph_c0;c30826.graph_c0;c37730.graph_c0;c39235.graph_c0;c54413.graph_c0;c60302.graph_c0;c62129.graph_c0;c69468.graph_c0;c79327.graph_c0;c79327.graph_c2;c86425.graph_c0
GO:0006099	tricarboxylic acid cycle	36	5	1.31	0.00466	c110283.graph_c0;c115442.graph_c0;c86726.graph_c0;c86726.graph_c1;c96972.graph_c1
GO:0042273	ribosomal large subunit biogenesis	62	15	2.26	0.00503	c105051.graph_c0;c114329.graph_c0;c28706.graph_c1;c33425.graph_c0;c33425.graph_c1;c37800.graph_c0;c39208.graph_c0;c39235.graph_c0;c45739.graph_c0;c60302.graph_c0;c69468.graph_c0;c71415.graph_c0;c75909.graph_c0;c79327.graph_c0;c79327.graph_c2
GO:0044724	single-organism carbohydrate catabolic process	76	1	2.77	0.00547	c63370.graph_c0
GO:0042592	homeostatic process	58	6	2.12	0.00557	c80884.graph_c0;c86441.graph_c0;c89073.graph_c0;c92564.graph_c0;c94038.graph_c0;c94664.graph_c0
GO:0009894	regulation of catabolic process	22	2	0.8	0.00598	c80367.graph_c0;c89356.graph_c0
GO:0046129	purine ribonucleoside biosynthetic process	48	5	1.75	0.00627	c104083.graph_c0;c112077.graph_c0;c115293.graph_c0;c129590.graph_c0;c83286.graph_c0
GO:0080090	regulation of primary metabolic process	182	8	6.64	0.00904	c40812.graph_c0;c78827.graph_c0;c80367.graph_c0;c80884.graph_c0;c86711.graph_c0;c89356.graph_c0;c99693.graph_c0;c99990.graph_c0
GO:0015979	photosynthesis	127	4	4.63	0.00918	c128928.graph_c0;c44842.graph_c0;c88214.graph_c0;c98581.graph_c3
Molecular Function
GO.ID	Term	Annotated	Significant	Expected	KS	Gene ID
GO:0003735	structural constituent of ribosome	299	92	10.62	3e-22	c105007.graph_c0;c105020.graph_c0;c105025.graph_c0;c105051.graph_c0;c106064.graph_c0;c106620.graph_c0;c106696.graph_c0;c107282.graph_c0;c108312.graph_c0;c112141.graph_c0;c114122.graph_c0;c114329.graph_c0;c114928.graph_c0;c116436.graph_c0;c117156.graph_c0;c117679.graph_c0;c118096.graph_c0;c119451.graph_c0;c120016.graph_c0;c120560.graph_c0;c121044.graph_c0;c125043.graph_c0;c21144.graph_c0;c21589.gr…
GO:0016168	chlorophyll binding	47	1	1.67	0.00067	c44842.graph_c0
GO:0019829	cation-transporting ATPase activity	45	2	1.6	0.00072	c104083.graph_c0;c74176.graph_c0
GO:0030060	L-malate dehydrogenase activity	8	1	0.28	0.0008	c115442.graph_c0
GO:0009055	electron carrier activity	45	9	1.6	0.00086	c103449.graph_c0;c128928.graph_c0;c85631.graph_c0;c86441.graph_c0;c86923.graph_c0;c88826.graph_c0;c89073.graph_c0;c94038.graph_c0;c94664.graph_c0
GO:0005524	ATP binding	409	17	14.53	0.00168	c102646.graph_c0;c104083.graph_c0;c104959.graph_c0;c117555.graph_c0;c124145.graph_c0;c38578.graph_c1;c41566.graph_c0;c64763.graph_c0;c73372.graph_c0;c75249.graph_c0;c89356.graph_c0;c91745.graph_c0;c91926.graph_c0;c92619.graph_c0;c98581.graph_c3;c98753.graph_c0;c99806.graph_c1
GO:0016616	oxidoreductase activity, acting on the CH-OH group of donors, NAD or NADP as acceptor	66	2	2.34	0.00176	c101185.graph_c0;c115442.graph_c0
GO:0003723	RNA binding	303	31	10.76	0.00249	c100904.graph_c2;c105007.graph_c0;c105020.graph_c0;c108312.graph_c0;c114928.graph_c0;c117156.graph_c0;c121044.graph_c0;c21144.graph_c0;c22789.graph_c0;c23982.graph_c0;c28706.graph_c1;c32558.graph_c0;c32830.graph_c0;c33425.graph_c0;c33425.graph_c1;c35146.graph_c0;c35756.graph_c0;c38578.graph_c1;c39208.graph_c0;c45739.graph_c0;c54413.graph_c0;c58421.graph_c0;c71475.graph_c0;c72221.graph_c1;c75909.g…
GO:0003677	DNA binding	87	2	3.09	0.00258	c117156.graph_c0;c86711.graph_c0
GO:0016820	hydrolase activity, acting on acid anhydrides, catalyzing transmembrane movement of substances	65	4	2.31	0.00328	c102646.graph_c0;c104083.graph_c0;c117555.graph_c0;c74176.graph_c0
GO:0043167	ion binding	1178	46	41.85	0.00623	c102508.graph_c0;c102646.graph_c0;c103449.graph_c0;c104083.graph_c0;c104959.graph_c0;c117555.graph_c0;c124145.graph_c0;c128928.graph_c0;c30826.graph_c0;c36308.graph_c0;c37730.graph_c0;c38578.graph_c1;c41566.graph_c0;c45201.graph_c0;c47162.graph_c0;c64763.graph_c0;c65287.graph_c0;c72576.graph_c0;c73372.graph_c0;c75249.graph_c0;c79572.graph_c0;c83286.graph_c0;c84239.graph_c0;c85631.graph_c0;c86149.…
GO:0016491	oxidoreductase activity	604	23	21.46	0.00664	c100569.graph_c0;c101185.graph_c0;c102540.graph_c0;c103449.graph_c0;c115442.graph_c0;c39330.graph_c0;c43855.graph_c0;c72576.graph_c0;c79572.graph_c0;c86441.graph_c0;c87546.graph_c0;c88214.graph_c0;c88826.graph_c0;c89073.graph_c0;c91459.graph_c0;c92043.graph_c0;c92564.graph_c0;c94038.graph_c0;c94630.graph_c0;c94664.graph_c0;c95737.graph_c0;c95925.graph_c0;c98797.graph_c0
GO:0051082	unfolded protein binding	76	3	2.7	0.00855	c104959.graph_c0;c64763.graph_c0;c86675.graph_c0
GO:0003995	acyl-CoA dehydrogenase activity	9	4	0.32	0.00889	c86441.graph_c0;c89073.graph_c0;c94038.graph_c0;c94664.graph_c0
GO:0015078	hydrogen ion transmembrane transporter activity	62	6	2.2	0.00958	c104083.graph_c0;c112077.graph_c0;c129590.graph_c0;c74176.graph_c0;c87546.graph_c0;c88826.graph_c0
Cellular Component
GO.ID	Term	Annotated	Significant	Expected	KS	Gene ID
GO:0022627	cytosolic small ribosomal subunit	73	29	3.47	1.1e-09	c105025.graph_c0;c106620.graph_c0;c112141.graph_c0;c114928.graph_c0;c116436.graph_c0;c117156.graph_c0;c120560.graph_c0;c121044.graph_c0;c29228.graph_c0;c30826.graph_c0;c32830.graph_c0;c37730.graph_c0;c43323.graph_c0;c45201.graph_c0;c53479.graph_c0;c54413.graph_c0;c58421.graph_c0;c62129.graph_c0;c62168.graph_c0;c68483.graph_c0;c68734.graph_c0;c80424.graph_c0;c80884.graph_c0;c83444.graph_c0;c83568.…
GO:0022625	cytosolic large ribosomal subunit	111	36	5.28	2.5e-08	c105007.graph_c0;c105051.graph_c0;c106696.graph_c0;c107282.graph_c0;c108312.graph_c0;c114329.graph_c0;c118096.graph_c0;c125043.graph_c0;c21144.graph_c0;c23982.graph_c0;c27356.graph_c0;c28706.graph_c1;c28882.graph_c0;c33425.graph_c0;c33425.graph_c1;c34392.graph_c0;c35756.graph_c0;c37800.graph_c0;c39208.graph_c0;c39235.graph_c0;c40222.graph_c0;c45739.graph_c0;c57501.graph_c0;c57643.graph_c0;c60302.…
GO:0005840	ribosome	337	97	16.02	1.9e-05	c103601.graph_c0;c105007.graph_c0;c105020.graph_c0;c105025.graph_c0;c105051.graph_c0;c106064.graph_c0;c106620.graph_c0;c106696.graph_c0;c107282.graph_c0;c108312.graph_c0;c112141.graph_c0;c114122.graph_c0;c114329.graph_c0;c114928.graph_c0;c116436.graph_c0;c117156.graph_c0;c117679.graph_c0;c118096.graph_c0;c119451.graph_c0;c120016.graph_c0;c120560.graph_c0;c121044.graph_c0;c125043.graph_c0;c125598.…
GO:0009535	chloroplast thylakoid membrane	76	3	3.61	0.0022	c104083.graph_c0;c44842.graph_c0;c98581.graph_c3
GO:0015935	small ribosomal subunit	93	34	4.42	0.004	c105020.graph_c0;c105025.graph_c0;c106620.graph_c0;c112141.graph_c0;c114928.graph_c0;c116436.graph_c0;c117156.graph_c0;c120560.graph_c0;c121044.graph_c0;c22789.graph_c0;c29228.graph_c0;c30826.graph_c0;c31129.graph_c0;c32830.graph_c0;c35146.graph_c0;c37730.graph_c0;c38578.graph_c1;c43323.graph_c0;c45201.graph_c0;c53479.graph_c0;c54413.graph_c0;c58421.graph_c0;c62129.graph_c0;c62168.graph_c0;c68483…
GO:0034357	photosynthetic membrane	97	3	4.61	0.0048	c104083.graph_c0;c44842.graph_c0;c98581.graph_c3
GO:0031428	box C/D snoRNP complex	4	2	0.19	0.0061	c100904.graph_c2;c28706.graph_c1
GO:0045259	proton-transporting ATP synthase complex	24	4	1.14	0.0092	c104083.graph_c0;c112077.graph_c0;c129590.graph_c0;c74176.graph_c0

## Sheet: CK vs. PC.topGO
Additional file 4 TopGO enrichment analysis of all identified DEGs in the comparisons of control (CK) and pellicle cysts (PC)
Biological Process
GO.ID	Term	Annotated	Significant	Expected	KS	Gene ID
GO:0015991	ATP hydrolysis coupled proton transport	32	4	0.94	3.2e-06	c103228.graph_c0;c112077.graph_c0;c120591.graph_c0;c56051.graph_c0
GO:0009765	photosynthesis, light harvesting	50	3	1.48	2.9e-05	c32421.graph_c0;c44842.graph_c0;c51452.graph_c0
GO:0018298	protein-chromophore linkage	46	3	1.36	6.9e-05	c32421.graph_c0;c44842.graph_c0;c51452.graph_c0
GO:0055114	oxidation-reduction process	367	12	10.83	9.2e-05	c101997.graph_c0;c102178.graph_c0;c106574.graph_c0;c120356.graph_c0;c33164.graph_c0;c66482.graph_c0;c67647.graph_c0;c77618.graph_c1;c77930.graph_c0;c79572.graph_c0;c95127.graph_c0;c99473.graph_c0
GO:0006006	glucose metabolic process	47	2	1.39	0.00109	c106574.graph_c0;c67647.graph_c0
GO:0006412	translation	482	21	14.22	0.00117	c101700.graph_c0;c106064.graph_c0;c112141.graph_c0;c114329.graph_c0;c118096.graph_c0;c27356.graph_c0;c29710.graph_c0;c30826.graph_c0;c40431.graph_c0;c43323.graph_c0;c45192.graph_c0;c45339.graph_c0;c46617.graph_c1;c53479.graph_c0;c61787.graph_c0;c78650.graph_c0;c79327.graph_c2;c79657.graph_c1;c79668.graph_c0;c90627.graph_c0;c93719.graph_c0
GO:0006790	sulfur compound metabolic process	64	1	1.89	0.00226	c95653.graph_c0
GO:0015979	photosynthesis	127	9	3.75	0.00259	c100671.graph_c0;c102178.graph_c0;c102507.graph_c0;c32421.graph_c0;c44842.graph_c0;c50880.graph_c0;c51452.graph_c0;c64379.graph_c0;c94469.graph_c0
GO:0006096	glycolytic process	58	2	1.71	0.00337	c106574.graph_c0;c67647.graph_c0
GO:0006470	protein dephosphorylation	28	2	0.83	0.00455	c21027.graph_c0;c77930.graph_c0
GO:0046034	ATP metabolic process	49	5	1.45	0.0061	c103228.graph_c0;c112077.graph_c0;c120591.graph_c0;c27234.graph_c0;c56051.graph_c0
GO:0015986	ATP synthesis coupled proton transport	27	4	0.8	0.00675	c103228.graph_c0;c112077.graph_c0;c27234.graph_c0;c56051.graph_c0
Molecular Function
GO.ID	Term	Annotated	Significant	Expected	KS	Gene ID
GO:0016168	chlorophyll binding	47	3	1.52	4.9e-05	c32421.graph_c0;c44842.graph_c0;c51452.graph_c0
GO:0016616	oxidoreductase activity, acting on the CH-OH group of donors, NAD or NADP as acceptor	66	1	2.14	0.00062	c66482.graph_c0
GO:0019829	cation-transporting ATPase activity	45	1	1.46	0.00062	c27234.graph_c0
GO:0003677	DNA binding	87	9	2.82	0.00064	c116549.graph_c0;c117893.graph_c0;c29007.graph_c0;c40414.graph_c0;c44528.graph_c0;c51831.graph_c0;c72375.graph_c0;c84048.graph_c2;c94449.graph_c2
GO:0003735	structural constituent of ribosome	299	17	9.69	0.00085	c101700.graph_c0;c106064.graph_c0;c112141.graph_c0;c114329.graph_c0;c118096.graph_c0;c27356.graph_c0;c30826.graph_c0;c40431.graph_c0;c43323.graph_c0;c45339.graph_c0;c46617.graph_c1;c53479.graph_c0;c61787.graph_c0;c62129.graph_c0;c79327.graph_c2;c79657.graph_c1;c79668.graph_c0
GO:0005524	ATP binding	409	16	13.25	0.00115	c100432.graph_c1;c101114.graph_c0;c104959.graph_c0;c120591.graph_c0;c25791.graph_c0;c41566.graph_c0;c45848.graph_c1;c46114.graph_c2;c78476.graph_c0;c87958.graph_c1;c91977.graph_c0;c92565.graph_c1;c94449.graph_c2;c95653.graph_c0;c98567.graph_c0;c98753.graph_c0
GO:0016820	hydrolase activity, acting on acid anhydrides, catalyzing transmembrane movement of substances	65	2	2.11	0.00298	c120591.graph_c0;c27234.graph_c0
GO:0051082	unfolded protein binding	76	6	2.46	0.00334	c100432.graph_c1;c101114.graph_c0;c104959.graph_c0;c25791.graph_c0;c87958.graph_c1;c92565.graph_c1
GO:0046872	metal ion binding	464	22	15.03	0.00791	c101997.graph_c0;c102178.graph_c0;c104959.graph_c0;c117893.graph_c0;c120356.graph_c0;c23672.graph_c0;c27234.graph_c0;c30826.graph_c0;c33164.graph_c0;c45495.graph_c0;c66482.graph_c0;c66734.graph_c0;c69616.graph_c0;c69811.graph_c0;c77867.graph_c0;c77930.graph_c0;c78476.graph_c0;c79572.graph_c0;c81858.graph_c0;c82576.graph_c0;c83286.graph_c0;c95653.graph_c0
Cellular Component
GO.ID	Term	Annotated	Significant	Expected	KS	Gene ID
GO:0009535	chloroplast thylakoid membrane	76	4	2.3	0.00032	c102178.graph_c0;c32421.graph_c0;c44842.graph_c0;c51452.graph_c0
GO:0034357	photosynthetic membrane	97	8	2.94	0.00032	c100671.graph_c0;c102178.graph_c0;c102507.graph_c0;c105570.graph_c0;c32421.graph_c0;c44842.graph_c0;c51452.graph_c0;c64379.graph_c0
GO:0005840	ribosome	337	17	10.22	0.00054	c101700.graph_c0;c106064.graph_c0;c112141.graph_c0;c113672.graph_c0;c114329.graph_c0;c118096.graph_c0;c27356.graph_c0;c30826.graph_c0;c40431.graph_c0;c43323.graph_c0;c45339.graph_c0;c46617.graph_c1;c53479.graph_c0;c61787.graph_c0;c62129.graph_c0;c79327.graph_c2;c79668.graph_c0
GO:0044454	nuclear chromosome part	32	1	0.97	0.00398	c51831.graph_c0
GO:0045263	proton-transporting ATP synthase complex, coupling factor F(o)	8	3	0.24	0.00413	c103228.graph_c0;c112077.graph_c0;c56051.graph_c0
GO:0033178	proton-transporting two-sector ATPase complex, catalytic domain	28	2	0.85	0.00638	c120591.graph_c0;c27234.graph_c0
GO:0071944	cell periphery	113	6	3.43	0.00936	c27234.graph_c0;c45495.graph_c0;c76605.graph_c0;c83286.graph_c0;c85116.graph_c1;c96784.graph_c8
