# Supplementary material for: Transcriptome and metabolome analyses of cold and darkness-induced pellicle cysts of Scrippsiella trochoidea
Source: BMC Genomics. 2021 Jul 10;22:526. doi: 10.1186/s12864-021-07840-7 (PMC8272339; doi:10.1186/s12864-021-07840-7)
Supplement: Supplementary file 7 — Additional file 7: Supplementary Table S7 Differentially expressed genes associated with energy metabolism during encystment. [file 12864_2021_7840_MOESM7_ESM.xlsx]

## Sheet: Sheet1
		Additional file 7 Differentially expressed genes associated with energy metabolism during encystment
#ID	CK1_FPKM	CK2_FPKM	CK3_FPKM	D5-1_FPKM	D5-2_FPKM	D5-3_FPKM	PC1_FPKM	PC2_FPKM	PC3_FPKM	CK1_CK2_CK3_vs_D5-1_D5-2_D5-3_DESeq2_FDR	CK1_CK2_CK3_vs_D5-1_D5-2_D5-3_DESeq2_log2FC	CK1_CK2_CK3_vs_D5-1_D5-2_D5-3_DESeq2_(FDR_0.01_FC_2)_regulated	CK1_CK2_CK3_vs_PC1_PC2_PC3_DESeq2_FDR	CK1_CK2_CK3_vs_PC1_PC2_PC3_DESeq2_log2FC	CK1_CK2_CK3_vs_PC1_PC2_PC3_DESeq2_(FDR_0.01_FC_2)_regulated	Pfam_annotation	Swissprot_annotation	nr_annotation
c45431.graph_c1	10.36	11.57	10.51	24.35	21.89	26.59	7.13	10.92	6.34	2.49779e-07	1.06941	up	0.228276	-0.363255	normal	--	--	Cell wall alpha-1,3-glucan synthase mok12 [Symbiodinium microadriaticum]
c103649.graph_c0	0.55	0.82	0.83	1.52	3.53	7.28	0.13	0.37	0.52	0.00284799	1.18973	up	0.0884291	-0.658642	normal	Glycosyl hydrolases family 31;; N-terminal barrel of NtMGAM and CtMGAM, maltase-glucoamylase;; Galactose mutarotase-like	Probable alpha-glucosidase Os06g0675700 OS=Oryza sativa subsp. japonica OX=39947 GN=Os06g0675700 PE=1 SV=1	PREDICTED: alpha-glucosidase isoform X1 [Cicer arietinum]
c93182.graph_c0	0.18	0.32	0.29	0.73	1.51	3.19	0	0.25	0.21	4.47032e-05	1.54346	up	0.630338	-0.218981	normal	Glycosyl hydrolases family 15;; Trefoil (P-type) domain	--	Glucoamylase [Symbiodinium microadriaticum]
c67903.graph_c0	14.17	18.68	10.97	40.17	32.46	28.86	8.22	9.35	8.03	5.81655e-06	1.10017	up	0.0122964	-0.725154	normal	--	--	Endoglucanase EG-1 [Symbiodinium microadriaticum]
c98032.graph_c0	0.08	0.06	0.13	0.49	1.05	2.17	0	0	0.08	1.51817e-05	1.64644	up	0.566648	-0.187191	normal	Glycosyl hydrolase family 1	Beta-glucosidase 30 OS=Oryza sativa subsp. japonica OX=39947 GN=BGLU30 PE=2 SV=1	beta-glucosidase isozyme 2 precursor [Oryza sativa Japonica Group]
c113369.graph_c0	6.01	4.73	4.2	6.31	4.5	6.73	0.87	0.96	0.48	0.637894	0.171328	normal	7.84144e-11	-1.93198	down	--	--	Alpha-amylase type B isozyme [Symbiodinium microadriaticum]
c79367.graph_c0	7.92	12.09	11.2	7.93	14.75	10.6	3.19	4.12	5.7	0.854039	0.0664149	normal	1.86311e-05	-1.05845	down	--	--	Glucoamylase 1 [Symbiodinium microadriaticum]
c104069.graph_c0	3.29	3.78	3.87	5.52	5.97	3.1	9.72	9.34	8.09	0.466854	0.252187	normal	1.06701e-15	1.35432	up			Glucan 1,3-beta-glucosidase [Symbiodinium microadriaticum]
c26217.graph_c0	3.57	2.68	3.73	0.81	3.49	2.14	7.74	5.07	7.79	0.217704	-0.500451	normal	3.56273e-06	1.01637	up	Alpha amylase, catalytic domain	--	Cell wall alpha-1,3-glucan synthase mok12 [Symbiodinium microadriaticum]
c100970.graph_c0	3.18	2.75	5.59	1.68	5.2	3.91	9.03	8.36	11.41	0.868918	-0.0735705	normal	5.07854e-08	1.18305	up	Alpha amylase, catalytic domain	--	Cell wall alpha-1,3-glucan synthase mok12 [Symbiodinium microadriaticum]
c91990.graph_c0	0.8	0.55	0.96	0.4	0.56	0.95	2.12	2.3	1.26	0.726616	-0.178	normal	0.00182979	1.0238	up	Glycosyl hydrolase family 7	--	cellulase [Pyrocystis lunula]
c92564.graph_c0	0.56	0.61	0.74	1.18	1.92	3.23	0	0.34	0.26	0.00151556	1.16127	up	0.0871012	-0.699874	normal	Pyridine nucleotide-disulphide oxidoreductase;; Pyridine nucleotide-disulphide oxidoreductase, dimerisation domain;; Pyridine nucleotide-disulphide oxidoreductase;; FAD dependent oxidoreductase;; Pyridine nucleotide-disulphide oxidoreductase;; Glucose inhibited division protein A;; NAD(P)-binding Rossmann-like domain;; FAD binding domain;; L-lysine 6-monooxygenase (NADPH-requiring)	Dihydrolipoyl dehydrogenase 1, mitochondrial OS=Arabidopsis thaliana OX=3702 GN=LPD1 PE=1 SV=2	dihydrolipoamide dehydrogenase [Ectocarpus siliculosus]
c114926.graph_c0	1.13	1.07	1.31	3.3	5.68	9.17	0.11	0.47	0.5	5.74973e-10	1.84061	up	0.00847597	-0.977764	normal	--	--	glucose-6-phosphate isomerase [Chrysochromulina sp. CCMP291]
c92043.graph_c0	0.73	0.7	0.86	1.27	2.3	4.31	0.11	0.39	0.57	0.00355454	1.11707	up	0.267747	-0.493887	normal	Transketolase, pyrimidine binding domain;; Transketolase, C-terminal domain	Pyruvate dehydrogenase E1 component subunit beta-1, mitochondrial OS=Arabidopsis thaliana OX=3702 GN=PDH2 PE=1 SV=2	pyruvate dehydrogenase [Ectocarpus siliculosus]
c86726.graph_c1	0.85	0.91	1.63	2.02	3.85	13.99	0.13	0.53	0.61	0.000673425	1.32796	up	0.239551	-0.498283	normal	Citrate synthase, C-terminal domain	Citrate synthase 4, mitochondrial OS=Arabidopsis thaliana OX=3702 GN=CSY4 PE=1 SV=3	citrate synthase [Nannochloropsis gaditana]
c115442.graph_c0	0.42	0.96	1.36	2.57	3.66	8.42	0.06	0.3	1.12	1.74899e-05	1.55415	up	0.464341	-0.346955	normal	lactate/malate dehydrogenase, alpha/beta C-terminal domain;; lactate/malate dehydrogenase, NAD binding domain	Malate dehydrogenase, mitochondrial OS=Fragaria ananassa OX=3747 GN=MMDHI PE=1 SV=1	malate dehydrogenase [Nannochloropsis gaditana]
c24482.graph_c0	5.2	4.53	2.86	12.02	9.74	8.67	2.73	2.44	4.66	0.00141326	1.00952	up	0.539465	-0.271723	normal	--	--	ATP-citrate synthase [Symbiodinium microadriaticum]
c110283.graph_c0	0.54	1.66	0.93	1.7	2.75	9.84	0	0.48	1.38	0.00108577	1.26487	up	0.759866	-0.11828	normal	CoA binding domain;; CoA-ligase;; Succinyl-CoA ligase like flavodoxin domain;; CoA binding domain	Succinate--CoA ligase [ADP-forming] subunit alpha OS=Blastocystis sp. subtype 1 (strain ATCC 50177 / NandII) OX=478820 GN=SCSa PE=1 SV=1	mitochondrial succinyl-CoA synthetase alpha subunit [Fragilariopsis cylindrus CCMP1102]
c110936.graph_c0	1.71	2.51	1.03	1.35	2.4	1.98	0.22	0.06	0	0.892681	0.0689456	normal	4.4108e-07	-1.77404	down	Fructose-bisphosphate aldolase class-II	--	fructose-bisphosphate aldolase, class II [Nannochloropsis gaditana CCMP526]
c106574.graph_c0	2.64	4.6	3.54	4.25	4.89	4.54	1.42	1.06	1.22	0.512873	0.269943	normal	0.00147976	-1.05908	down	--	Glyceraldehyde-3-phosphate dehydrogenase, cytosolic OS=Petunia hybrida OX=4102 GN=GAPC PE=2 SV=1	glyceraldehyde-3-phosphate dehydrogenase, partial [Scrippsiella trochoidea]
c93434.graph_c1	18.22	18.14	19.09	52.63	23.65	36.04	5.62	7.93	4.44	6.993e-05	0.949371	normal	9.95952e-13	-1.47594	down	Glyceraldehyde 3-phosphate dehydrogenase, C-terminal domain	Glyceraldehyde-3-phosphate dehydrogenase 3, cytosolic OS=Zea mays OX=4577 GN=GAPC3 PE=2 SV=1	glyceraldehyde-3-phosphate dehydrogenase [Pythium insidiosum]
c67647.graph_c0	1.79	2.21	2.53	1.71	1.16	1.27	0.4	0.45	0.32	0.0456516	-0.591656	normal	1.86456e-13	-1.90885	down	--	Glyceraldehyde-3-phosphate dehydrogenase, chloroplastic OS=Guillardia theta OX=55529 GN=GAPC1 PE=2 SV=1	chloroplast glyceraldehyde-3-phosphate dehydrogenase, partial [Heterocapsa triquetra]
c95653.graph_c0	52.42	53.03	51.65	45.98	60.54	44.05	17.52	28.47	20.63	0.986331	0.00551174	normal	1.29746e-10	-1.35046	down	Citrate synthase, C-terminal domain	ATP-citrate synthase beta chain protein 1 OS=Arabidopsis thaliana OX=3702 GN=ACLB-1 PE=2 SV=1	ATP-citrate synthase [Symbiodinium microadriaticum]
c77618.graph_c1	7.55	12.02	17.5	8.13	14.27	8.87	2.8	2.18	3.66	0.545015	-0.224632	normal	3.55283e-11	-1.69289	down	Biotin-requiring enzyme;; Biotin-lipoyl like;; HlyD family secretion protein;; Pyrimidine nucleoside phosphorylase C-terminal domain	Dihydrolipoyllysine-residue succinyltransferase component of 2-oxoglutarate dehydrogenase complex 1, mitochondrial OS=Arabidopsis thaliana OX=3702 GN=At5g55070 PE=1 SV=1	Dihydrolipoyllysine-residue succinyltransferase component of 2-oxoglutarate dehydrogenase complex, mitochondrial [Hanseniaspora opuntiae]
c101997.graph_c0	167.92	183.83	154.73	277.06	217.4	238.03	74.71	82.88	78.35	3.64556e-05	0.505357	normal	2.49288e-36	-1.1374	down	FAD binding domain	Succinate dehydrogenase [ubiquinone] flavoprotein subunit 1, mitochondrial OS=Arabidopsis thaliana OX=3702 GN=SDH1-1 PE=1 SV=1	putative fumarate reductase [Symbiodinium microadriaticum]
c48701.graph_c0	1.54	2.37	1.01	4	3.15	1.21	11.95	8.63	6.61	0.544725	0.293802	normal	0.00603717	1.04019	up	--	--	Malate dehydrogenase, mitochondrial [Symbiodinium microadriaticum]
c64413.graph_c0	1.06	1.31	1.14	1.2	1.05	2.11	0	0.22	0.13	0.696205	0.18872	normal	0.000130633	-1.3868	down	Mitochondrial carrier protein	--	mitochondrial tricarboxylate transporter-like protein 1 [Karlodinium veneficum]
c102773.graph_c0	851.55	972.41	866.59	1127.22	965.89	1067.2	353.21	377.11	302.12	0.0343333	0.21369	normal	4.83655e-73	-1.21478	down	Flavodoxin	Flavodoxin OS=Chondrus crispus OX=2769 PE=1 SV=1	Flavodoxin [Symbiodinium microadriaticum]
c44829.graph_c0	0.18	0.43	0.34	1.42	2.6	5.29	0.14	0.14	0.16	0.000479777	1.35806	up	0.641941	-0.164759	normal	Cytochrome c oxidase subunit Vb	--	cytochrome c oxidase subunit vb [Nannochloropsis gaditana]
c87546.graph_c0	0.26	1.49	1.04	1.38	2.75	6.87	0.15	0.53	0.96	0.00929816	1.05375	up	0.547608	-0.287727	normal	Rieske [2Fe-2S] domain;; Ubiquinol cytochrome reductase transmembrane region	Cytochrome b-c1 complex subunit Rieske, mitochondrial OS=Solanum tuberosum OX=4113 GN=FES1 PE=1 SV=1	ubiquinol-cytochrome c iron-sulfur subunit [Plasmopara halstedii]
c85631.graph_c0	2.23	2.44	2.72	6.15	8.04	14.76	0.14	0.29	2.19	2.52843e-05	1.43008	up	0.101389	-0.674138	normal	Cytochrome c;; Cytochrome C oxidase, cbb3-type, subunit III	Cytochrome c OS=Fagopyrum esculentum OX=3617 PE=1 SV=1	cytochrome c C1 [Gloeophyllum trabeum ATCC 11539]
c89919.graph_c0	0.34	0.63	0.58	1.12	1.3	4.05	0.04	0.22	0.61	0.00205176	1.20009	up	0.513042	-0.31317	normal	Insulinase (Peptidase family M16);; Peptidase M16 inactive domain	Ubiquinol-cytochrome-c reductase complex core protein I, mitochondrial OS=Euglena gracilis OX=3039 PE=2 SV=1	Cytochrome b-c1 complex subunit 2,mitochondrial [Taphrina deformans PYCC 5710]
c88826.graph_c0	0.62	0.76	1.46	1.44	3.36	6.18	0.23	0.54	1.11	0.00173987	1.19882	up	0.580945	-0.270133	normal	Cytochrome C1 family	Cytochrome c1-1, heme protein, mitochondrial OS=Solanum tuberosum OX=4113 GN=CYCL PE=2 SV=1	cytochrome c1 heme protein [Nannochloropsis gaditana]
c86923.graph_c0	0.52	0.17	0.6	1.13	1.08	4.54	0	0	0.08	0.00631001	1.10176	up	0.065999	-0.619181	normal	Electron transfer flavoprotein domain	Electron transfer flavoprotein subunit beta, mitochondrial OS=Arabidopsis thaliana OX=3702 GN=ETFB PE=1 SV=1	electron transfer flavoprotein subunit beta [Nannochloropsis gaditana]
c103449.graph_c0	68.06	104.51	68.08	458.24	216.17	354.12	54.74	58.49	52.66	1.71301e-07	1.61872	up	0.0405298	-0.316272	normal	--	--	cytochrome b, partial (mitochondrion) [Durinskia baltica]
c91459.graph_c0	0.1	0.09	0.1	0.2	0.5	1.62	0.03	0.22	0.54	0.00653674	1.07455	up	0.284986	0.437164	normal	Respiratory-chain NADH dehydrogenase 51 Kd subunit;; NADH-ubiquinone oxidoreductase-F iron-sulfur binding region;; SLBB domain	NADH dehydrogenase [ubiquinone] flavoprotein 1, mitochondrial OS=Arabidopsis thaliana OX=3702 GN=At5g08530 PE=1 SV=1	NUOF homolog, NADH dehydrogenase (ubiquinone) subunit [Ectocarpus siliculosus]
c94630.graph_c0	0.1	0.2	0.26	0.28	1.7	2	0.05	0.1	0.35	0.00350925	1.16101	up	0.945743	-0.0320975	normal	NAD dependent epimerase/dehydratase family;; NAD(P)H-binding;; RmlD substrate binding domain;; NmrA-like family;; 3-beta hydroxysteroid dehydrogenase/isomerase family	NADH dehydrogenase [ubiquinone] 1 alpha subcomplex subunit 9, mitochondrial OS=Arabidopsis thaliana OX=3702 GN=At2g20360 PE=1 SV=2	hypothetical protein PHYSODRAFT_284843 [Phytophthora sojae]
c46405.graph_c0	0.98	0.52	1.62	2.87	3.78	9.57	0	0	3.02	0.00489548	1.13042	up	0.921123	-0.0452753	normal	Ubiquinol-cytochrome C reductase complex 14kD subunit	Cytochrome b-c1 complex subunit 7-2 OS=Arabidopsis thaliana OX=3702 GN=QCR7-2 PE=1 SV=1	mitochondrial trna import complex [Nannochloropsis gaditana]
c104083.graph_c0	1.46	1.45	1.12	2.61	6.48	13.69	0.41	0.84	2.13	0.00376324	1.15948	up	0.811304	-0.117395	normal	ATP synthase alpha/beta family, nucleotide-binding domain;; ATP synthase alpha/beta family, beta-barrel domain	ATP synthase subunit beta, mitochondrial OS=Chlamydomonas reinhardtii OX=3055 GN=ATP2 PE=1 SV=1	F-type H+-transporting ATPase subunit beta [Fistulifera solaris]
c74176.graph_c0	0.51	1.22	0.33	1.35	4.82	10.21	0.26	0.27	1.38	0.000250083	1.4213	up	0.936952	-0.0395537	normal	ATP synthase, Delta/Epsilon chain, beta-sandwich domain	ATP synthase subunit delta&apos;, mitochondrial OS=Arabidopsis thaliana OX=3702 GN=At5g47030 PE=1 SV=1	hypothetical protein THAOC_34688, partial [Thalassiosira oceanica]
c27234.graph_c0	2.64	2.64	3.77	2.6	2.52	1.05	0.99	1.03	0.59	0.496222	-0.340031	normal	0.00603567	-1.02386	down	ATP synthase	ATP synthase subunit gamma, mitochondrial OS=Ipomoea batatas OX=4120 GN=ATPC PE=1 SV=2	conserved unknown protein [Ectocarpus siliculosus]
c83286.graph_c0	33.34	42.47	28.55	91.53	75.34	75.65	9.53	14.35	11.13	1.70581e-11	1.18036	up	8.94451e-12	-1.50922	down	pfkB family carbohydrate kinase	Adenosine kinase 2 OS=Arabidopsis thaliana OX=3702 GN=ADK2 PE=1 SV=1	Adenosine kinase 1 [Symbiodinium microadriaticum]
c115293.graph_c0	0.34	0.48	0.48	1.09	1.56	4.57	0	0.17	0.7	0.000519028	1.34381	up	0.701528	-0.177242	normal	pfkB family carbohydrate kinase	Adenosine kinase 1 OS=Arabidopsis thaliana OX=3702 GN=ADK1 PE=1 SV=1	adenosine kinase [Nannochloropsis gaditana CCMP526]
c78217.graph_c0	8.75	8.08	11.94	17.04	33.55	66.28	1.23	3	5.62	0.00529009	1.1121	up	0.0536593	-0.773878	normal	Mitochondrial carrier protein	ADP,ATP carrier protein OS=Parachlorella kessleri OX=3074 PE=3 SV=1	predicted protein [Hordeum vulgare subsp. vulgare]
c89113.graph_c0	1.69	1.18	1.67	2.4	4.72	6.91	0.06	0.62	1.14	0.000551618	1.18017	up	0.0889959	-0.695774	normal	GNS1/SUR4 family	--	fatty acid elongase [Nannochloropsis oculata]
c79631.graph_c0	0.51	0.35	0.11	0.81	1.95	3.54	0.12	0.25	0.14	0.00112401	1.28277	up	0.592833	-0.234055	normal	short chain dehydrogenase;; Enoyl-(Acyl carrier protein) reductase;; KR domain;; 3-hydroxyacyl-CoA dehydrogenase, NAD binding domain	Very-long-chain 3-oxoacyl-CoA reductase 1 OS=Arabidopsis thaliana OX=3702 GN=KCR1 PE=1 SV=1	short-chain dehydrogenase reductase [Nannochloropsis gaditana]
c43855.graph_c0	0.2	0.28	0.51	0.64	1.71	3.03	0.17	0.12	0.34	0.00311805	1.17996	up	0.689643	-0.181229	normal	3-hydroxyacyl-CoA dehydrogenase, NAD binding domain;; 3-hydroxyacyl-CoA dehydrogenase, C-terminal domain;; NAD binding domain of 6-phosphogluconate dehydrogenase	Glyoxysomal fatty acid beta-oxidation multifunctional protein MFP-a OS=Brassica napus OX=3708 PE=2 SV=2	hydroxyacyl-coenzyme A dehydrogenase, mitochondrial precursor [Pythium insidiosum]
c95925.graph_c0	1.41	0.8	2.21	2.84	6.9	12.03	0.24	0.49	0.49	1.03082e-06	1.7088	up	0.22251	-0.534053	normal	--	Probable lipid desaturase ADS3.2, chloroplastic OS=Arabidopsis thaliana OX=3702 GN=ADS3.2 PE=2 SV=3	stearoyl-CoA desaturase [Ectocarpus siliculosus]
c65287.graph_c0	0.89	1.39	0.78	1.7	3.43	7.98	0.21	0	0.3	0.000316937	1.34743	up	0.0068563	-1.01779	down	Carbamoyl-phosphate synthase L chain, ATP binding domain;; Biotin carboxylase C-terminal domain;; Biotin carboxylase, N-terminal domain;; D-ala D-ala ligase C-terminus;; ATP-grasp domain	Methylcrotonoyl-CoA carboxylase subunit alpha, mitochondrial OS=Oryza sativa subsp. japonica OX=39947 GN=MCCA PE=2 SV=2	acetyl-CoA carboxylase, biotin carboxylase subunit [Aphanomyces astaci]
c95737.graph_c0	1.63	1.26	1.5	2.08	3.99	9.43	0.09	0.09	0.42	0.00038373	1.25787	up	1.4624e-05	-1.5306	down	Fatty acid desaturase;; Cytochrome b5-like Heme/Steroid binding domain	Acyl-lipid (8-3)-desaturase OS=Rebecca salina OX=561169 GN=D5Des PE=1 SV=1	RecName: Full=Acyl-lipid (8-3)-desaturase; AltName: Full=AN Delta(5)-fatty-acid desaturase; AltName: Full=Acyl-lipid 5-desaturase; AltName: Full=Delta-5 desaturase
c67979.graph_c0	1.33	1.45	2.56	4.36	6.1	13.84	0.04	0.35	0.46	3.27367e-07	1.63028	up	2.51466e-05	-1.4796	down	Fatty acid desaturase;; Domain of unknown function (DUF3474)	Delta(12)-oleate desaturase OS=Trichosanthes kirilowii OX=3677 GN=FAD2 PE=2 SV=1	delta-12 fatty acid desaturase [Nannochloropsis oceanica]
c98322.graph_c0	2.16	1.31	2.37	3.6	5.2	11.94	0	0.54	0.53	2.58352e-05	1.40273	up	0.167374	-0.5138	normal	Fatty acid desaturase;; Cytochrome b5-like Heme/Steroid binding domain	Acyl-lipid (9-3)-desaturase OS=Physcomitrella patens subsp. patens OX=3218 GN=DES6 PE=1 SV=1	delta-6 fatty acid desaturase [Ectocarpus siliculosus]
c90613.graph_c0	5.33	4.04	4.18	5.79	4.75	6.24	1.35	2.07	1.29	0.482374	0.240072	normal	1.5141e-05	-1.1856	down	Enoyl-CoA hydratase/isomerase;; Enoyl-CoA hydratase/isomerase	Probable enoyl-CoA hydratase 1, peroxisomal OS=Arabidopsis thaliana OX=3702 GN=ECHIA PE=1 SV=1	probable enoyl-CoA hydratase 1, peroxisomal [Jatropha curcas]
c95718.graph_c1	1.55	1.7	1.65	1.98	5.63	11.46	0.09	0.38	0.49	0.0319666	0.896406	normal	9.39941e-05	-1.37124	down	Thiolase, N-terminal domain;; Thiolase, C-terminal domain	Probable acetyl-CoA acetyltransferase, cytosolic 2 OS=Arabidopsis thaliana OX=3702 GN=At5g47720 PE=2 SV=1	Acetyl-CoA acetyltransferase [Ectocarpus siliculosus]
c69354.graph_c0	39.44	40.21	33.89	81.03	72	64.3	13.71	16.58	14.25	3.75192e-09	0.901922	normal	7.72665e-15	-1.29584	down	Thiolase, C-terminal domain	3-ketoacyl-CoA thiolase 5, peroxisomal OS=Arabidopsis thaliana OX=3702 GN=KAT5 PE=1 SV=2	3-ketoacyl-CoA thiolase B, peroxisomal [Symbiodinium microadriaticum]
c72766.graph_c0	0.93	0.78	1.6	0.21	0.97	0.64	3.51	4.64	3.37	0.481018	-0.356755	normal	0.000226166	1.24455	up	Acetyl-CoA carboxylase, central region	Acetyl-CoA carboxylase 1 OS=Arabidopsis thaliana OX=3702 GN=ACC1 PE=1 SV=1	Acetyl-CoA carboxylase [Symbiodinium microadriaticum]
c83863.graph_c0	39.95	48.76	43.35	30.44	43.76	38.42	112.42	92.01	97.98	0.39978	-0.200538	normal	2.62164e-19	1.10299	up	short chain dehydrogenase;; KR domain	Very-long-chain 3-oxoacyl-CoA reductase 1 OS=Arabidopsis thaliana OX=3702 GN=KCR1 PE=1 SV=1	short-chain dehydrogenase reductase acting with nad or nadp as acceptor [Nannochloropsis gaditana]
c94038.graph_c0	0.07	0.31	0.17	0.7	0.72	1.74	0.14	0.15	0.28	0.00763762	1.07569	up	0.936952	0.038402	normal	Acyl-CoA dehydrogenase, C-terminal domain;; Acyl-CoA dehydrogenase, N-terminal domain;; Acyl-CoA dehydrogenase, middle domain;; Acyl-CoA dehydrogenase, C-terminal domain	2-methylacyl-CoA dehydrogenase, mitochondrial OS=Solanum tuberosum OX=4113 GN=2MBCD PE=1 SV=2	isobutyryl- mitochondrial [Nannochloropsis gaditana]
c100105.graph_c0	0.24	0.67	0.45	0.77	2.09	4.84	0	0.03	0.43	0.00015032	1.43813	up	0.248272	-0.485988	normal	Carboxyl transferase domain	Propionyl-CoA carboxylase beta chain, mitochondrial OS=Arabidopsis thaliana OX=3702 GN=MCCB PE=2 SV=1	carboxyl transferase [Nannochloropsis gaditana]
c86441.graph_c0	0.16	0.36	0.28	0.65	0.93	2.21	0.09	0.59	0.26	0.00605141	1.10624	up	0.818232	0.114723	normal	Acyl-CoA dehydrogenase, C-terminal domain;; Acyl-CoA dehydrogenase, N-terminal domain;; Acyl-CoA dehydrogenase, middle domain;; Acyl-CoA dehydrogenase, C-terminal domain	Propionyl-CoA carboxylase beta chain, mitochondrial OS=Oryza sativa subsp. japonica OX=39947 GN=Os05g0125500 PE=2 SV=2	hypothetical protein PHYSODRAFT_553331 [Phytophthora sojae]
c94664.graph_c0	0.25	0.11	0.08	0.6	0.62	1.97	0	0	0.58	0.00376811	1.15239	up	0.850513	0.0784585	normal	Acyl-CoA dehydrogenase, N-terminal domain;; Acyl-CoA dehydrogenase, C-terminal domain;; Acyl-CoA dehydrogenase, middle domain;; Acyl-CoA dehydrogenase, C-terminal domain	Acyl-coenzyme A oxidase 4, peroxisomal OS=Arabidopsis thaliana OX=3702 GN=ACX4 PE=1 SV=1	glutaryl- mitochondrial precursor [Nannochloropsis gaditana]
c102933.graph_c0	6.61	5.72	7.46	4.72	4.44	8.33	9.8	13.12	9.64	0.115369	-0.42782	normal	9.72996e-12	1.09164	up	Serine aminopeptidase, S33;; Alpha/beta hydrolase family;; alpha/beta hydrolase fold	--	Acyl-CoA dehydrogenase [Symbiodinium microadriaticum]
c96118.graph_c1	1.79	2.33	1.95	3.06	2.31	1.92	4.24	3.91	4.41	0.571349	0.199054	normal	4.05113e-09	1.0793	up	Serine aminopeptidase, S33;; alpha/beta hydrolase fold;; Alpha/beta hydrolase family;; Prolyl oligopeptidase family;; X-Pro dipeptidyl-peptidase (S15 family)	--	Acyl-CoA dehydrogenase [Symbiodinium microadriaticum]
