# Supplementary material for: Transcriptome and metabolome analyses of cold and darkness-induced pellicle cysts of Scrippsiella trochoidea
Source: BMC Genomics. 2021 Jul 10;22:526. doi: 10.1186/s12864-021-07840-7 (PMC8272339; doi:10.1186/s12864-021-07840-7)
Supplement: Supplementary file 8 — Additional file 8: Supplementary Table S8 Differentially expressed genes related to cell stress response. [file 12864_2021_7840_MOESM8_ESM.xlsx]

## Sheet: CK vs. D5
Additional file 8 Differentially expressed genes related to stress response in the comparisons of control (CK) and cold and darkness treatment for five hours (D5)
#ID	CK1_FPKM	CK2_FPKM	CK3_FPKM	D5-1_FPKM	D5-2_FPKM	D5-3_FPKM	FDR	log2FC	regulated	Pfam_annotation	Swissprot_annotation	nr_annotation
c104959.graph_c0	18.53	34.18	19.74	75.12	63.83	64.86	2.75e-11	1.41966	up	Chaperonin 10 Kd subunit	10 kDa chaperonin OS=Brassica napus OX=3708 PE=3 SV=1	Hsp10 [Crypthecodinium cohnii]
c99806.graph_c1	2.6	2.78	3.41	2.32	8.9	18.72	0.00514545	1.09043	up	NAD-specific glutamate dehydrogenase;; Hsp70 protein;; MreB/Mbl protein	Heat shock 70 kDa protein OS=Achlya klebsiana OX=4767 GN=HSP70 PE=2 SV=1	heat shock protein 70 [Nannochloropsis gaditana]
c124145.graph_c0	7.9	5.47	6.09	16.36	18.34	20.97	0.000628361	1.16798	up	--	Heat shock 70 kDa protein OS=Achlya klebsiana OX=4767 GN=HSP70 PE=2 SV=1	heat shock protein 70, partial [Symbiodinium sp. C3]
c53780.graph_c0	0.21	0.23	0.25	0.58	1.25	2.14	1.47e-05	1.5766	up	--	--	heat shock protein 70-like protein [Guillardia theta CCMP2712]
c91165.graph_c0	0.75	0.5	1.42	4.81	2.54	10.09	0.000228416	1.41189	up	'Cold-shock' DNA-binding domain	Glycine-rich protein 2 OS=Nicotiana sylvestris OX=4096 GN=GRP-2 PE=2 SV=1	Cold shock domain-containing protein 4 [Zostera marina]
c124342.graph_c0	3.73	6.96	6.21	16.46	15.62	21.14	3.47e-05	1.32955	up	'Cold-shock' DNA-binding domain	--	--
c105236.graph_c0	13.41	15.55	10.93	32.15	25.88	33.15	2.08e-07	1.09325	up	--	Probable L-ascorbate peroxidase 5, chloroplastic OS=Oryza sativa subsp. japonica OX=39947 GN=APX5 PE=2 SV=1	putative L-ascorbate peroxidase 6, chloroplastic [Symbiodinium microadriaticum]
c86247.graph_c0	0.26	0.25	0.37	0.37	1.22	2	0.00171386	1.20813	up	Voltage-dependent anion channel;; Domain of unknown function (DUF4395);; Glutaredoxin;; Hemerythrin HHE cation binding domain	Glutaredoxin OS=Ricinus communis OX=3988 PE=3 SV=1	hypothetical protein FisN_2Hh445 [Fistulifera solaris]

## Sheet: CK vs. PC
Additional file 8 Differentially expressed genes related to stress response in the comparisons of control (CK) and pellicle cysts (PC)
#ID	CK1_FPKM	CK2_FPKM	CK3_FPKM	PC1_FPKM	PC2_FPKM	PC3_FPKM	FDR	log2FC	regulated	Pfam_annotation	Swissprot_annotation	nr_annotation
c104959.graph_c0	18.53	34.18	19.74	8.35	11.32	10.04	1.52163e-05	-1.19949	down	Chaperonin 10 Kd subunit	10 kDa chaperonin OS=Brassica napus OX=3708 PE=3 SV=1	Hsp10 [Crypthecodinium cohnii]
c89464.graph_c0	0.97	1.04	0.94	0.08	0.04	0.45	0.00263258	-1.12519	down	DnaJ C terminal domain;; DnaJ domain;; DnaJ central domain	DnaJ protein homolog 2 OS=Allium porrum OX=4681 GN=LDJ2 PE=2 SV=1	Heat shock protein 40 [Ectocarpus siliculosus]
c87555.graph_c0	2.96	3.18	3.16	0.9	1.02	0.98	0.000896545	-1.12785	down	DnaJ domain	--	DnaJ-domain-containing protein [Hypoxylon sp. EC38]
c28196.graph_c0	1.85	2.8	2.46	0.71	0.56	0.61	1.10712e-06	-1.41129	down	DnaJ domain	DnaJ protein homolog OS=Cucumis sativus OX=3659 GN=DNAJ1 PE=2 SV=1	Chaperone protein DnaJ [Symbiodinium microadriaticum]
c100680.graph_c0	2.83	2.36	2.63	1.05	0.98	1.12	4.60206e-06	-1.07337	down	DnaJ domain	DnaJ protein homolog OS=Cucumis sativus OX=3659 GN=DNAJ1 PE=2 SV=1	Hypoxia up-regulated protein 1, partial [Symbiodinium microadriaticum]
c95159.graph_c0	2.15	2.31	4.49	1.02	0.97	1.21	0.00279686	-1.035	down	--	--	DnaJ protein-like 1 [Symbiodinium microadriaticum]
c91565.graph_c0	0.56	0.83	1.04	0.05	0.14	0.22	0.00526715	-1.05092	down	DnaJ domain	Chaperone protein dnaJ 10 OS=Arabidopsis thaliana OX=3702 GN=ATJ10 PE=2 SV=2	putative oxidoreductase [Symbiodinium microadriaticum]
c87547.graph_c0	3.92	6.13	2.9	0	0	0	0.00107833	-1.12633	down	DnaJ domain	--	heat shock protein DnaJ, partial [Pezoloma ericae]
c113775.graph_c0	10.32	11.2	11.77	4.49	3.65	5.24	2.00421e-11	-1.14309	down	--	--	Chaperone protein DnaJ [Symbiodinium microadriaticum]
c88644.graph_c0	1.58	2.29	1.99	0	0	0	4.99344e-07	-1.75512	down	Hsp20/alpha crystallin family	17.4 kDa class I heat shock protein OS=Arabidopsis thaliana OX=3702 GN=HSP17.4A PE=1 SV=2	17.4 kDa class I heat shock protein [Citrus clementina]
c101114.graph_c0	4.06	4.06	3.9	0.45	0.27	0.23	1.13103e-13	-2.32476	down	Hsp90 protein	Heat shock cognate protein 80 OS=Solanum lycopersicum OX=4081 GN=HSC80 PE=2 SV=1	heat shock protein 90, partial [Pentapharsodinium dalei]
c97175.graph_c1	8.54	6.58	6.93	2.39	2.52	2.44	1.15329e-08	-1.32256	down	Hsp90 protein	Heat shock protein 81-1 OS=Oryza sativa subsp. japonica OX=39947 GN=HSP81-1 PE=3 SV=2	heat shock protein 90, partial [Thecadinium kofoidii]
c100432.graph_c1	7.07	6.49	6.6	2.03	0.86	1.47	7.79106e-11	-1.73776	down	Hsp90 protein	Heat shock protein 81-3 OS=Oryza sativa subsp. japonica OX=39947 GN=HSP81-3 PE=1 SV=2	heat shock protein 90, partial [Scrippsiella trochoidea]
c98567.graph_c0	23.46	25.32	22.32	6.66	7.56	6.38	1.41706e-29	-1.63056	down	Hsp70 protein	Probable mediator of RNA polymerase II transcription subunit 37c OS=Arabidopsis thaliana OX=3702 GN=MED37D PE=1 SV=2	heat shock protein 70, partial [Heterocapsa triquetra]
c25791.graph_c0	2.24	2.35	2.3	0.13	0.54	0.31	0.00114424	-1.20202	down	Hsp90 protein	Heat shock protein 81-2 OS=Oryza sativa subsp. japonica OX=39947 GN=HSP81-2 PE=2 SV=1	heat shock protein 90, partial [Scrippsiella trochoidea]
c87958.graph_c1	2.79	3.7	1	0.19	0.39	0	0.00448726	-1.02511	down	Hsp90 protein	Heat shock protein 81-1 OS=Oryza sativa subsp. japonica OX=39947 GN=HSP81-1 PE=3 SV=2	heat shock protein 90, partial [Scrippsiella trochoidea]
c40115.graph_c1	5.81	5.74	5.71	0.74	0.28	0.8	5.80102e-16	-2.34376	down	--	--	heat shock protein 90 2, partial [Symbiodinium sp. C3]
c98976.graph_c0	7.99	14.77	6.8	5.58	6.44	2.23	4.76578e-05	-1.33424	down	Hsp90 protein	Heat shock protein 81-1 OS=Oryza sativa subsp. japonica OX=39947 GN=HSP81-1 PE=3 SV=2	heat shock protein 90 [Amphidinium carterae]
c99300.graph_c0	5.87	7.7	6.13	0.89	1.62	1.33	3.95517e-07	-1.58474	down	Hsp90 protein	Heat shock protein 90-2 OS=Arabidopsis thaliana OX=3702 GN=HSP90-2 PE=1 SV=1	heat shock protein 90, partial [Alexandrium fundyense]
c112308.graph_c0	1.74	2.02	2.75	1.13	0.53	0.33	0.000531755	-1.13878	down	--	Heat shock 70 kDa protein BIP3 OS=Oryza sativa subsp. japonica OX=39947 GN=BIP3 PE=2 SV=1	hypothetical protein AK812_SmicGene36610 [Symbiodinium microadriaticum]
c42510.graph_c0	0.53	0.33	0.4	1.69	1.53	1.3	0.000600718	1.20935	up	Hsp90 protein	Heat shock protein 81-3 OS=Oryza sativa subsp. japonica OX=39947 GN=HSP81-3 PE=1 SV=2	heat shock protein 90, partial [Protoperidinium steidingerae]
c83033.graph_c0	1.11	0.41	0.72	4.46	3.14	4.05	3.4212e-10	1.8405	up	Hsp90 protein	Heat shock protein 81-3 OS=Oryza sativa subsp. japonica OX=39947 GN=HSP81-3 PE=1 SV=2	heat shock protein 90, partial [Thecadinium kofoidii]
c96953.graph_c0	2.02	1.66	1.59	0.29	0.77	0.5	0.000951332	-1.13284	down	--	--	putative ATP-dependent DNA helicase CHR23 [Symbiodinium microadriaticum]
c95899.graph_c3	9.06	9.71	10.88	2.09	2.63	0.64	1.55817e-13	-1.93999	down	--	--	DNA mismatch repair protein Mlh3 [Symbiodinium microadriaticum]
c77018.graph_c1	1.93	4.57	3.24	0.57	0.6	0.96	0.000867627	-1.21353	down	--	--	ATP-dependent DNA helicase PIF1 [Symbiodinium microadriaticum]
c29007.graph_c0	10.63	20.78	18.76	7.17	4.68	9.55	5.52636e-05	-1.01914	down	Ubiquitin family;; UBA/TS-N domain;; Ubiquitin-2 like Rad60 SUMO-like	Ubiquitin receptor RAD23d OS=Arabidopsis thaliana OX=3702 GN=RAD23D PE=1 SV=2	uv excision repair protein rad23 [Fusarium langsethiae]
c95581.graph_c0	1.78	1.44	1.86	0.27	0.55	0.19	0.00395661	-1.08409	down	14-3-3 protein;; 14-3-3 protein	14-3-3-like protein OS=Helianthus annuus OX=4232 PE=2 SV=1	DNA damage checkpoint protein rad24 [Alexandrium fundyense]
c70235.graph_c0	1.82	1.9	1.12	0.61	0.62	0.41	0.000155805	-1.12477	down	Helicase conserved C-terminal domain;; DEAD/DEAH box helicase;; HRDC domain;; RQC domain	Mediator of RNA polymerase II transcription subunit 34 OS=Arabidopsis thaliana OX=3702 GN=MED34 PE=1 SV=1	ATP-dependent DNA helicase, partial [Piromyces finnis]
c110401.graph_c0	4.45	3.77	3.98	1.32	1.45	1.57	8.07606e-12	-1.27001	down	SNF2 family N-terminal domain;; RING-type zinc-finger;; Ring finger domain;; Zinc finger, C3HC4 type (RING finger);; Zinc finger, C3HC4 type (RING finger);; zinc-RING finger domain;; Zinc finger, C3HC4 type (RING finger);; Type III restriction enzyme, res subunit	DNA repair protein RAD5A OS=Arabidopsis thaliana OX=3702 GN=RAD5A PE=1 SV=1	DNA repair protein RAD5 [Symbiodinium microadriaticum]
c44528.graph_c0	1.34	2.15	1.69	0	0.21	0.37	0.00132316	-1.18001	down	Core histone H2A/H2B/H3/H4	Histone H3.2 OS=Encephalartos altensteinii OX=3300 PE=1 SV=2	histone H3 [Paramicrosporidium saccamoebae]
c88193.graph_c0	0.75	1.31	1.42	0	0.16	0	0.000608235	-1.2238	down	Core histone H2A/H2B/H3/H4;; Histone-like transcription factor (CBF/NF-Y) and archaeal histone	Histone H3.2 OS=Lilium longiflorum OX=4690 GN=YAH3 PE=1 SV=3	PREDICTED: histone H3.3 [Theobroma cacao]
c85649.graph_c1	34.44	33.04	31.58	6.97	8.83	7.31	6.69564e-48	-1.94629	down	Core histone H2A/H2B/H3/H4	Histone H3 OS=Marchantia polymorpha OX=3197 PE=3 SV=3	centromeric histone H3 isoform B, partial [Luzula canariensis]
c95354.graph_c1	3.69	4.25	3.79	1.39	1.48	1.5	2.61328e-07	-1.15987	down	WGR domain;; BRCA1 C Terminus (BRCT) domain;; BRCT domain, a BRCA1 C-terminus domain;; WWE domain	--	Poly [ADP-ribose] polymerase 1 [Symbiodinium microadriaticum]
c66080.graph_c0	1.48	1.76	1.76	0.54	0.13	0.26	2.31137e-07	-1.62695	down	Poly(ADP-ribose) polymerase catalytic domain;; Ankyrin repeats (many copies);; WWE domain;; Ankyrin repeats (many copies)	--	Poly [ADP-ribose] polymerase 12 [Symbiodinium microadriaticum]
c97966.graph_c0	3.08	3.11	3.22	0.76	0.34	0.48	2.31699e-19	-2.09289	down	Poly(ADP-ribose) polymerase catalytic domain;; WWE domain	--	Poly [ADP-ribose] polymerase 11 [Symbiodinium microadriaticum]
c41859.graph_c0	4.06	3	3.33	1.55	1.06	1.37	9.60011e-05	-1.06557	down	Poly(ADP-ribose) polymerase catalytic domain	--	Poly [ADP-ribose] polymerase 11 [Symbiodinium microadriaticum]
c86865.graph_c0	1.41	1.86	0.84	0.22	0.15	0.31	3.02939e-05	-1.46114	down	Poly(ADP-ribose) polymerase catalytic domain	--	Poly [ADP-ribose] polymerase 11 [Symbiodinium microadriaticum]
c44213.graph_c0	1.57	1.37	1.16	0.64	0.49	0.26	0.00337161	-1.0076	down	Poly(ADP-ribose) polymerase catalytic domain	--	Poly [ADP-ribose] polymerase 11 [Symbiodinium microadriaticum]
c59263.graph_c1	4.29	1.92	2.21	16.76	23.06	16.86	4.45005e-05	1.42333	up	--	--	Thioredoxin domain-containing protein [Symbiodinium microadriaticum]
c102934.graph_c7	1.97	1.62	1.76	5.43	3.56	3.75	0.000216138	1.06434	up	Thioredoxin	Thioredoxin H-type OS=Triticum aestivum OX=4565 PE=2 SV=3	Thioredoxin H2-2 [Ananas comosus]
c103773.graph_c3	0.63	0.69	0.48	6.02	4.46	5.27	5.23402e-47	2.88556	up	Peroxidase	Probable L-ascorbate peroxidase 3 OS=Oryza sativa subsp. indica OX=39946 GN=APX3 PE=2 SV=1	catalase [Volvox carteri f. nagariensis]
c83102.graph_c0	13.92	12.54	11.87	38.64	34.35	33.61	1.62057e-57	1.54632	up	Glutathione S-transferase, C-terminal domain;; Glutathione S-transferase, N-terminal domain	--	hypothetical protein GUITHDRAFT_160740 [Guillardia theta CCMP2712]
c57756.graph_c0	25.89	33.09	23.17	86.89	71.8	66.33	1.31189e-16	1.29333	up	Glutathione S-transferase, C-terminal domain;; Acetyltransferase (GNAT) family;; Acetyltransferase (GNAT) domain;; Acetyltransferase (GNAT) domain	--	hypothetical protein Ctob_012702 [Chrysochromulina sp. CCMP291]
c68127.graph_c0	7.26	8.29	7.6	19.34	18.93	18.27	5.4491e-28	1.33211	up	Peroxidase	L-ascorbate peroxidase 1, cytosolic OS=Arabidopsis thaliana OX=3702 GN=APX1 PE=1 SV=2	L-ascorbate peroxidase 5, peroxisomal [Symbiodinium microadriaticum]
c32734.graph_c1	4.97	4.5	4.67	1.23	0.8	1.7	1.3564e-09	-1.53983	down	Cytochrome P450	Oryzalexin E synthase OS=Oryza sativa subsp. japonica OX=39947 GN=CYP76M6 PE=1 SV=1	Cytochrome P450 71B37 [Symbiodinium microadriaticum]
c32734.graph_c0	3.1	3.61	1.55	0.35	0	0	0.000203737	-1.32345	down	Cytochrome P450	Cytochrome P450 703A2 OS=Arabidopsis thaliana OX=3702 GN=CYP703A2 PE=1 SV=1	Cytochrome P450 71B37 [Symbiodinium microadriaticum]
