# Supplementary material for: Transcriptome and metabolome analyses of cold and darkness-induced pellicle cysts of Scrippsiella trochoidea
Source: BMC Genomics. 2021 Jul 10;22:526. doi: 10.1186/s12864-021-07840-7 (PMC8272339; doi:10.1186/s12864-021-07840-7)
Supplement: Supplementary file 11 — Additional file 11: Supplementary Table S10 Full lists of differentially accumulated metabolites with annotations during encystment. [file 12864_2021_7840_MOESM11_ESM.xlsx]

## Sheet: CK vs. D5
Additional file 11 List of annotated differentially accumulated metabolites between control (CK) and cold and darkness treatment for five hours (D5)
MS2 name	CK1	CK3	CK4	CK6	CK2	CK5	D5_4	D5_2	D5_5	D5_6	D5_3	D5_1	CK_Mean	D5_Mean	Fold_change	log2FC	Pvalue	VIP	regulated	HMDB_taxonomy	KEGG_pathway_annotation
D-Pipecolinic acid	4.98137e-05	3.6773e-05	6.78789e-05	1.51272e-05	2.02794e-05	6.75806e-06	7.68906e-05	4.641e-05	6.83315e-05	6.74676e-05	8.34354e-05	6.52132e-05	3.27717e-05	6.7958e-05	2.07368	1.05219	0.011949	1.44104	up	--	--
(+-)-Mevalonolactone	0.000250549	0.000230664	0.000351832	0.000269487	0.000295814	0.000303791	0.000571479	0.000526446	0.00057278	0.000606322	0.000603776	0.000727945	0.00028369	0.000601458	2.12013	1.08415	7.78008e-06	1.9025	up	--	--
Glycerol 3-phosphate	1.52995e-05	8.18612e-06	1.227e-05	1.94055e-05	7.8392e-06	2.73847e-05	5.08882e-05	2.98452e-05	2.05371e-05	3.48718e-05	2.57391e-05	2.87664e-05	1.50642e-05	3.17746e-05	2.10929	1.07675	0.0111472	1.51627	up	--	--
D-Mannose 1-phosphate	4.48503e-06	5.75034e-06	8.25917e-06	8.71134e-06	6.60216e-06	5.5667e-06	1.83711e-05	1.40525e-05	2.06788e-05	2.15458e-05	1.72629e-05	1.57228e-05	6.56246e-06	1.7939e-05	2.73358	1.45079	3.09536e-05	1.90575	up	Organooxygen compounds	Biosynthesis of secondary metabolites(ko01110);;Fructose and mannose metabolism(ko00051);;Metabolic pathways(ko01100);;Amino sugar and nucleotide sugar metabolism(ko00520)
Pro-Gln	7.08035e-06	1.09417e-05	9.62607e-06	5.79019e-06	1.08219e-05	6.05502e-06	1.67431e-05	1.43218e-05	2.77552e-05	2.13239e-05	2.34328e-05	2.8246e-05	8.38587e-06	2.19705e-05	2.61994	1.38953	0.00116365	1.67781	up	--	--
2'-O-methylinosine	1.11972e-05	1.05095e-05	6.2811e-06	6.23501e-06	5.79249e-06	5.0917e-06	1.02257e-05	2.10718e-05	1.3833e-05	1.29221e-05	1.75351e-05	2.32202e-05	7.51783e-06	1.6468e-05	2.19052	1.13128	0.00535184	1.477	up	--	--
L-Pipecolic acid	1.54222e-06	3.77056e-06	1.28123e-06	1.96872e-06	2.77159e-06	1.48573e-06	6.97604e-06	3.03331e-06	4.16686e-06	2.81136e-06	4.8207e-06	6.61412e-06	2.13667e-06	4.73706e-06	2.21703	1.14863	0.0136239	1.53645	up	Carboxylic acids and derivatives	Tropane, piperidine and pyridine alkaloid biosynthesis(ko00960);;Biosynthesis of secondary metabolites(ko01110);;Lysine degradation(ko00310);;Metabolic pathways(ko01100)
Glycerol 3-phosphate	3.97108e-05	4.02703e-05	6.37435e-05	1.61596e-05	2.09851e-05	5.07893e-05	0.000147113	6.19183e-05	5.9582e-05	0.000100735	9.57728e-05	7.17621e-05	3.86098e-05	8.94805e-05	2.31756	1.21261	0.0111716	1.58164	up	--	--
N-Acetyl-L-glutamate	9.01442e-06	2.14796e-05	2.2864e-05	1.15334e-05	1.50755e-05	1.99221e-05	4.52236e-06	3.43636e-06	3.90304e-06	3.83118e-06	5.03572e-06	4.65547e-06	1.66482e-05	4.23069e-06	0.254123	-1.9764	0.00285508	1.92816	down	Carboxylic acids and derivatives	2-Oxocarboxylic acid metabolism(ko01210);;Arginine biosynthesis(ko00220);;Metabolic pathways(ko01100);;Biosynthesis of secondary metabolites(ko01110);;Biosynthesis of amino acids(ko01230)
2-C-Methyl-D-erythritol 2,4-cyclodiphosphate	4.49424e-06	7.53776e-06	4.70065e-06	6.28687e-06	6.93017e-06	6.01608e-06	2.62302e-06	2.682e-06	1.39271e-06	2.55945e-06	2.69268e-06	1.78226e-06	5.9943e-06	2.28869e-06	0.381811	-1.38907	0.000237903	2.02594	down	--	Biosynthesis of secondary metabolites(ko01110);;Terpenoid backbone biosynthesis(ko00900);;Metabolic pathways(ko01100)
Phosphocreatine	1.03798e-05	2.5105e-05	1.17326e-05	1.38112e-05	1.33774e-05	2.3448e-05	4.2955e-05	5.77381e-05	4.25553e-05	5.154e-05	4.85028e-05	5.2554e-05	1.6309e-05	4.93075e-05	3.02333	1.59614	2.99527e-06	2.0989	up	Carboxylic acids and derivatives	Arginine and proline metabolism(ko00330);;Metabolic pathways(ko01100)
Oleic acid	3.65193e-05	3.23319e-05	3.6642e-05	3.23007e-05	5.03589e-05	4.04203e-05	1.33419e-05	1.86693e-05	6.43174e-06	1.49457e-05	1.52697e-05	8.28436e-06	3.80955e-05	1.28238e-05	0.336622	-1.5708	3.7522e-05	2.09402	down	Fatty Acyls	Cutin, suberine and wax biosynthesis(ko00073);;Biosynthesis of unsaturated fatty acids(ko01040);;Fatty acid biosynthesis(ko00061)
Alpha-D-Glucose	1.86858e-05	1.60237e-05	1.97015e-05	1.70159e-05	2.32085e-05	1.34967e-05	2.52151e-05	3.57916e-05	3.39184e-05	3.59288e-05	6.41488e-05	4.82052e-05	1.8022e-05	4.05346e-05	2.24917	1.16939	0.00906658	1.46978	up	Organooxygen compounds	Fructose and mannose metabolism(ko00051);;Glycolysis / Gluconeogenesis(ko00010);;Galactose metabolism(ko00052);;Carbon metabolism(ko01200);;Amino sugar and nucleotide sugar metabolism(ko00520);;Biosynthesis of secondary metabolites(ko01110);;Metabolic pathways(ko01100)
D-Fructose	3.00436e-06	4.17253e-06	3.20541e-06	2.46995e-06	2.95156e-06	3.86175e-06	7.49456e-06	5.39164e-06	5.42363e-06	5.04739e-06	9.49274e-06	6.71704e-06	3.27759e-06	6.5945e-06	2.012	1.00863	0.00363662	1.76454	up	--	ABC transporters(ko02010);;Metabolic pathways(ko01100);;Galactose metabolism(ko00052);;Starch and sucrose metabolism(ko00500);;Fructose and mannose metabolism(ko00051)
Betaine	0.000453786	0.000331275	0.000463171	0.000480604	0.000390121	0.000530291	0.000907098	0.00128686	0.000773581	0.000769526	0.000887546	0.00103631	0.000441541	0.000943488	2.1368	1.09546	0.00086717	1.7788	up	Carboxylic acids and derivatives	ABC transporters(ko02010);;Glycine, serine and threonine metabolism(ko00260);;Metabolic pathways(ko01100)
L-Arginine	3.00436e-06	4.17253e-06	3.20541e-06	2.46995e-06	2.95156e-06	3.86175e-06	7.49456e-06	5.39164e-06	5.42363e-06	5.04739e-06	9.49274e-06	6.71704e-06	3.27759e-06	6.5945e-06	2.012	1.00863	0.00363662	1.76454	up	Carboxylic acids and derivatives	Metabolic pathways(ko01100);;ABC transporters(ko02010);;D-Arginine and D-ornithine metabolism(ko00472);;Biosynthesis of secondary metabolites(ko01110);;Monobactam biosynthesis(ko00261);;Arginine and proline metabolism(ko00330);;Aminoacyl-tRNA biosynthesis(ko00970);;Arginine biosynthesis(ko00220);;Biosynthesis of amino acids(ko01230)
Glycine	0.000245389	0.000234562	0.000363694	0.00027153	0.000293973	0.000307224	0.000581872	0.000548549	0.00060461	0.000604775	0.000641964	0.0007559	0.000286062	0.000622945	2.17766	1.12278	6.93208e-06	1.8966	up	Carboxylic acids and derivatives	Glyoxylate and dicarboxylate metabolism(ko00630);;ABC transporters(ko02010);;Lysine degradation(ko00310);;Carbon metabolism(ko01200);;Glutathione metabolism(ko00480);;Porphyrin and chlorophyll metabolism(ko00860);;Aminoacyl-tRNA biosynthesis(ko00970);;Glycine, serine and threonine metabolism(ko00260);;Thiamine metabolism(ko00730);;Purine metabolism(ko00230);;Biosynthesis of secondary metabolites(…

## Sheet: CK vs. PC 
Additional file 11 List of annotated differentially accumulated metabolites between control (CK) and pellicle cysts (PC)
MS2 name	CK1	CK3	CK4	CK6	CK2	CK5	PC4	PC6	PC1	PC2	PC3	PC5	CK_Mean	PC_Mean	Fold_change	log2FC	Pvalue	VIP	regulated	HMDB_taxonomy	KEGG_pathway_annotation
Methyl acetoacetate	0.000249786	0.000280935	0.000339278	0.00024561	0.00028828	0.000240452	0.00104779	0.000870371	0.00116832	0.000868218	0.00113869	0.00109742	0.000274057	0.0010318	3.76492	1.91262	1.33444e-05	1.36494	up	--	--
Choline	0.000723118	0.000325981	0.000366618	0.000777955	0.000394031	0.000439302	0.000140523	0.000190465	0.000193895	0.000206364	0.000400334	0.000187995	0.000504501	0.000219929	0.435935	-1.19782	0.0140138	1.01454	down	Organonitrogen compounds	ABC transporters(ko02010);;Glycine, serine and threonine metabolism(ko00260);;Glycerophospholipid metabolism(ko00564);;Metabolic pathways(ko01100)
L-Proline	9.37361e-05	9.55856e-05	0.000104573	0.000100851	8.34489e-05	0.000104091	0.000189055	0.000228369	0.000181809	0.000158459	0.000201552	0.000207349	9.70476e-05	0.000194432	2.00347	1.0025	7.1131e-05	1.32745	up	Carboxylic acids and derivatives	Aminoacyl-tRNA biosynthesis(ko00970);;ABC transporters(ko02010);;Carbapenem biosynthesis(ko00332);;Biosynthesis of amino acids(ko01230);;Metabolic pathways(ko01100);;Arginine and proline metabolism(ko00330);;Biosynthesis of secondary metabolites(ko01110)
Guanidoacetic acid	0.000148993	0.000146641	0.000201934	0.000153144	0.000181979	0.000139112	0.000384508	0.00027337	0.000413297	0.000293171	0.000326442	0.000298241	0.000161967	0.000331505	2.04674	1.03333	0.000268095	1.27457	up	Carboxylic acids and derivatives	Glycine, serine and threonine metabolism(ko00260);;Arginine and proline metabolism(ko00330);;Metabolic pathways(ko01100)
Tyramine	6.59267e-05	4.38554e-05	6.50878e-05	7.72073e-05	4.53286e-05	7.62734e-05	0.000205606	0.000251035	0.000166358	0.000189544	0.000172992	0.000312399	6.22799e-05	0.000216322	3.47339	1.79634	0.000769624	1.26801	up	Benzene and substituted derivatives	Tyrosine metabolism(ko00350);;Biosynthesis of secondary metabolites(ko01110);;Isoquinoline alkaloid biosynthesis(ko00950)
D-Pipecolinic acid	4.98137e-05	3.6773e-05	6.78789e-05	1.51272e-05	2.02794e-05	6.75806e-06	0.000664258	0.000667625	0.000323996	0.000551775	0.000238785	0.000856563	3.27717e-05	0.0005505	16.798	4.07022	0.00267488	1.22191	up	--	--
(+-)-Mevalonolactone	0.000250549	0.000230664	0.000351832	0.000269487	0.000295814	0.000303791	0.00297269	0.00141974	0.00244594	0.00226114	0.00211841	0.00204589	0.00028369	0.00221063	7.79244	2.96207	0.000233136	1.33085	up	--	--
Adenine	0.000445217	0.000242123	0.000282643	0.000619662	0.000218548	0.000631625	0.000101727	0.000186505	3.76213e-05	0.000126657	3.48725e-05	4.81975e-05	0.000406636	8.92632e-05	0.219516	-2.1876	0.0074491	1.09819	down	Imidazopyrimidines	Metabolic pathways(ko01100);;Purine metabolism(ko00230);;Zeatin biosynthesis(ko00908)
Acetoin	0.00212972	0.00172479	0.00210767	0.00194784	0.00209598	0.00223428	0.000770388	0.000882109	0.000509678	0.000912252	0.000624949	0.000847632	0.00204005	0.000757835	0.371479	-1.42865	1.49241e-07	1.35503	down	--	--
Pyrocatechol	0.000830206	0.00077577	0.000880611	0.000844408	0.000833644	0.000862649	0.00024246	0.000195596	0.000159342	0.000219462	0.000165573	0.000238613	0.000837881	0.000203507	0.242883	-2.04166	3.23134e-11	1.39354	down	Phenols	Metabolic pathways(ko01100)
Glycerol 3-phosphate	1.52995e-05	8.18612e-06	1.227e-05	1.94055e-05	7.8392e-06	2.73847e-05	1.60453e-06	6.30103e-06	2.25872e-06	3.83476e-06	5.43716e-06	2.55861e-06	1.50642e-05	3.6658e-06	0.243346	-2.03892	0.012233	1.05695	down	--	--
L-Citrulline	4.55918e-05	4.12583e-05	5.21562e-05	3.94884e-05	5.00308e-05	4.43997e-05	2.21756e-05	2.16332e-05	1.15216e-05	2.09872e-05	2.22526e-05	2.31028e-05	4.54875e-05	2.02789e-05	0.445811	-1.1655	3.03276e-06	1.31822	down	Carboxylic acids and derivatives	Biosynthesis of secondary metabolites(ko01110);;Metabolic pathways(ko01100);;Biosynthesis of amino acids(ko01230);;Arginine biosynthesis(ko00220)
mephedrone	1.24841e-05	2.20539e-05	1.96014e-05	1.94235e-05	2.41044e-05	1.66457e-05	5.00821e-05	4.22057e-05	5.53713e-05	9.13651e-05	5.18972e-05	5.0349e-05	1.90522e-05	5.68784e-05	2.9854	1.57793	0.00261276	1.21944	up	--	--
N-Carboxyethyl-.gamma.-aminobutyric acid	7.47246e-06	6.82602e-06	1.13394e-05	6.44111e-06	1.03411e-05	4.51255e-06	4.42861e-05	1.94428e-05	5.53475e-05	1.0034e-05	5.59822e-05	3.8908e-05	7.8221e-06	3.73334e-05	4.77281	2.25484	0.0119607	1.06116	up	--	--
DL-Indole-3-lactic acid	5.54029e-06	6.47095e-06	5.03075e-06	5.73009e-06	5.61807e-06	5.87099e-06	1.65125e-05	1.87576e-05	3.79195e-05	1.93627e-05	2.56981e-05	1.89206e-05	5.71019e-06	2.28618e-05	4.00369	2.00133	0.00327324	1.19222	up	--	--
Methoxamine	0.000115314	7.91999e-05	0.000123237	7.51372e-05	0.0001037	0.00015314	0.00079664	0.000416366	0.000427555	0.000273132	0.00038258	0.000527496	0.000108288	0.000470628	4.34608	2.11972	0.00395977	1.17217	up	--	--
D-Ornithine	0.000211823	0.00018479	0.000218432	0.000143579	9.32551e-05	0.000115323	6.90019e-05	8.04877e-05	5.04627e-05	6.31815e-05	6.66815e-05	0.000111779	0.0001612	7.35991e-05	0.456569	-1.1311	0.00715021	1.08547	down	Carboxylic acids and derivatives	Metabolic pathways(ko01100);;D-Arginine and D-ornithine metabolism(ko00472)
Kinetin	0.0011089	0.0010336	0.00133347	0.000952684	0.00113278	0.000980448	0.00399125	0.00285119	0.00465992	0.00351375	0.00445287	0.0047561	0.00109031	0.00403752	3.70308	1.88873	0.000146916	1.33263	up	--	--
(R)-(+)-Citronellic acid	2.90476e-05	3.25284e-05	1.90824e-05	2.60369e-05	3.16093e-05	3.68662e-05	5.0083e-06	1.90409e-05	6.4343e-06	9.34254e-06	8.69538e-06	7.21963e-06	2.91952e-05	9.29018e-06	0.31821	-1.65195	0.0001272	1.26075	down	--	--
N2-Acetyl-L-ornithine	5.57921e-06	4.89544e-06	5.94531e-06	6.54528e-06	5.33836e-06	7.62159e-06	2.14433e-05	1.42554e-05	2.68055e-05	2.05645e-05	2.39104e-05	2.01934e-05	5.98753e-06	2.11954e-05	3.53992	1.82372	0.000205089	1.31781	up	Carboxylic acids and derivatives	Biosynthesis of amino acids(ko01230);;Arginine biosynthesis(ko00220);;Biosynthesis of secondary metabolites(ko01110);;2-Oxocarboxylic acid metabolism(ko01210);;Metabolic pathways(ko01100)
N-carbamoyl-L-aspartate	4.25358e-05	4.00881e-05	4.11604e-05	3.32661e-05	4.50122e-05	3.72347e-05	1.47413e-05	1.84388e-05	1.97087e-05	1.71849e-05	2.47568e-05	1.57946e-05	3.98829e-05	1.84375e-05	0.462292	-1.11313	2.70178e-06	1.33475	down	Carboxylic acids and derivatives	Metabolic pathways(ko01100);;Alanine, aspartate and glutamate metabolism(ko00250);;Pyrimidine metabolism(ko00240)
L-2-Aminobutyric acid	0.000250481	0.000293006	0.000300935	0.000304278	0.000272755	0.000302926	0.000574895	0.000591258	0.000621222	0.00117568	0.000666863	0.000662097	0.000287397	0.000715336	2.48902	1.31558	0.00576327	1.17984	up	Carboxylic acids and derivatives	Metabolic pathways(ko01100);;Cysteine and methionine metabolism(ko00270)
Dimethyl sulfone	0.00099329	0.00122199	0.000805789	0.0011823	0.000854226	0.000988155	0.00032923	0.000499893	0.000393589	0.000699389	0.000418925	0.000433654	0.00100762	0.000462447	0.458947	-1.1236	0.000117746	1.26497	down	Sulfonyls	Sulfur metabolism(ko00920)
Isovaleric acid	0.000308243	0.000275966	0.000215416	0.000272896	0.000308962	0.000152953	7.97972e-05	6.70055e-05	5.50322e-05	7.78769e-05	9.17712e-05	6.63768e-05	0.000255739	7.29766e-05	0.285356	-1.80917	0.000557134	1.2947	down	Fatty Acyls	Biosynthesis of secondary metabolites(ko01110)
Altretamine	0.000332068	0.000790316	0.000387466	0.000359321	0.000607271	0.000399218	0.000158091	0.000419893	0.00018092	0.000245481	0.000111866	0.000107989	0.000479277	0.00020404	0.425725	-1.23201	0.0129813	1.00312	down	--	--
Ergothioneine	2.54066e-05	2.58976e-05	2.77348e-05	2.72522e-05	3.05463e-05	2.70169e-05	9.17566e-05	9.59603e-05	0.000168975	8.65526e-05	0.000189288	0.000128862	2.73091e-05	0.000126899	4.64677	2.21623	0.00248945	1.21336	up	Carboxylic acids and derivatives	Histidine metabolism(ko00340)
Procaine	1.5273e-05	1.59096e-05	1.88721e-05	1.47798e-05	1.7764e-05	1.97944e-05	7.45877e-06	5.91591e-06	4.37487e-06	8.95127e-06	4.10568e-06	7.83639e-06	1.70655e-05	6.44048e-06	0.377398	-1.40584	3.53238e-06	1.31266	down	--	--
Cytidine	5.65668e-05	4.77414e-05	5.26502e-05	6.38328e-05	4.061e-05	6.32434e-05	6.82777e-05	0.000129701	0.000162628	0.000111679	0.000155659	0.000112291	5.41074e-05	0.000123372	2.28014	1.18912	0.00357277	1.16423	up	Pyrimidine nucleosides	Metabolic pathways(ko01100);;Pyrimidine metabolism(ko00240)
Phenylpropionylglycine	0.000118786	6.57632e-05	5.23641e-05	7.01146e-05	5.57537e-05	7.29194e-05	2.44975e-05	6.19619e-05	1.46648e-05	3.0467e-05	2.05251e-05	3.08497e-05	7.26168e-05	3.04943e-05	0.419935	-1.25176	0.00647097	1.0589	down	--	--
Glycerophosphocholine	0.00556938	0.00503443	0.00653113	0.00610526	0.00647169	0.006501	0.00185376	0.00249346	0.00278473	0.00238597	0.00323859	0.00187304	0.00603548	0.00243826	0.403988	-1.30762	8.83874e-07	1.34069	down	Glycerophospholipids	Linoleic acid metabolism(ko00591);;Arachidonic acid metabolism(ko00590);;Biosynthesis of secondary metabolites(ko01110);;alpha-Linolenic acid metabolism(ko00592);;Metabolic pathways(ko01100);;Ether lipid metabolism(ko00565);;Glycerophospholipid metabolism(ko00564)
L-Histidinol phosphate	0.0166548	0.0166274	0.0216809	0.0157615	0.0259029	0.0229946	0.0631797	0.0501333	0.0759228	0.0334815	0.0686743	0.0663143	0.019937	0.0596176	2.9903	1.58029	0.00103721	1.2367	up	--	Metabolic pathways(ko01100);;Histidine metabolism(ko00340);;Biosynthesis of secondary metabolites(ko01110);;Biosynthesis of amino acids(ko01230)
Ethyl hydrogen malonate	0.000660415	0.000626069	0.000882803	0.000604315	0.000777771	0.000833321	0.00254929	0.00201407	0.0030577	0.00234268	0.00281263	0.00263294	0.000730782	0.00256822	3.51434	1.81325	2.2229e-05	1.35729	up	--	--
N-Acetyl-D-galactosamine	0.00024172	0.000313514	0.000341947	0.00035036	0.000290243	0.000343502	0.000846832	0.000800487	0.000966584	0.00224754	0.00114243	0.000903173	0.000313548	0.00115117	3.67145	1.87635	0.0134466	1.09734	up	--	Galactose metabolism(ko00052)
2-Phenylacetamide	6.08596e-05	4.81395e-05	3.07098e-05	3.18269e-05	4.23455e-05	2.66452e-05	2.3575e-05	2.35036e-05	1.08187e-05	1.74439e-05	1.01877e-05	1.7531e-05	4.00877e-05	1.71767e-05	0.428476	-1.22271	0.00560011	1.11314	down	Benzene and substituted derivatives	Phenylalanine metabolism(ko00360)
Benztropine	2.45165e-05	1.49033e-05	1.75555e-05	1.67688e-05	1.84752e-05	2.77291e-06	3.9411e-05	4.24894e-05	5.15117e-05	6.59929e-05	5.39269e-05	4.517e-05	1.5832e-05	4.97503e-05	3.14238	1.65186	6.13601e-05	1.28835	up	--	--
1-Methyladenosine	2.17724e-05	1.86252e-05	2.2147e-05	2.13084e-05	1.74749e-05	1.98641e-05	0.000112036	0.000112516	4.96543e-05	9.74993e-05	5.31334e-05	0.000124389	2.01987e-05	9.1538e-05	4.53188	2.18011	0.00286534	1.22158	up	--	--
Fluvoxamine	5.79988e-06	5.99546e-06	6.8478e-06	5.54631e-06	5.87934e-06	7.48516e-06	1.82939e-05	2.34118e-05	7.74257e-06	1.4305e-05	1.04083e-05	2.54681e-05	6.25899e-06	1.6605e-05	2.65298	1.40761	0.0155503	1.05716	up	--	--
Allopurinol	1.21503e-05	8.28273e-06	1.61544e-05	1.35074e-05	7.19697e-06	1.70327e-05	4.35596e-06	2.90936e-06	4.52142e-06	1.58569e-06	5.44172e-06	6.49638e-06	1.23874e-05	4.21842e-06	0.340541	-1.5541	0.00276328	1.14686	down	--	--
S-Methyl-5'-thioadenosine	0.00032413	0.000333013	0.000313691	0.000393597	0.000288715	0.000395874	0.00017291	0.000159577	0.000184052	0.000113439	0.000172728	0.000161944	0.000341503	0.000160775	0.470786	-1.08686	2.37349e-05	1.3346	down	5'-deoxyribonucleosides	Cysteine and methionine metabolism(ko00270);;Metabolic pathways(ko01100);;Zeatin biosynthesis(ko00908)
L-Norleucine	0.000134354	0.000112097	0.000119748	0.000129558	0.000107035	0.000126063	2.13702e-05	2.70595e-05	2.82294e-05	3.22316e-05	3.67221e-05	2.31029e-05	0.000121476	2.81193e-05	0.23148	-2.11104	8.87024e-08	1.38703	down	--	--
Methylthiouracil	1.6574e-05	1.26513e-05	1.40865e-05	1.55079e-05	1.38169e-05	1.45704e-05	6.04497e-06	6.33126e-06	5.93659e-06	7.74157e-06	7.47364e-06	5.84812e-06	1.45345e-05	6.56269e-06	0.451526	-1.14712	1.47082e-06	1.35643	down	--	--
Isopentenyl pyrophosphate	2.08591e-05	1.11229e-05	1.47359e-05	2.74692e-05	8.36976e-06	2.93583e-05	2.33795e-06	7.22942e-06	1.92679e-06	4.43299e-06	4.16626e-06	3.70704e-06	1.86525e-05	3.96674e-06	0.212665	-2.23334	0.00807219	1.10948	down	--	--
3-Hydorxy-3-methylglutaric acid	7.85564e-06	6.53415e-06	7.25895e-06	7.86195e-06	7.04685e-06	7.62765e-06	2.07527e-05	2.7375e-05	2.36281e-05	2.37746e-05	2.8399e-05	3.58182e-05	7.3642e-06	2.66246e-05	3.61541	1.85416	0.000273049	1.32482	up	--	--
Adenosine 2',3'-cyclic monophosphate	3.32036e-05	1.24523e-05	1.87953e-05	4.37939e-05	9.77262e-06	4.56146e-05	3.14126e-06	8.67105e-06	2.80414e-06	7.01016e-06	4.81285e-06	4.98732e-06	2.72721e-05	5.2378e-06	0.192057	-2.38039	0.0182937	1.0284	down	--	--
Primaquine	4.57658e-05	3.64183e-05	4.33066e-05	4.49601e-05	3.87722e-05	4.15807e-05	1.52856e-05	1.97442e-05	2.00438e-05	1.84874e-05	2.174e-05	1.44419e-05	4.18006e-05	1.82905e-05	0.437565	-1.19243	3.49089e-07	1.36023	down	--	--
all cis-(6,9,12)-Linolenic acid	0.000160229	0.000159098	0.000221974	0.000177749	0.000186548	0.000200668	0.000515947	0.000673417	0.000460913	0.000575036	0.000666148	0.000539147	0.000184378	0.000571768	3.10107	1.63277	4.57862e-05	1.35505	up	--	--
4-Oxoretinol	0.000124915	0.000187963	0.000139996	0.00016592	0.000206598	0.000157476	0.000505799	0.000349119	0.000389588	0.000622548	0.00039008	0.00053663	0.000163811	0.000465627	2.84246	1.50714	0.000617505	1.28458	up	--	--
Androstanedione	0.00140261	0.00148368	0.00134893	0.00152967	0.00136113	0.00157529	0.00046839	0.000926566	0.00055707	0.000787265	0.000665449	0.000548616	0.00145022	0.000658893	0.454341	-1.13815	1.14637e-05	1.3397	down	--	--
Arachidonic Acid (peroxide free)	0.000162398	0.000218757	0.000287669	0.00039731	0.000360288	0.000408446	0.000896632	0.000674367	0.000925638	0.00143697	0.00108291	0.000958763	0.000305811	0.00099588	3.25652	1.70333	0.000587975	1.27074	up	--	--
7-Methyluric acid	1.55605e-05	1.14551e-05	1.6651e-05	1.45561e-05	1.58771e-05	1.52672e-05	3.51539e-05	5.43948e-05	3.47087e-05	3.64897e-05	3.6251e-05	3.79188e-05	1.48945e-05	3.91528e-05	2.62868	1.39434	0.000368004	1.30259	up	Imidazopyrimidines	Caffeine metabolism(ko00232)
Desmosterol	0.000316347	0.000209357	0.000221718	0.00029535	0.000209886	0.000291668	0.0010361	0.00103754	0.00136291	0.00234834	0.00125862	0.00212117	0.000257388	0.00152745	5.93442	2.56911	0.00266286	1.23397	up	Steroids and steroid derivatives	Steroid biosynthesis(ko00100);;Metabolic pathways(ko01100)
Carbimazole	1.00155e-05	5.16441e-06	1.98455e-05	5.29122e-06	1.69389e-05	4.89491e-06	7.40785e-05	3.00586e-05	6.79795e-05	1.66808e-05	5.61467e-05	4.398e-05	1.03584e-05	4.8154e-05	4.64878	2.21685	0.00745877	1.09081	up	--	--
Homoveratric acid	8.39445e-06	9.20111e-06	1.02459e-05	1.01138e-05	9.11702e-06	1.19134e-05	2.31817e-05	2.79369e-05	2.33439e-05	2.20979e-05	2.6657e-05	2.76822e-05	9.83095e-06	2.51499e-05	2.55824	1.35515	2.70008e-06	1.36602	up	--	--
Vitamin D2 (Ergocalciferol)	0.000342828	0.00025532	0.000225546	0.000347934	0.000328189	0.000326785	0.000922209	0.000789137	0.00130531	0.00222646	0.00141799	0.00182293	0.000304434	0.00141401	4.64471	2.21559	0.0039501	1.20483	up	--	--
Adenosine 3',5'-diphosphate (PAP)	3.17834e-06	4.16902e-06	6.8662e-06	6.89916e-06	5.98953e-06	5.0811e-06	2.05598e-06	0	9.89823e-07	2.16544e-06	5.50824e-07	2.84638e-06	5.36389e-06	1.43474e-06	0.267481	-1.90249	0.000552045	1.17866	down	--	--
Monoethylglycylxylidide (MEGX)	0.000107722	8.8751e-05	0.00011958	0.000175843	0.000102743	0.000207748	0.000493694	0.000885362	0.000421196	0.000978037	0.000483307	0.00048306	0.000133731	0.000624109	4.66689	2.22246	0.0037222	1.19803	up	--	--
1-Oleoyl-sn-glycero-3-phosphocholine	1.9351e-05	3.48251e-05	3.41465e-05	2.65166e-05	3.95803e-05	2.42253e-05	0.000141372	6.23382e-05	8.97061e-05	8.06058e-05	6.05427e-05	0.000122837	2.97741e-05	9.29004e-05	3.12017	1.64163	0.00457645	1.15744	up	Glycerophospholipids	Glycerophospholipid metabolism(ko00564)
Rescinnamine	1.4169e-05	1.353e-05	1.52886e-05	1.74411e-05	1.27079e-05	1.58871e-05	4.61319e-06	6.46596e-06	4.3293e-06	3.53897e-06	5.76752e-06	6.31229e-06	1.48373e-05	5.17121e-06	0.348528	-1.52065	1.39997e-06	1.35573	down	--	--
Donepezil	6.42911e-05	7.56083e-05	1.25237e-05	4.66623e-05	5.41448e-05	4.91613e-05	0.000239106	0.000134613	0.000132356	0.00030233	0.00018133	0.000294338	5.03986e-05	0.000214012	4.24639	2.08624	0.00253648	1.20217	up	--	--
Oleandomycin triacetate	0.0010123	0.000965317	0.000962954	0.000959701	0.000917207	1.07227e-05	9.52374e-05	6.33478e-05	8.86178e-05	0.000122414	0.00012107	0.000104169	0.000804701	9.91427e-05	0.123204	-3.02087	0.00677119	1.14691	down	--	--
PC(20:5(5Z,8Z,11Z,14Z,17Z)/20:5(5Z,8Z,11Z,14Z,17Z))	0.000634331	0.000783793	0.000994448	0.000653789	0.00106064	0.000637715	0.00227116	0.00125654	0.00232501	0.00181677	0.00196429	0.00198412	0.000794119	0.00193632	2.43832	1.28589	0.000276952	1.26669	up	Glycerophospholipids	Arachidonic acid metabolism(ko00590);;Linoleic acid metabolism(ko00591);;Glycerophospholipid metabolism(ko00564);;Metabolic pathways(ko01100);;alpha-Linolenic acid metabolism(ko00592);;Biosynthesis of secondary metabolites(ko01110)
1-Stearoyl-2-oleoyl-sn-glycerol 3-phosphocholine (SOPC)	5.19168e-05	0.000133413	9.60285e-05	7.51897e-05	0.00011818	6.32609e-05	0.000246466	0.000170406	0.000425496	0.000191851	0.000240205	0.000292488	8.96648e-05	0.000261152	2.91254	1.54228	0.00449367	1.12229	up	--	--
N-Docosanoyl-4-sphingenyl-1-O-phosphorylcholine	0.000123659	0.000166756	0.000142936	0.000107177	0.000179024	0.000103549	7.72223e-05	4.6629e-05	6.56737e-05	4.8418e-05	4.92482e-05	6.78068e-05	0.000137183	5.91664e-05	0.431294	-1.21326	0.000923288	1.23152	down	--	--
Dihydroxyacetone	5.93e-05	7.85e-05	6.16e-05	4.58e-05	5.67e-05	6.71e-05	0.000122123	0.00018141	9.94e-05	0.000162379	0.000125095	6.49e-05	6.15e-05	0.000125894	2.04674	1.03333	0.012103	1.31341	up	Organooxygen compounds	Metabolic pathways(ko01100);;Carbon metabolism(ko01200);;Glycerolipid metabolism(ko00561)
L-Alanine	2.63e-06	5.52e-06	3.91e-06	2.52e-06	2.6e-06	3.04e-06	1.19e-05	9.2e-06	1.01e-05	9.77e-06	9.06e-06	6.87e-06	3.37e-06	9.47e-06	2.81055	1.49085	3.71e-05	1.5608	up	Carboxylic acids and derivatives	Taurine and hypotaurine metabolism(ko00430);;ABC transporters(ko02010);;Carbon metabolism(ko01200);;Aminoacyl-tRNA biosynthesis(ko00970);;Selenocompound metabolism(ko00450);;Vancomycin resistance(ko01502);;Cysteine and methionine metabolism(ko00270);;Biosynthesis of amino acids(ko01230);;Alanine, aspartate and glutamate metabolism(ko00250);;Sulfur relay system(ko04122);;Cyanoamino acid metabolism…
Glyceraldehyde	0.000530718	0.00101416	0.0009385	0.000757919	0.000705025	0.000831368	0.00019777	0.000152029	0.000185533	0.000188783	0.00015034	0.000173753	0.000796282	0.000174701	0.219396	-2.18839	0.000282419	1.60524	down	--	--
Succinate	0.000120867	0.000141189	0.000122344	0.000112614	0.000105235	0.000112119	0.000230336	0.000188962	0.000149038	0.000279633	0.000406592	0.000211081	0.000119061	0.000244274	2.05166	1.03679	0.0191108	1.23961	up	Carboxylic acids and derivatives	Biosynthesis of secondary metabolites(ko01110);;Glyoxylate and dicarboxylate metabolism(ko00630);;Pyruvate metabolism(ko00620);;Carbon metabolism(ko01200);;Phenylalanine metabolism(ko00360);;Citrate cycle (TCA cycle)(ko00020);;Metabolic pathways(ko01100);;Oxidative phosphorylation(ko00190);;Propanoate metabolism(ko00640);;Tyrosine metabolism(ko00350);;Sulfur metabolism(ko00920);;Butanoate metabol…
Methylmalonic acid	0.000834109	0.00159786	0.00158203	0.00127618	0.00123712	0.00131651	0.000247673	0.00014691	0.000179073	0.000222559	0.000156276	0.000244899	0.0013073	0.000199565	0.152654	-2.71166	0.000157984	1.62266	down	Carboxylic acids and derivatives	Pyrimidine metabolism(ko00240);;Propanoate metabolism(ko00640);;Valine, leucine and isoleucine degradation(ko00280)
L-Pyroglutamic acid	9.81e-05	8.94e-05	8.63e-05	6.55e-05	7.36e-05	9.72e-05	0.000208573	0.00019951	0.000147943	0.000188041	0.000229618	0.000191468	8.5e-05	0.000194192	2.28432	1.19176	3.92e-05	1.6081	up	Carboxylic acids and derivatives	Glutathione metabolism(ko00480)
L-Pipecolic acid	1.54e-06	3.77e-06	1.28e-06	1.97e-06	2.77e-06	1.49e-06	3.33e-05	6.95e-05	5.94e-05	2.25e-05	5.69e-05	4.21e-05	2.14e-06	4.73e-05	22.1362	4.46834	0.0015249	1.52451	up	Carboxylic acids and derivatives	Tropane, piperidine and pyridine alkaloid biosynthesis(ko00960);;Lysine degradation(ko00310);;Biosynthesis of secondary metabolites(ko01110);;Metabolic pathways(ko01100)
Adenine	9.76e-05	7.7e-05	0.000152941	4.36e-05	6.06e-05	0.000142107	1.6e-05	1.83e-05	1.73e-05	1.9e-05	6.12e-05	5.57e-05	9.57e-05	3.13e-05	0.326797	-1.61353	0.0140359	1.21444	down	Imidazopyrimidines	Metabolic pathways(ko01100);;Zeatin biosynthesis(ko00908);;Purine metabolism(ko00230)
Glycerol 3-phosphate	3.97e-05	4.03e-05	6.37e-05	1.62e-05	2.1e-05	5.08e-05	6.17e-06	6.52e-06	3.08e-06	2.04e-05	1.26e-05	2.26e-05	3.86e-05	1.19e-05	0.308179	-1.69816	0.0126194	1.21746	down	--	--
5-Hydroxymethyluracil	2.71e-05	5.13e-05	3.15e-05	3.32e-05	2.09e-05	3.32e-05	0.000307696	0.000220144	0.000212174	0.000200847	0.000178992	0.000172147	3.29e-05	0.000215333	6.55391	2.71236	0.000187928	1.59899	up	--	--
L-Phenylalanine	2.37e-05	2.48e-05	3e-05	1.2e-05	1.36e-05	2.83e-05	7.61e-05	0.00012445	8.51e-05	9.52e-05	0.000137176	0.000100963	2.21e-05	0.000103162	4.67462	2.22485	0.000188005	1.60239	up	Carboxylic acids and derivatives	Cyanoamino acid metabolism(ko00460);;Glucosinolate biosynthesis(ko00966);;Phenylpropanoid biosynthesis(ko00940);;Metabolic pathways(ko01100);;Biosynthesis of amino acids(ko01230);;2-Oxocarboxylic acid metabolism(ko01210);;Biosynthesis of secondary metabolites(ko01110);;Aminoacyl-tRNA biosynthesis(ko00970);;Phenylalanine metabolism(ko00360);;Tropane, piperidine and pyridine alkaloid biosynthesis(k…
4-Hydroxyphenylpyruvate	5.54e-05	5.09e-05	1.52e-05	1.12e-05	4.28e-05	2.85e-05	1.64e-05	1.45e-05	1.34e-05	1.39e-05	8.76e-06	1.78e-05	3.4e-05	1.41e-05	0.415713	-1.26634	0.0467802	1.09893	down	Benzene and substituted derivatives	Biosynthesis of amino acids(ko01230);;2-Oxocarboxylic acid metabolism(ko01210);;Tyrosine metabolism(ko00350);;Ubiquinone and other terpenoid-quinone biosynthesis(ko00130);;Metabolic pathways(ko01100);;Isoquinoline alkaloid biosynthesis(ko00950);;Phenylalanine, tyrosine and tryptophan biosynthesis(ko00400);;Monobactam biosynthesis(ko00261);;Biosynthesis of secondary metabolites(ko01110)
N-Acetyl-L-glutamate	9.01e-06	2.15e-05	2.29e-05	1.15e-05	1.51e-05	1.99e-05	5.92e-06	4.85e-06	4.36e-06	7.84e-06	7.61e-06	4.94e-06	1.66e-05	5.92e-06	0.355614	-1.49162	0.0046873	1.40336	down	Carboxylic acids and derivatives	Biosynthesis of secondary metabolites(ko01110);;Metabolic pathways(ko01100);;Arginine biosynthesis(ko00220);;2-Oxocarboxylic acid metabolism(ko01210);;Biosynthesis of amino acids(ko01230)
D-Galactarate	2.71e-05	4.48e-05	3.82e-05	3.55e-05	2.86e-05	3.8e-05	1.46e-05	1.35e-05	1.23e-05	1.72e-05	1.33e-05	1.02e-05	3.54e-05	1.35e-05	0.382169	-1.38772	0.000216723	1.56788	down	Organooxygen compounds	Metabolic pathways(ko01100);;Ascorbate and aldarate metabolism(ko00053)
2'-Deoxy-D-ribose	6.3e-06	9.87e-06	8.78e-06	6.97e-06	8.68e-06	6.78e-06	2.48e-05	1.48e-05	1.4e-05	2.68e-05	2.13e-05	1.36e-05	7.9e-06	1.92e-05	2.43259	1.28249	0.00450722	1.39488	up	Organooxygen compounds	Pentose phosphate pathway(ko00030)
Indoxyl sulfate	1.95e-05	1.87e-05	4.14e-05	1.43e-05	2.11e-05	1.91e-05	5.78e-05	7.18e-05	7.24e-05	5.51e-05	2.04e-05	6e-05	2.23e-05	5.63e-05	2.51751	1.332	0.00528724	1.33936	up	--	--
N-Acetylmannosamine	4.02e-06	5.15e-06	5.33e-06	2.01e-06	2.21e-06	4.61e-06	7.24e-06	1.17e-05	9.55e-06	8.97e-06	1.42e-05	1.59e-05	3.89e-06	1.13e-05	2.89823	1.53517	0.00165399	1.45541	up	--	--
Cyclohexylsulfamate	8.55e-06	9.1e-06	8.42e-06	6.36e-06	8.48e-06	8.23e-06	0.000215776	9.26e-05	0.000127132	0.000286842	4.92e-05	5.1e-05	8.19e-06	0.00013709	16.7402	4.06524	0.0215237	1.23332	up	--	--
Cytidine	3.83e-05	4.28e-05	4.08e-05	2.65e-05	2.8e-05	4.96e-05	0.000104188	8.4e-05	5.34e-05	0.000131108	0.000120904	9.23e-05	3.77e-05	9.76e-05	2.59241	1.37429	0.00237692	1.45145	up	Pyrimidine nucleosides	Metabolic pathways(ko01100);;Pyrimidine metabolism(ko00240)
cis-9-Palmitoleic acid	0.00217434	0.00195279	0.00226952	0.00123896	0.00164687	0.00201896	0.00268784	0.00292591	0.00248636	0.00447246	0.00649475	0.00632481	0.00188357	0.00423202	2.2468	1.16787	0.0245758	1.19609	up	Fatty Acyls	Fatty acid biosynthesis(ko00061)
3-methylcytidine	6.28e-06	1.14e-05	8.58e-06	5.21e-06	8.29e-06	5.69e-06	3.32e-06	3.84e-06	1.28e-06	3.63e-06	4.33e-06	3.5e-06	7.57e-06	3.32e-06	0.43822	-1.19027	0.0046165	1.35404	down	--	--
Ribothymidine	8.19e-06	4.95e-06	5.43e-06	5.11e-06	9.35e-06	3.64e-06	3.89e-05	2.73e-05	2.04e-05	4.69e-05	2.96e-05	3.15e-05	6.11e-06	3.24e-05	5.30857	2.40832	0.000709994	1.54732	up	--	--
O-Phospho-L-threonine	4.68e-05	6.26e-05	4.85e-05	3.14e-05	7.75e-05	5.58e-05	0.000664808	0.000283501	0.000286524	0.00091465	0.000104787	0.000283332	5.38e-05	0.000422934	7.86801	2.976	0.0305785	1.17466	up	Carboxylic acids and derivatives	Porphyrin and chlorophyll metabolism(ko00860)
2-C-Methyl-D-erythritol 2,4-cyclodiphosphate	4.49e-06	7.54e-06	4.7e-06	6.29e-06	6.93e-06	6.02e-06	2.04e-06	2.13e-06	1.79e-06	2.8e-06	3.5e-06	2.32e-06	5.99e-06	2.43e-06	0.405199	-1.3033	0.00026691	1.54672	down	--	Biosynthesis of secondary metabolites(ko01110);;Metabolic pathways(ko01100);;Terpenoid backbone biosynthesis(ko00900)
all cis-(6,9,12)-Linolenic acid	0.00317072	0.00288144	0.00328232	0.00207075	0.00229343	0.00321811	0.000682207	0.000518864	0.000394471	0.00118291	0.00115075	0.00105024	0.00281946	0.000829908	0.29435	-1.7644	3.16e-05	1.57414	down	--	--
11(Z),14(Z)-Eicosadienoic Acid	9.01e-05	7.55e-05	7.34e-05	3.86e-05	6.24e-05	9.7e-05	0.000100469	0.000156517	0.000109935	0.000118144	0.000216468	0.000188506	7.28e-05	0.00014834	2.03645	1.02605	0.00891938	1.2876	up	--	--
2E-Eicosenoic acid	0.00194821	0.0014236	0.00214567	0.000862683	0.00128625	0.00201166	0.00255568	0.00377374	0.00341745	0.00296422	0.00658846	0.00385221	0.00161301	0.00385863	2.39219	1.25833	0.010155	1.2871	up	--	--
20-HETE	6.47e-05	5.23e-05	4.21e-05	0.000166363	6.05e-05	4.68e-05	0.000277244	0.000227832	0.000329404	0.000344861	0.000256814	0.000282052	7.21e-05	0.000286368	3.97102	1.98951	1.02e-05	1.59707	up	Fatty Acyls	Arachidonic acid metabolism(ko00590);;Metabolic pathways(ko01100)
Adenosine 3',5'-cyclic phosphate (cAMP)	2.07e-05	1.59e-05	3.63e-05	7.27e-06	1.05e-05	3.34e-05	2.41e-06	3.76e-06	2.5e-06	7.36e-06	8.78e-06	7.42e-06	2.07e-05	5.37e-06	0.259614	-1.94556	0.0244663	1.17467	down	--	--
Deoxyuridine monophosphate (dUMP)	6.2e-05	0.000138489	0.000161668	0.000122732	0.000109964	0.000116182	5.05e-05	4.61e-05	2.48e-05	5.38e-05	9.17e-05	3.75e-05	0.000118507	5.07e-05	0.428244	-1.22349	0.00271986	1.35329	down	--	--
Prostaglandin D1	0.000471221	0.000500249	0.000427261	0.000324896	0.000349323	0.000445364	0.000729715	0.00076088	0.000741192	0.00101999	0.000960898	0.00096254	0.000419719	0.000862536	2.05503	1.03916	0.000114894	1.57696	up	--	--
15(S)-15-methyl PGF2alpha	0.000146302	0.000151894	0.000126019	6.76e-05	0.000129497	0.000127364	2.73e-05	3.44e-05	4.01e-05	6.17e-05	9.58e-05	0.000114415	0.000124776	6.23e-05	0.499168	-1.0024	0.00846915	1.23882	down	--	--
2-keto-D-Gluconic acid	5.98e-06	6.87e-06	5.67e-06	4.47e-06	6.36e-06	7.23e-06	0.000184795	0.00020924	0.000111962	0.000227377	0.000178714	0.000151692	6.1e-06	0.000177296	29.0756	4.86174	0.000157289	1.64225	up	--	Pentose phosphate pathway(ko00030);;Metabolic pathways(ko01100)
Ethynodiol diacetate	0.000181281	0.000178794	0.000228302	0.000115541	0.000187644	0.000230677	4.12e-05	2.82e-05	3.95e-05	6.76e-05	4.76e-05	8.44e-05	0.00018704	5.14e-05	0.274924	-1.8629	0.000159945	1.56672	down	--	--
Perseitol	2.96e-06	3.12e-06	2.72e-06	2.56e-06	3.42e-06	2.54e-06	5.71e-05	3.79e-05	1.98e-05	5.92e-05	3.43e-05	1.33e-05	2.89e-06	3.7e-05	12.8038	3.6785	0.0067377	1.39274	up	--	--
Aminopterin	1.66e-06	1.54e-06	1.63e-06	1.22e-06	1.62e-06	1.71e-06	1.26e-05	7.81e-06	3.12e-06	1.03e-05	1.07e-05	2.41e-06	1.56e-06	7.82e-06	4.99767	2.32125	0.0147798	1.28121	up	--	--
hydrocortisone 21-acetate	1.9e-05	2.86e-05	1.27e-05	1.12e-05	1.57e-05	1.33e-05	6.35e-05	6.12e-05	5.54e-05	8.34e-05	1.56e-05	2.9e-05	1.67e-05	5.13e-05	3.06849	1.61753	0.0175513	1.25003	up	--	--
3,3',4,5'-Tetrahydroxy-trans-stilbene	4.45e-06	5.69e-06	7.9e-06	1.97e-06	2.92e-06	6.18e-06	1.37e-05	1.93e-05	1.17e-05	2.78e-05	9.55e-06	1.68e-05	4.85e-06	1.65e-05	3.40099	1.76596	0.00598851	1.38986	up	--	--
Ginsenoside Rg3	3.69e-05	4.73e-05	2.51e-05	2.35e-05	2.83e-05	3.3e-05	6.9e-05	5.03e-05	4.03e-05	8.95e-05	0.000152919	5.95e-05	3.24e-05	7.69e-05	2.37686	1.24906	0.0438561	1.07668	up	--	--
Betaine	0.000453786	0.000331275	0.000463171	0.000480604	0.000390121	0.000530291	0.00282688	0.00268607	0.0024437	0.00239943	0.00225415	0.0036549	0.000441541	0.00271085	6.13952	2.61813	9.06639e-05	1.35067	up	Carboxylic acids and derivatives	ABC transporters(ko02010);;Glycine, serine and threonine metabolism(ko00260);;Metabolic pathways(ko01100)
alpha,alpha-Trehalose	7.41e-05	0.000147455	8.4e-05	9.16e-05	0.000117632	0.000106522	0.000668779	0.0007234	0.000725988	0.000969796	0.000174937	0.000330215	0.000103543	0.000598853	5.78361	2.53197	0.0086932	1.36972	up	Organooxygen compounds	Starch and sucrose metabolism(ko00500);;Metabolic pathways(ko01100);;ABC transporters(ko02010);;Biosynthesis of secondary metabolites(ko01110)
L-Arginine	3e-06	4.17e-06	3.21e-06	2.47e-06	2.95e-06	3.86e-06	1.64e-05	1.98e-05	1.46e-05	1.68e-05	2.21e-05	1.2e-05	3.28e-06	1.69e-05	5.16902	2.36989	0.000186035	1.61596	up	Carboxylic acids and derivatives	Metabolic pathways(ko01100);;ABC transporters(ko02010);;D-Arginine and D-ornithine metabolism(ko00472);;Biosynthesis of secondary metabolites(ko01110);;Monobactam biosynthesis(ko00261);;Arginine and proline metabolism(ko00330);;Aminoacyl-tRNA biosynthesis(ko00970);;Arginine biosynthesis(ko00220);;Biosynthesis of amino acids(ko01230)
L-Glutamate	8.92671e-06	1.02896e-05	1.50853e-05	1.23166e-05	1.72274e-05	1.18283e-05	4.46769e-05	8.29835e-05	0.000101161	7.98764e-05	7.69542e-05	5.13094e-05	1.26123e-05	7.28268e-05	5.77426	2.52964	0.000819736	1.27965	up	Carboxylic acids and derivatives	Biosynthesis of amino acids(ko01230);;Metabolic pathways(ko01100);;Carbapenem biosynthesis(ko00332);;Histidine metabolism(ko00340);;Glutathione metabolism(ko00480);;2-Oxocarboxylic acid metabolism(ko01210);;Glyoxylate and dicarboxylate metabolism(ko00630);;Carbon metabolism(ko01200);;Arginine biosynthesis(ko00220);;Biosynthesis of secondary metabolites(ko01110);;Aminoacyl-tRNA biosynthesis(ko0097…
L-Glutamine	3.10174e-06	4.15968e-06	3.8838e-06	4.5151e-06	3.68717e-06	7.26056e-06	5.35276e-05	0.000151179	8.01425e-05	0.000154926	2.4685e-05	0.000143786	4.43468e-06	0.000101374	22.8595	4.51472	0.00824823	1.14065	up	Carboxylic acids and derivatives	Glyoxylate and dicarboxylate metabolism(ko00630);;ABC transporters(ko02010);;Nitrogen metabolism(ko00910);;Aminoacyl-tRNA biosynthesis(ko00970);;Alanine, aspartate and glutamate metabolism(ko00250);;Pyrimidine metabolism(ko00240);;Arginine biosynthesis(ko00220);;Purine metabolism(ko00230);;Metabolic pathways(ko01100);;Biosynthesis of amino acids(ko01230)
Alpha-D-Glucose	1.86858e-05	1.60237e-05	1.97015e-05	1.70159e-05	2.32085e-05	1.34967e-05	0.000103937	8.39548e-05	4.49825e-05	8.68635e-05	4.19808e-05	5.44645e-05	1.8022e-05	6.93639e-05	3.84884	1.94442	0.00420496	1.1896	up	Organooxygen compounds	Fructose and mannose metabolism(ko00051);;Glycolysis / Gluconeogenesis(ko00010);;Galactose metabolism(ko00052);;Carbon metabolism(ko01200);;Amino sugar and nucleotide sugar metabolism(ko00520);;Biosynthesis of secondary metabolites(ko01110);;Metabolic pathways(ko01100)
D-Fructose	3e-06	4.17e-06	3.21e-06	2.47e-06	2.95e-06	3.86e-06	1.64e-05	1.98e-05	1.46e-05	1.68e-05	2.21e-05	1.2e-05	3.28e-06	1.69e-05	5.16902	2.36989	0.000186035	1.61596	up		ABC transporters(ko02010);;Metabolic pathways(ko01100);;Galactose metabolism(ko00052);;Starch and sucrose metabolism(ko00500);;Fructose and mannose metabolism(ko00051)
Glycine	0.000245389	0.000234562	0.000363694	0.00027153	0.000293973	0.000307224	0.00306738	0.00152243	0.00264576	0.00244878	0.00227746	0.00218268	0.000286062	0.00235741	8.24092	3.04281	0.000171892	1.33921	up	Carboxylic acids and derivatives	Glyoxylate and dicarboxylate metabolism(ko00630);;ABC transporters(ko02010);;Lysine degradation(ko00310);;Carbon metabolism(ko01200);;Glutathione metabolism(ko00480);;Porphyrin and chlorophyll metabolism(ko00860);;Aminoacyl-tRNA biosynthesis(ko00970);;Glycine, serine and threonine metabolism(ko00260);;Thiamine metabolism(ko00730);;Purine metabolism(ko00230);;Biosynthesis of secondary metabolites(…
L-Threonine	0.000308631	0.000309711	0.00043286	0.000302213	0.000351945	0.000303596	0.00134537	0.000867417	0.00167028	0.00109838	0.00151754	0.0013511	0.000334826	0.00130835	3.90754	1.96626	0.000339067	1.30615	up	Carboxylic acids and derivatives	ABC transporters(ko02010);;Porphyrin and chlorophyll metabolism(ko00860);;Aminoacyl-tRNA biosynthesis(ko00970);;Valine, leucine and isoleucine biosynthesis(ko00290);;Monobactam biosynthesis(ko00261);;Biosynthesis of amino acids(ko01230);;Metabolic pathways(ko01100);;Glycine, serine and threonine metabolism(ko00260);;Biosynthesis of secondary metabolites(ko01110)
